# Supplementary material for: Genome-Wide Association Mapping in a Rice MAGIC Plus Population Detects QTLs and Genes Useful for Biofortification
Source: Front Plant Sci. 2018 Sep 20;9:1347. doi: 10.3389/fpls.2018.01347 (PMC6158342; doi:10.3389/fpls.2018.01347)
Supplement: TABLE S1 — QTLs for agronomic, biofortification and disease resistance traits that co-locate with known genes/QTLs (CSV). [file Table_1.csv]

SN	Trait	QTL	Chr	Gene name	RAP DB/Gramene QTL ID	Position (kb)	Function	Reference
1	DF	qDF3	3	OsMADS50	Os03g0122600	1270-1300	flower development	..
2		qDF6.1	6	HD3A	Os06g0157700	2940-2943	Photoperiodism, flower development	..
3		qDF6.2	6	Dtf6	AQHQ005	9536-24455	..	Maheswaran et al., 2000
4		qDF8.1	8	..	..	..	..	..
5		qDF8.2	8	..	AQCU054	8923-8924	..	Mei et al., 2003
6		qDF9	9	FLTQ2	AQBR002	1212-10842		Sarma et al., 1998
7		qDF10	10	..	..	..	..	..
8	PH	qPH1	1	osGA20ox2/sd1	Os01g0883800	38382-38385	gibberellin metabolic process
9		qPH5	5	..	..	..	..	..
10		qPH8	8	OsBAK1	Os08g0174700	38382-38385	Plant height
11		qPH12	12	..	CQAX11	7729-23775	..	Huang et al., 1996
12	NT	qNT8	8	..	AQA009	2115-15438	..	Hemamalini et al., 2000
13	PT	qNP1	1	..	AQGP014	5941-5942	..	Cho et al., 2003
14	PL	qPL1	1	..	AQFW238	7446-9707	..	Mei et al., 2005
15		qPL2	2	..	AQFW100	22596-22597	..	Mei et al., 2005
16		qPL5	5	QPl5	AQFW036	445,795-446,276	..	Mei et al., 2005
17		qPL8	8	..	AQFJ047	2115-5116	..	Jiang et al., 2004
18		qPL11	11	..	AQFW232	23155-23155	..	Mei et al., 2005
19	FG	qFG5	5	..	AQCY076	1861-1862	..	Hua et al., 2003
20		qFG7	7	..	AQCY037	2317-2318	..	Hua et al., 2003
21	GL	qGL2	2	..	AQEO007	35662-35662	..	Redona and McKill, 1998
22		qGL3	3	GS3	Os03g0407400	16730-16735	Seed length	Fan et al.2006
23	GW	qGW2	2	..	..	..	..	..
24		qGW3	3	qGW-3	AQCV012	17714-33619	..	Li et al., 2003
25		qGW11	11	..	..	..	..	..
26	TGW	qTGW3	3	QKw3b	AQDR004	21085-21087	..	Li et al., 1997
27	YLD	qYLD2.1	2	..	..	..	..	..
28		qYLD2.2	2	qYI-2	AQGM030	34652-35136	..	Suh et al., 2005
29		qYLD4	4	OsGIF1	Os04g0413500	20422-20427	Grain yield	..
30		qYLD7	7	SRL1	Os07g0102300	134-144	Grain yield	..
31	Fe	qFe3.1	3	OsMTP6	Os03g0346800	12955-12960	cation transmembrane transporter, component of membrane	..
32		qFe3.2	3	..	..	..	..	..
33		qFe7.1	7	OsNAS3	Os07g0689600	29323-29325	Nicotianamine synthase activity	..
34		qFe9.1	9	..	..	..	..	..
35		qFE9.2	9	..	..	..	..	..
36		qFE10	10	..	..	..	..	..
		qFE10	10	..	..	..	..	..
37		qFe11.1	11	..	..	..	..	..
38	Zn	qZn1.1	1	OsMT2D	Os01g0149200	2665-2669	Metal ion binding	..
39		qZN2.1	2	..	..	..	..	..
40		qZn4.1	4	OsVIT1	Os04g0463400	23134-2314	Fe transporter, component of membrane	..
41		qZn6.1	6	..	..	..	..	..
42		qZn6.2	6	..	..	..	..	..
43		qZn7.1	7	OsNAS3	Os07g0689600	29323-29325	Nicotianamine synthase activity	..
44		qZn12.1	12	OsNRAMP7	Os12g0581600	24120-24124	Metal ion transporter, component of membrane	..
45	BB61	Xa4	11	Xa4	AQBT023	28410-28412	..	Li et al., 1999
	BB99	Xa4	11	Xa4	AQBT023	28410-28412	..	Li et al., 1999
	BB341	Xa4	11	Xa4	AQBT023	28410-28412	..	Li et al., 1999
46	BB86	Xa5	5	Xa5	Os05g0107700	437-443	bacterial blight disease resistance	..
47		qBlast1.1	1	..	..	..	..	..
48		qBlast 1.2	1	..	..	..	..	..
49	Blast	qBlast2	2	rbr2	AQAF028	34,652-35,136	..	Chen et al., 2003
50		qBlast6	6	qBLASTads-6	AQAQ004	29,028-30,946	..	Tabien et al., 2002
51		qBlast7	7	rbr7a	AQAF031	2317-7233	..	Chen et al., 2003
52		qBlast8.1	8	..	..	..	..	..
53		qBlast8.2	8	BLRS	..	..	..	..
54		qBlast9.1	9	Pi5(t)	..	..	..	Sallaud et a., 2003
55		qBlast9.2	9	qBR9.1	..	..	..	..
56		qBlast10	10	Pi28(t)	AQCT006	20977-20978	..	Sallaud et a., 2003
57		qBlast11	11	Pi30(t)	AQCT007	4625-4627	..	Sallaud et a., 2003
List of references cited in Table S1
Chen, H., Wang, S., Xing, Y., Xu, C., Hayes, P. M., and Zhang, Q. (2003). Q14 Comparative analyses of genomic locations and race specificities of loci for quantitative resistance to Pyricularia grisea in rice and barley. Proc. Natl. Acad. Sci. U.S.A. 100, 2544–2549.
Cho, Y. C., Suh, J. P., Choi, I. S., Hong, H. C., Baek, M. K., Kang, K. H., et al. (2003). QTLs analysis of yield and its related traits in wild rice relative Oryza rufipogon. Treat. Crop Res. 4, 19–29.
Fan, C., Xing, Y.,Mao, H., Lu, T.,Han, B., Xu, C., et al. (2006). GS3, a major QTL for grain length and weight and minor QTL for grain width and thickness in rice,encodes a putative transmembrane protein. Theor Appl Genet. 112, 1164–1171.doi: 10.1007/s00122-006-0218-1
Hemamalini, G. S., Shashidhar, H. E., and Hittalmani, S. (2000). Molecular marker assisted tagging of morphological and physiological traits under two contrasting moisture regimes at peak vegetative stage in rice (Oryza sativa L.). Euphytica 112, 69–78. doi: 10.1023/A:1003854224905
Huang, N., Courtois, B., Khush, G. S., Lin, H. X., Wang, G. L., Wu, P., et al. (1996). Association of quantitative trait loci for plant height with major dwarfing genes in rice. Heredity 77, 130–137. doi: 10.1038/hdy.1996.117
Hua, J., Xing, Y., Wu, W., Xu, C., Sun, X., Yu, S., et al. (2003). Single locus heterotic effects and dominance by dominance interactions can adequately explain the genetic basis of heterosis in an elite rice hybrid. Proc. Natl. Acad. Sci. U.S.A. 100, 2574–2579. doi: 10.1073/pnas.043797100
Jiang, G. H., Xu, C. G., Li, X. H., and He, Y. Q. (2004). Characterization of the genetic basis for yield and its component traits of rice revealed by doubled haploid population. Acta Genet. Sin. 31, 63–72.
Li, Z. K., Luo, L. J., Mei, H. W., Paterson, A. H., Zhao, X. H., Zhong, D. B., et al. (1999). A ‘defeated’ rice resistance gene acts as a QTL against a virulent strain of Xanthomonas oryzae pv. oryzae. Mol. Gen. Genet. 261, 58–63. doi: 10.1007/s004380050941
Li, Z. K., Pinson, S. R., Park, W. D., Paterson, A. H., and Stansel, J. W. (1997). Epistasis for three grain yield components in rice (Oryza sativa L.)". Genetics 145, 453–465.
Li, Z. F., Wan, J. M., Xia, J. F., and Zhai, H. Q. (2003). Mapping quantitative trait loci underlying appearance quality of rice grains (Oryza sativa L.). Yi Chuan Xue Bao 30, 251–259.
Maheswaran, M., Huang, N., Sreerangasamy, S. R., and McCouch, S. R. (2000). Mapping quantitative trait loci associated with days to flowering and photoperiod sensitivity in rice (Oryza sativa L.). Mol. Breed. 6, 145–155. doi: 10.1023/A:1009618621720
Mei, H. W., Luo, L. J., Ying, C. S., Wang, Y. P., Yu, X. Q., Guo, L. B., et al. (2003). Gene actions of QTLs affecting several agronomic traits resolved in a recombinant inbred rice population and two testcross populations. Theor. Appl.Genet. 107, 89–101. doi: 10.1007/s00122-003-1192-5
Mei, H.-W., Li, Z. K., Shu, Q. Y., Guo, L. B., Wang, Y. P., Yu, X. Q., et al. (2005). Gene actions of QTLs affecting several agronomic traits resolved in a recombinant inbred rice population and two backcross populations. Theor. Appl. Genet. 110, 649–659. doi: 10.1007/s00122-004-1890-7
Redona, E. D., and Mackill, D. J. (1998). Quantitative trait locus analysis for rice panicle and grain characteristics. Theor. Appl. Genet. 96, 957–963. doi: 10.1007/s001220050826
Sarma, R. N., Gill, B. S., Sasaki, T., Galiba, G., Sutka, J., Laurie, D. A., et al. (1998). Comparative mapping of the wheat chromosome 5A Vrn-A1 region with rice and its doi: 10.1007/s001220050872relationship to QTL for flowering time. Theor. Appl. Genet. 97, 103–109.
Sallaud, C., Lorieux, M., Roumen, E., Tharreau, D., Berruyer, R., Svestasrani, P., et al. (2003). Identification of five new blast resistance genes in the highly blastresistant rice variety IR64 using a QTL mapping strategy. Theor. Appl. Genet. 106, 794–803. doi: 10.1007/s00122-002-1088-9
Suh, J. P., Ahn, S. N., Cho, Y. C., Kang, K. H., Choi, I. S., Kim, Y. G., et al. (2005). Mapping of QTLs for yield traits using an advanced backcross population from a cross between Oryza sativa and O. glaberrima. Korean J. Breed. 37, 214–220.
Tabien, E., Li, Z., Paterson, H., Marchetti, A., Stansel, W., and Pinson, M. (2002). “Mapping QTLs for field resistance to the rice blast pathogen and evaluating their individual and combined utility in improved varieties. Theor. Appl. Genet. 105, 313–324. doi: 10.1007/s00122-002-0940-2
