# Supplementary material for: Genome-Wide Association Mapping in a Rice MAGIC Plus Population Detects QTLs and Genes Useful for Biofortification
Source: Front Plant Sci. 2018 Sep 20;9:1347. doi: 10.3389/fpls.2018.01347 (PMC6158342; doi:10.3389/fpls.2018.01347)
Supplement: TABLE S3 — Counts of genes within lifted-over QTLs across three reference genomes (Nipponbare, IR8, Minghui 63) (XLSX). [file Table_3.XLSX]

## Sheet: GeneCount-QTLs
Supplementary Table: Counts of genes within lifted-over QTLs across three reference genomes (Nipponbare, IR8, Minghui 63)
Trait	QTLname	ChrNum	Nippo-msu7genes-in-qtl	ir8genes-in-qtl	ir8genes-msu7-common-genes	ir8genes-noMSU7hit-withNT_hits	mh63-genes-in-qtl	mh63genes-MSU7-common	mh63genes-noMSU7hit-NT_hits
Fe	qFE3.1	3	8	10	6	2	12	5	4
Fe	qFE3.2	3	154
Fe	qFE7.1	7	12	11	7	1	13	6	7
Fe	qFE9.1	9	32	22	12	3
Fe	qFE9.2	9	47	33	15	7	50	24	12
Fe	qFE10.1	10	106	62	39	11	101	51	44
Fe	qFE11.1	11	12	117	73	14
Zn	qZN1.1	1	16	31	16	6	44	23	18
Zn	qZN2.1	2	71
Zn	qZN4.1	4	192	160	99	20
Zn	qZN6.1	6	15	14	7	3	13	10	3
Zn	qZN6.2	6	33	28	19	4	37	27	10
Zn	qZN7.1	7	50	43	32	4	57	44	13
Zn	qZN12.1	12	227	151	97	15	220	145	67
BlastR	qBlast1.1	1	13	14	9	1	17	12	5
BlastR	qBlast1.2	1	73	51	19	8	144	50	69
BlastR	qBlast8.1	8	39	26	19	1
TOTALS			1100	773	469	100	708	397	252
				no MSU7 hits	304		no MSU7 hits	311
				>>hit 2 NCBI nt*	99		>>hit 2 NCBI nt*	250
				>>>no known genes hit	205		>>>no known genes hit	147
				* there is overlap of gene between QTLs

## Sheet: annot_qtl_ir8gene_msu7_hits
Supp Table: Annotation of genes in IR8 that map to Nipponbare genes
*NOTE: Gene list is not unique, there may be 2 or more MSU7 genes equivalent to 1 IR8 gene
ChName	Trait	QTLname	gene	alias	locus	is_TE	annotation
Chr01	BlastR	qBlast1.1	OsIR8_01G0143000	IR8_Chr01-snap-gene-156.38-mRNA-1	LOC_Os01g21940	N	"WD domain, G-beta repeat domain containing protein, expressed"
Chr01	BlastR	qBlast1.1	OsIR8_01G0143100	IR8_Chr01-snap-gene-156.32-mRNA-1	LOC_Os01g21950	N	expressed protein
Chr01	BlastR	qBlast1.1	OsIR8_01G0143200	IR8_Chr01-augustus-gene-156.25-mRNA-1	LOC_Os01g21960	N	"serine/threonine-protein kinase, putative, expressed"
Chr01	BlastR	qBlast1.1	OsIR8_01G0143300	augustus_masked-IR8_Chr01-processed-gene-156.9-mRNA-1	LOC_Os01g21970	N	"protein kinase, putative, expressed"
Chr01	BlastR	qBlast1.1	OsIR8_01G0143400	IR8_Chr01-augustus-gene-157.21-mRNA-1	LOC_Os01g21980	N	expressed protein
Chr01	BlastR	qBlast1.1	OsIR8_01G0143500	IR8_Chr01-augustus-gene-157.18-mRNA-1	LOC_Os01g21990	N	"CRS2-associated factor 2, chloroplast precursor, putative, expressed"
Chr01	BlastR	qBlast1.1	OsIR8_01G0143500	IR8_Chr01-augustus-gene-157.18-mRNA-2	LOC_Os01g21990	N	"CRS2-associated factor 2, chloroplast precursor, putative, expressed"
Chr01	BlastR	qBlast1.1	OsIR8_01G0143900	IR8_Chr01-snap-gene-157.32-mRNA-1	LOC_Os01g22010	N	"S-adenosylmethionine synthetase, putative, expressed"
Chr01	BlastR	qBlast1.1	OsIR8_01G0144100	IR8_Chr01-augustus-gene-157.19-mRNA-1	LOC_Os01g22039	N	expressed protein
Chr01	BlastR	qBlast1.1	OsIR8_01G0144100	IR8_Chr01-augustus-gene-157.19-mRNA-1	LOC_Os01g22209	N	expressed protein
Chr01	BlastR	qBlast1.1	OsIR8_01G0144300	IR8_Chr01-augustus-gene-157.20-mRNA-1	LOC_Os01g22080	N	expressed protein
Chr01	BlastR	qBlast1.2	OsIR8_01G0150300	augustus_masked-IR8_Chr01-processed-gene-166.7-mRNA-1	LOC_Os01g23700	N	expressed protein
Chr01	BlastR	qBlast1.2	OsIR8_01G0150400	augustus_masked-IR8_Chr01-processed-gene-166.8-mRNA-1	LOC_Os01g23705	N	expressed protein
Chr01	BlastR	qBlast1.2	OsIR8_01G0150600	IR8_Chr01-augustus-gene-167.21-mRNA-1	LOC_Os01g23740	N	"OsPDIL2-2 protein disulfide isomerase PDIL2-2, expressed"
Chr01	BlastR	qBlast1.2	OsIR8_01G0150600	IR8_Chr01-augustus-gene-167.21-mRNA-2	LOC_Os01g23740	N	"OsPDIL2-2 protein disulfide isomerase PDIL2-2, expressed"
Chr01	BlastR	qBlast1.2	OsIR8_01G0151100	IR8_Chr01-augustus-gene-167.26-mRNA-1	LOC_Os01g23800	N	expressed protein
Chr01	BlastR	qBlast1.2	OsIR8_01G0151200	augustus_masked-IR8_Chr01-processed-gene-167.10-mRNA-1	LOC_Os01g23810	N	expressed protein
Chr01	BlastR	qBlast1.2	OsIR8_01G0151700	augustus_masked-IR8_Chr01-processed-gene-168.2-mRNA-1	LOC_Os01g23850	Y	"transposon protein, putative, CACTA, En/Spm sub-class, expressed"
Chr01	BlastR	qBlast1.2	OsIR8_01G0151900	augustus_masked-IR8_Chr01-processed-gene-168.7-mRNA-1	LOC_Os01g23870	N	expressed protein
Chr01	BlastR	qBlast1.2	OsIR8_01G0152100	augustus_masked-IR8_Chr01-processed-gene-168.4-mRNA-1	LOC_Os01g23880	N	expressed protein
Chr01	BlastR	qBlast1.2	OsIR8_01G0152200	IR8_Chr01-augustus-gene-168.25-mRNA-1	LOC_Os01g23890	N	expressed protein
Chr01	BlastR	qBlast1.2	OsIR8_01G0152600	IR8_Chr01-snap-gene-169.28-mRNA-1	LOC_Os01g24010	N	"pleiotropic drug resistance protein, putative, expressed"
Chr01	BlastR	qBlast1.2	OsIR8_01G0152800	IR8_Chr01-snap-gene-169.29-mRNA-1	LOC_Os01g24030	N	"AMP-binding enzyme, putative, expressed"
Chr01	BlastR	qBlast1.2	OsIR8_01G0152900	IR8_Chr01-augustus-gene-169.24-mRNA-1	LOC_Os01g24050	N	expressed protein
Chr01	BlastR	qBlast1.2	OsIR8_01G0153000	IR8_Chr01-augustus-gene-169.25-mRNA-1	LOC_Os01g24060	N	"importin subunit alpha, putative, expressed"
Chr01	BlastR	qBlast1.2	OsIR8_01G0153100	IR8_Chr01-augustus-gene-170.22-mRNA-1	LOC_Os01g24070	N	"GATA zinc finger domain containing protein, expressed"
Chr01	BlastR	qBlast1.2	OsIR8_01G0153200	IR8_Chr01-snap-gene-170.31-mRNA-1	LOC_Os01g24080	N	expressed protein
Chr01	BlastR	qBlast1.2	OsIR8_01G0153500	IR8_Chr01-augustus-gene-170.28-mRNA-1	LOC_Os01g24090	N	"TPR repeat, putative, expressed"
Chr01	BlastR	qBlast1.2	OsIR8_01G0153500	IR8_Chr01-augustus-gene-170.28-mRNA-2	LOC_Os01g24090	N	"TPR repeat, putative, expressed"
Chr01	BlastR	qBlast1.2	OsIR8_01G0154000	augustus_masked-IR8_Chr01-processed-gene-172.1-mRNA-1	LOC_Os01g24350	N	expressed protein
Chr01	BlastR	qBlast1.2	OsIR8_01G0155200	IR8_Chr01-snap-gene-176.21-mRNA-1	LOC_Os01g24460	N	"histone-like transcription factor and archaeal histone, putative, expressed"
Chr01	BlastR	qBlast1.2	OsIR8_01G0155300	IR8_Chr01-augustus-gene-176.17-mRNA-1	LOC_Os01g24470	N	"PHS1, putative, expressed"
Chr08	BlastR	qBlast8.1	OsIR8_08G0001700	augustus_masked-IR8_Chr08-processed-gene-2.4-mRNA-1	LOC_Os08g01190	N	"ATOFP18/OFP18, putative, expressed"
Chr08	BlastR	qBlast8.1	OsIR8_08G0001900	augustus_masked-IR8_Chr08-processed-gene-2.5-mRNA-1	LOC_Os08g01240	N	expressed protein
Chr08	BlastR	qBlast8.1	OsIR8_08G0002000	augustus_masked-IR8_Chr08-processed-gene-2.6-mRNA-1	LOC_Os08g01260	N	"VQ domain containing protein, putative, expressed"
Chr08	BlastR	qBlast8.1	OsIR8_08G0002100	IR8_Chr08-augustus-gene-3.28-mRNA-1	LOC_Os08g01270	N	"protein kinase family protein, putative, expressed"
Chr08	BlastR	qBlast8.1	OsIR8_08G0002100	IR8_Chr08-augustus-gene-3.28-mRNA-2	LOC_Os08g01270	N	"protein kinase family protein, putative, expressed"
Chr08	BlastR	qBlast8.1	OsIR8_08G0002100	IR8_Chr08-augustus-gene-3.28-mRNA-3	LOC_Os08g01270	N	"protein kinase family protein, putative, expressed"
Chr08	BlastR	qBlast8.1	OsIR8_08G0002100	IR8_Chr08-augustus-gene-3.28-mRNA-4	LOC_Os08g01270	N	"protein kinase family protein, putative, expressed"
Chr08	BlastR	qBlast8.1	OsIR8_08G0002100	IR8_Chr08-augustus-gene-3.28-mRNA-5	LOC_Os08g01270	N	"protein kinase family protein, putative, expressed"
Chr08	BlastR	qBlast8.1	OsIR8_08G0002300	IR8_Chr08-snap-gene-3.35-mRNA-1	LOC_Os08g01290	N	"OsFBT12 - F-box and tubby domain containing protein, expressed"
Chr08	BlastR	qBlast8.1	OsIR8_08G0002300	IR8_Chr08-snap-gene-3.35-mRNA-2	LOC_Os08g01290	N	"OsFBT12 - F-box and tubby domain containing protein, expressed"
Chr08	BlastR	qBlast8.1	OsIR8_08G0002300	IR8_Chr08-snap-gene-3.35-mRNA-3	LOC_Os08g01290	N	"OsFBT12 - F-box and tubby domain containing protein, expressed"
Chr08	BlastR	qBlast8.1	OsIR8_08G0002600	snap_masked-IR8_Chr08-processed-gene-3.20-mRNA-1	LOC_Os08g01320	N	"C3-BTB1 - Bric-a-Brac, Tramtrack, Broad Complex BTB domain with C3 subfamily conserved sequence, expressed"
Chr08	BlastR	qBlast8.1	OsIR8_08G0002700	IR8_Chr08-snap-gene-3.41-mRNA-1	LOC_Os08g01330	N	"no apical meristem protein, putative, expressed"
Chr08	BlastR	qBlast8.1	OsIR8_08G0002800	IR8_Chr08-augustus-gene-3.34-mRNA-1	LOC_Os08g01350	N	"transmembrane protein 18, putative, expressed"
Chr08	BlastR	qBlast8.1	OsIR8_08G0002900	IR8_Chr08-snap-gene-3.36-mRNA-1	LOC_Os08g01360	N	"RING finger protein 13, putative, expressed"
Chr08	BlastR	qBlast8.1	OsIR8_08G0002900	IR8_Chr08-snap-gene-3.36-mRNA-2	LOC_Os08g01360	N	"RING finger protein 13, putative, expressed"
Chr08	BlastR	qBlast8.1	OsIR8_08G0002900	IR8_Chr08-snap-gene-3.36-mRNA-3	LOC_Os08g01360	N	"RING finger protein 13, putative, expressed"
Chr08	BlastR	qBlast8.1	OsIR8_08G0003000	augustus_masked-IR8_Chr08-processed-gene-3.10-mRNA-1	LOC_Os08g01370	N	expressed protein
Chr08	BlastR	qBlast8.1	OsIR8_08G0003100	augustus_masked-IR8_Chr08-processed-gene-4.0-mRNA-1	LOC_Os08g01380	N	"2Fe-2S iron-sulfur cluster binding domain containing protein, expressed"
Chr08	BlastR	qBlast8.1	OsIR8_08G0003300	augustus_masked-IR8_Chr08-processed-gene-4.2-mRNA-1	LOC_Os08g01400	N	expressed protein
Chr08	BlastR	qBlast8.1	OsIR8_08G0003400	IR8_Chr08-snap-gene-4.31-mRNA-2	LOC_Os08g01410	N	"phosphate/phosphoenolpyruvate translocator-related protein, putative, expressed"
Chr08	BlastR	qBlast8.1	OsIR8_08G0003500	IR8_Chr08-augustus-gene-4.22-mRNA-1	LOC_Os08g01440	N	hypothetical protein
Chr08	BlastR	qBlast8.1	OsIR8_08G0003700	IR8_Chr08-augustus-gene-4.27-mRNA-1	LOC_Os08g01490	N	"cytochrome P450, putative, expressed"
Chr08	BlastR	qBlast8.1	OsIR8_08G0003800	IR8_Chr08-augustus-gene-5.29-mRNA-1	LOC_Os08g01510	N	"cytochrome P450, putative, expressed"
Chr08	BlastR	qBlast8.1	OsIR8_08G0003900	IR8_Chr08-augustus-gene-5.30-mRNA-1	LOC_Os08g01520	N	"cytochrome P450, putative, expressed"
Chr08	BlastR	qBlast8.1	OsIR8_08G0004000	augustus_masked-IR8_Chr08-processed-gene-5.10-mRNA-1	LOC_Os08g01530	N	expressed protein
Chr08	BlastR	qBlast8.1	OsIR8_08G0004200	IR8_Chr08-snap-gene-5.41-mRNA-1	LOC_Os08g01580	N	"NBS-LRR disease resistance protein, putative, expressed"
Chr03	Fe	qFE3.1	OsIR8_03G0160600	snap_masked-IR8_Chr03-processed-gene-166.7-mRNA-1	LOC_Os03g22510	N	expressed protein
Chr03	Fe	qFE3.1	OsIR8_03G0160800	IR8_Chr03-augustus-gene-166.18-mRNA-1	LOC_Os03g22540	N	"jmjC domain containing protein, expressed"
Chr03	Fe	qFE3.1	OsIR8_03G0161000	snap_masked-IR8_Chr03-processed-gene-166.15-mRNA-1	LOC_Os03g22560	N	"MYB family transcription factor, putative, expressed"
Chr03	Fe	qFE3.1	OsIR8_03G0161200	IR8_Chr03-snap-gene-166.26-mRNA-1	LOC_Os03g22570	N	"MIF4G domain containing protein, putative, expressed"
Chr03	Fe	qFE3.1	OsIR8_03G0161400	IR8_Chr03-augustus-gene-166.23-mRNA-1	LOC_Os03g22590	N	"nodulin MtN3 family protein, putative, expressed"
Chr03	Fe	qFE3.1	OsIR8_03G0161500	IR8_Chr03-augustus-gene-167.13-mRNA-1	LOC_Os03g22600	N	"BTBN6 - Bric-a-Brac, Tramtrack, Broad Complex BTB domain with non-phototropic hypocotyl 3 NPH3 and coiled-coil domains, expressed"
Chr07	Fe	qFE7.1	OsIR8_07G0273500	IR8_Chr07-augustus-gene-427.15-mRNA-1	LOC_Os07g48870	N	"MYB family transcription factor, putative, expressed"
Chr07	Fe	qFE7.1	OsIR8_07G0273600	IR8_Chr07-augustus-gene-427.19-mRNA-1	LOC_Os07g48880	N	"importin subunit alpha-1b, putative, expressed"
Chr07	Fe	qFE7.1	OsIR8_07G0273600	IR8_Chr07-augustus-gene-427.19-mRNA-2	LOC_Os07g48880	N	"importin subunit alpha-1b, putative, expressed"
Chr07	Fe	qFE7.1	OsIR8_07G0273600	IR8_Chr07-augustus-gene-427.19-mRNA-3	LOC_Os07g48880	N	"importin subunit alpha-1b, putative, expressed"
Chr07	Fe	qFE7.1	OsIR8_07G0273700	IR8_Chr07-augustus-gene-427.16-mRNA-1	LOC_Os07g48890	N	expressed protein
Chr07	Fe	qFE7.1	OsIR8_07G0273700	IR8_Chr07-augustus-gene-427.16-mRNA-2	LOC_Os07g48890	N	expressed protein
Chr07	Fe	qFE7.1	OsIR8_07G0273700	IR8_Chr07-augustus-gene-427.16-mRNA-3	LOC_Os07g48890	N	expressed protein
Chr07	Fe	qFE7.1	OsIR8_07G0273800	IR8_Chr07-snap-gene-427.26-mRNA-1	LOC_Os07g48910	Y	"retrotransposon protein, putative, unclassified, expressed"
Chr07	Fe	qFE7.1	OsIR8_07G0273800	IR8_Chr07-snap-gene-427.26-mRNA-2	LOC_Os07g48910	Y	"retrotransposon protein, putative, unclassified, expressed"
Chr07	Fe	qFE7.1	OsIR8_07G0273800	IR8_Chr07-snap-gene-427.26-mRNA-3	LOC_Os07g48910	Y	"retrotransposon protein, putative, unclassified, expressed"
Chr07	Fe	qFE7.1	OsIR8_07G0273900	snap_masked-IR8_Chr07-processed-gene-427.10-mRNA-1	LOC_Os07g48910	Y	"retrotransposon protein, putative, unclassified, expressed"
Chr07	Fe	qFE7.1	OsIR8_07G0274000	IR8_Chr07-augustus-gene-428.31-mRNA-4	LOC_Os07g48920	N	"aldehyde dehydrogenase, putative, expressed"
Chr07	Fe	qFE7.1	OsIR8_07G0274200	IR8_Chr07-snap-gene-428.42-mRNA-1	LOC_Os07g48960	N	"OsLonP3 - Putative Lon protease homologue, expressed"
Chr07	Fe	qFE7.1	OsIR8_07G0274200	IR8_Chr07-snap-gene-428.42-mRNA-3	LOC_Os07g48920	N	"aldehyde dehydrogenase, putative, expressed"
Chr09	Fe	qFE9.1	OsIR8_09G0086000	IR8_Chr09-augustus-gene-179.5-mRNA-1	LOC_Os09g19640	N	"holocarboxylase synthetase, putative, expressed"
Chr09	Fe	qFE9.1	OsIR8_09G0086100	IR8_Chr09-augustus-gene-179.6-mRNA-1	LOC_Os09g19650	N	"3-ketoacyl-CoA synthase precursor, putative, expressed"
Chr09	Fe	qFE9.1	OsIR8_09G0086300	augustus_masked-IR8_Chr09-processed-gene-180.1-mRNA-1	LOC_Os09g19700	N	"protein kinase domain containing protein, expressed"
Chr09	Fe	qFE9.1	OsIR8_09G0086600	augustus_masked-IR8_Chr09-processed-gene-180.6-mRNA-1	LOC_Os09g19720	N	expressed protein
Chr09	Fe	qFE9.1	OsIR8_09G0086700	IR8_Chr09-snap-gene-180.29-mRNA-3	LOC_Os09g19734	N	"isochorismate synthase 1, chloroplast precursor, putative, expressed"
Chr09	Fe	qFE9.1	OsIR8_09G0087200	IR8_Chr09-augustus-gene-181.23-mRNA-1	LOC_Os09g19830	N	"histone-lysine N-methyltransferase, putative, expressed"
Chr09	Fe	qFE9.1	OsIR8_09G0087200	IR8_Chr09-augustus-gene-181.23-mRNA-2	LOC_Os09g19830	N	"histone-lysine N-methyltransferase, putative, expressed"
Chr09	Fe	qFE9.1	OsIR8_09G0087300	augustus_masked-IR8_Chr09-processed-gene-181.7-mRNA-1	LOC_Os09g19840	N	expressed protein
Chr09	Fe	qFE9.1	OsIR8_09G0087400	IR8_Chr09-augustus-gene-181.24-mRNA-1	LOC_Os09g19850	N	"chloroplastic group IIA intron splicing facilitator CRS1, chloroplast precursor, putative, expressed"
Chr09	Fe	qFE9.1	OsIR8_09G0087400	IR8_Chr09-augustus-gene-181.24-mRNA-2	LOC_Os09g19850	N	"chloroplastic group IIA intron splicing facilitator CRS1, chloroplast precursor, putative, expressed"
Chr09	Fe	qFE9.1	OsIR8_09G0087500	IR8_Chr09-augustus-gene-182.24-mRNA-1	LOC_Os09g19880	N	expressed protein
Chr09	Fe	qFE9.1	OsIR8_09G0087500	IR8_Chr09-augustus-gene-182.24-mRNA-2	LOC_Os09g19880	N	expressed protein
Chr09	Fe	qFE9.1	OsIR8_09G0087500	IR8_Chr09-augustus-gene-182.24-mRNA-3	LOC_Os09g19880	N	expressed protein
Chr09	Fe	qFE9.1	OsIR8_09G0087500	IR8_Chr09-augustus-gene-182.24-mRNA-4	LOC_Os09g19880	N	expressed protein
Chr09	Fe	qFE9.1	OsIR8_09G0087500	IR8_Chr09-augustus-gene-182.24-mRNA-5	LOC_Os09g19880	N	expressed protein
Chr09	Fe	qFE9.1	OsIR8_09G0087600	IR8_Chr09-augustus-gene-182.25-mRNA-1	LOC_Os09g19890	N	expressed protein
Chr09	Fe	qFE9.1	OsIR8_09G0087700	IR8_Chr09-snap-gene-182.39-mRNA-3	LOC_Os09g19910	N	expressed protein
Chr09	Fe	qFE9.1	OsIR8_09G0087900	IR8_Chr09-augustus-gene-182.30-mRNA-1	LOC_Os09g19930	N	"HOTHEAD precursor, putative, expressed"
Chr09	Fe	qFE9.2	OsIR8_09G0202900	IR8_Chr09-augustus-gene-335.37-mRNA-1	LOC_Os09g38580	N	"cyclic nucleotide-gated ion channel, putative, expressed"
Chr09	Fe	qFE9.2	OsIR8_09G0202900	IR8_Chr09-augustus-gene-335.37-mRNA-2	LOC_Os09g38580	N	"cyclic nucleotide-gated ion channel, putative, expressed"
Chr09	Fe	qFE9.2	OsIR8_09G0202900	IR8_Chr09-augustus-gene-335.37-mRNA-3	LOC_Os09g38580	N	"cyclic nucleotide-gated ion channel, putative, expressed"
Chr09	Fe	qFE9.2	OsIR8_09G0203100	IR8_Chr09-snap-gene-335.52-mRNA-2	LOC_Os09g38640	N	"IBR domain containing protein, putative, expressed"
Chr09	Fe	qFE9.2	OsIR8_09G0203200	augustus_masked-IR8_Chr09-processed-gene-335.13-mRNA-1	LOC_Os09g38650	N	expressed protein
Chr09	Fe	qFE9.2	OsIR8_09G0203400	augustus_masked-IR8_Chr09-processed-gene-335.14-mRNA-1	LOC_Os09g38660	N	expressed protein
Chr09	Fe	qFE9.2	OsIR8_09G0203600	IR8_Chr09-snap-gene-336.41-mRNA-1	LOC_Os09g38690	N	"transporter family protein, putative, expressed"
Chr09	Fe	qFE9.2	OsIR8_09G0203700	IR8_Chr09-augustus-gene-336.31-mRNA-1	LOC_Os09g38700	N	"STRUBBELIG-RECEPTOR FAMILY 5 precursor, putative, expressed"
Chr09	Fe	qFE9.2	OsIR8_09G0203700	IR8_Chr09-augustus-gene-336.31-mRNA-2	LOC_Os09g38700	N	"STRUBBELIG-RECEPTOR FAMILY 5 precursor, putative, expressed"
Chr09	Fe	qFE9.2	OsIR8_09G0203800	IR8_Chr09-snap-gene-336.47-mRNA-1	LOC_Os09g38710	N	"HEAT repeat family protein, putative, expressed"
Chr09	Fe	qFE9.2	OsIR8_09G0203800	IR8_Chr09-snap-gene-336.47-mRNA-2	LOC_Os09g38710	N	"HEAT repeat family protein, putative, expressed"
Chr09	Fe	qFE9.2	OsIR8_09G0203800	IR8_Chr09-snap-gene-336.47-mRNA-3	LOC_Os09g38710	N	"HEAT repeat family protein, putative, expressed"
Chr09	Fe	qFE9.2	OsIR8_09G0203800	IR8_Chr09-snap-gene-336.47-mRNA-4	LOC_Os09g38710	N	"HEAT repeat family protein, putative, expressed"
Chr09	Fe	qFE9.2	OsIR8_09G0204100	IR8_Chr09-augustus-gene-336.38-mRNA-2	LOC_Os09g38750	N	expressed protein
Chr09	Fe	qFE9.2	OsIR8_09G0204400	IR8_Chr09-augustus-gene-336.35-mRNA-1	LOC_Os09g38777	N	"MOSC domain-containing protein, mitochondrial precursor, putative, expressed"
Chr09	Fe	qFE9.2	OsIR8_09G0204400	IR8_Chr09-augustus-gene-336.35-mRNA-2	LOC_Os09g38777	N	"MOSC domain-containing protein, mitochondrial precursor, putative, expressed"
Chr09	Fe	qFE9.2	OsIR8_09G0204400	IR8_Chr09-augustus-gene-336.35-mRNA-3	LOC_Os09g38777	N	"MOSC domain-containing protein, mitochondrial precursor, putative, expressed"
Chr09	Fe	qFE9.2	OsIR8_09G0205100	snap_masked-IR8_Chr09-processed-gene-338.23-mRNA-1	LOC_Os09g38880	N	hypothetical protein
Chr09	Fe	qFE9.2	OsIR8_09G0205300	augustus_masked-IR8_Chr09-processed-gene-338.10-mRNA-1	LOC_Os09g38920	N	"thiol protease SEN102 precursor, putative, expressed"
Chr09	Fe	qFE9.2	OsIR8_09G0205500	IR8_Chr09-augustus-gene-339.26-mRNA-1	LOC_Os09g38960	N	"potassium transporter, putative, expressed"
Chr09	Fe	qFE9.2	OsIR8_09G0205500	IR8_Chr09-augustus-gene-339.26-mRNA-2	LOC_Os09g38960	N	"potassium transporter, putative, expressed"
Chr09	Fe	qFE9.2	OsIR8_09G0205500	IR8_Chr09-augustus-gene-339.26-mRNA-3	LOC_Os09g38960	N	"potassium transporter, putative, expressed"
Chr09	Fe	qFE9.2	OsIR8_09G0205500	IR8_Chr09-augustus-gene-339.26-mRNA-4	LOC_Os09g38960	N	"potassium transporter, putative, expressed"
Chr09	Fe	qFE9.2	OsIR8_09G0205500	IR8_Chr09-augustus-gene-339.26-mRNA-5	LOC_Os09g38960	N	"potassium transporter, putative, expressed"
Chr09	Fe	qFE9.2	OsIR8_09G0205600	IR8_Chr09-snap-gene-339.30-mRNA-3	LOC_Os09g38970	N	"zinc finger family protein, putative, expressed"
Chr09	Fe	qFE9.2	OsIR8_09G0205800	IR8_Chr09-augustus-gene-339.25-mRNA-1	LOC_Os09g39020	N	"N-rich protein, putative, expressed"
Chr09	Fe	qFE9.2	OsIR8_09G0206100	augustus_masked-IR8_Chr09-processed-gene-339.9-mRNA-1	LOC_Os09g39050	N	"OsFBX342 - F-box domain containing protein, expressed"
Chr10	Fe	qFE10.1	OsIR8_10G0102300	IR8_Chr10-snap-gene-223.35-mRNA-1	LOC_Os10g26620	N	"dof zinc finger domain containing protein, putative, expressed"
Chr10	Fe	qFE10.1	OsIR8_10G0102400	IR8_Chr10-augustus-gene-224.18-mRNA-1	LOC_Os10g26630	N	"CSLA2 - cellulose synthase-like family A; mannan synthase, expressed"
Chr10	Fe	qFE10.1	OsIR8_10G0102400	IR8_Chr10-augustus-gene-224.18-mRNA-2	LOC_Os10g26630	N	"CSLA2 - cellulose synthase-like family A; mannan synthase, expressed"
Chr10	Fe	qFE10.1	OsIR8_10G0102500	IR8_Chr10-augustus-gene-224.17-mRNA-1	LOC_Os10g26660	N	expressed protein
Chr10	Fe	qFE10.1	OsIR8_10G0102600	augustus_masked-IR8_Chr10-processed-gene-224.3-mRNA-1	LOC_Os10g26670	N	expressed protein
Chr10	Fe	qFE10.1	OsIR8_10G0102800	IR8_Chr10-augustus-gene-224.20-mRNA-1	LOC_Os10g26700	N	"YGL010w, putative, expressed"
Chr10	Fe	qFE10.1	OsIR8_10G0102900	IR8_Chr10-snap-gene-224.22-mRNA-1	LOC_Os10g26710	N	expressed protein
Chr10	Fe	qFE10.1	OsIR8_10G0103000	IR8_Chr10-augustus-gene-225.6-mRNA-1	LOC_Os10g26720	Y	"exonuclease, putative, expressed"
Chr10	Fe	qFE10.1	OsIR8_10G0103000	IR8_Chr10-augustus-gene-225.6-mRNA-2	LOC_Os10g26720	Y	"exonuclease, putative, expressed"
Chr10	Fe	qFE10.1	OsIR8_10G0103000	IR8_Chr10-augustus-gene-225.6-mRNA-3	LOC_Os10g26720	Y	"exonuclease, putative, expressed"
Chr10	Fe	qFE10.1	OsIR8_10G0103100	IR8_Chr10-augustus-gene-225.7-mRNA-1	LOC_Os10g26730	N	"exonuclease, putative, expressed"
Chr10	Fe	qFE10.1	OsIR8_10G0103100	IR8_Chr10-augustus-gene-225.7-mRNA-2	LOC_Os10g26730	N	"exonuclease, putative, expressed"
Chr10	Fe	qFE10.1	OsIR8_10G0103300	IR8_Chr10-augustus-gene-225.8-mRNA-1	LOC_Os10g26750	N	expressed protein
Chr10	Fe	qFE10.1	OsIR8_10G0103700	IR8_Chr10-snap-gene-227.16-mRNA-1	LOC_Os10g26820	N	expressed protein
Chr10	Fe	qFE10.1	OsIR8_10G0103800	IR8_Chr10-augustus-gene-227.12-mRNA-8	LOC_Os10g26859	N	expressed protein
Chr10	Fe	qFE10.1	OsIR8_10G0103900	IR8_Chr10-augustus-gene-227.14-mRNA-1	LOC_Os10g26940	N	"BURP domain containing protein, expressed"
Chr10	Fe	qFE10.1	OsIR8_10G0104300	IR8_Chr10-augustus-gene-228.13-mRNA-1	LOC_Os10g26990	N	"OsFBK23 - F-box domain and kelch repeat containing protein, expressed"
Chr10	Fe	qFE10.1	OsIR8_10G0104400	IR8_Chr10-snap-gene-228.17-mRNA-1	LOC_Os10g27050	N	"OsPP2Ac-4 - Phosphatase 2A isoform 4 belonging to family 2, expressed"
Chr10	Fe	qFE10.1	OsIR8_10G0104500	IR8_Chr10-augustus-gene-228.14-mRNA-1	LOC_Os10g27060	N	"SET domain protein 123, putative, expressed"
Chr10	Fe	qFE10.1	OsIR8_10G0104500	IR8_Chr10-augustus-gene-228.14-mRNA-2	LOC_Os10g27060	N	"SET domain protein 123, putative, expressed"
Chr10	Fe	qFE10.1	OsIR8_10G0104500	IR8_Chr10-augustus-gene-228.14-mRNA-4	LOC_Os10g27060	N	"SET domain protein 123, putative, expressed"
Chr10	Fe	qFE10.1	OsIR8_10G0104900	augustus_masked-IR8_Chr10-processed-gene-229.2-mRNA-1	LOC_Os10g27190	N	"40S ribosomal protein S17, putative, expressed"
Chr10	Fe	qFE10.1	OsIR8_10G0105000	IR8_Chr10-augustus-gene-229.21-mRNA-1	LOC_Os10g27080	N	expressed protein
Chr10	Fe	qFE10.1	OsIR8_10G0105200	IR8_Chr10-augustus-gene-230.30-mRNA-1	LOC_Os10g27230	N	"endonuclease/exonuclease/phosphatase family domain containing protein, expressed"
Chr10	Fe	qFE10.1	OsIR8_10G0105200	IR8_Chr10-augustus-gene-230.30-mRNA-2	LOC_Os10g27230	N	"endonuclease/exonuclease/phosphatase family domain containing protein, expressed"
Chr10	Fe	qFE10.1	OsIR8_10G0105300	IR8_Chr10-augustus-gene-230.27-mRNA-1	LOC_Os10g27274	N	expressed protein
Chr10	Fe	qFE10.1	OsIR8_10G0105300	IR8_Chr10-augustus-gene-230.27-mRNA-3	LOC_Os10g27274	N	expressed protein
Chr10	Fe	qFE10.1	OsIR8_10G0105400	IR8_Chr10-snap-gene-230.37-mRNA-1	LOC_Os10g27280	N	"thaumatin, putative, expressed"
Chr10	Fe	qFE10.1	OsIR8_10G0105500	IR8_Chr10-augustus-gene-230.28-mRNA-1	LOC_Os10g27300	N	expressed protein
Chr10	Fe	qFE10.1	OsIR8_10G0105500	IR8_Chr10-augustus-gene-230.28-mRNA-2	LOC_Os10g27300	N	expressed protein
Chr10	Fe	qFE10.1	OsIR8_10G0105500	IR8_Chr10-augustus-gene-230.28-mRNA-3	LOC_Os10g27300	N	expressed protein
Chr10	Fe	qFE10.1	OsIR8_10G0105500	IR8_Chr10-augustus-gene-230.28-mRNA-4	LOC_Os10g27300	N	expressed protein
Chr10	Fe	qFE10.1	OsIR8_10G0105500	IR8_Chr10-augustus-gene-230.28-mRNA-5	LOC_Os10g27300	N	expressed protein
Chr10	Fe	qFE10.1	OsIR8_10G0105500	IR8_Chr10-augustus-gene-230.28-mRNA-6	LOC_Os10g27300	N	expressed protein
Chr10	Fe	qFE10.1	OsIR8_10G0105600	IR8_Chr10-snap-gene-230.35-mRNA-1	LOC_Os10g27330	N	"glycerol-3-phosphate acyltransferase, putative, expressed"
Chr10	Fe	qFE10.1	OsIR8_10G0105700	IR8_Chr10-augustus-gene-230.32-mRNA-1	LOC_Os10g27340	N	"oxidoreductase, putative, expressed"
Chr10	Fe	qFE10.1	OsIR8_10G0105800	augustus_masked-IR8_Chr10-processed-gene-230.9-mRNA-1	LOC_Os10g27350	N	"DUF584 domain containing protein, putative, expressed"
Chr10	Fe	qFE10.1	OsIR8_10G0106000	snap_masked-IR8_Chr10-processed-gene-231.13-mRNA-1	LOC_Os10g27360	N	"no apical meristem protein, putative, expressed"
Chr10	Fe	qFE10.1	OsIR8_10G0106300	IR8_Chr10-augustus-gene-231.27-mRNA-1	LOC_Os10g27360	N	"no apical meristem protein, putative, expressed"
Chr10	Fe	qFE10.1	OsIR8_10G0106400	IR8_Chr10-augustus-gene-231.28-mRNA-1	LOC_Os10g27380	N	expressed protein
Chr10	Fe	qFE10.1	OsIR8_10G0106600	augustus_masked-IR8_Chr10-processed-gene-231.9-mRNA-1	LOC_Os10g27430	N	expressed protein
Chr10	Fe	qFE10.1	OsIR8_10G0106800	IR8_Chr10-augustus-gene-231.31-mRNA-1	LOC_Os10g27450	N	"tetrapyrrole methylase family protein, putative, expressed"
Chr10	Fe	qFE10.1	OsIR8_10G0106800	IR8_Chr10-augustus-gene-231.31-mRNA-2	LOC_Os10g27450	N	"tetrapyrrole methylase family protein, putative, expressed"
Chr10	Fe	qFE10.1	OsIR8_10G0106800	IR8_Chr10-augustus-gene-231.31-mRNA-3	LOC_Os10g27450	N	"tetrapyrrole methylase family protein, putative, expressed"
Chr10	Fe	qFE10.1	OsIR8_10G0106900	IR8_Chr10-snap-gene-232.29-mRNA-5	LOC_Os10g27980	N	"transmembrane amino acid transporter protein, putative, expressed"
Chr10	Fe	qFE10.1	OsIR8_10G0106900	IR8_Chr10-snap-gene-232.29-mRNA-6	LOC_Os10g27480	N	expressed protein
Chr10	Fe	qFE10.1	OsIR8_10G0106900	IR8_Chr10-snap-gene-232.29-mRNA-7	LOC_Os10g27480	N	expressed protein
Chr10	Fe	qFE10.1	OsIR8_10G0107000	IR8_Chr10-snap-gene-232.32-mRNA-1	LOC_Os10g27990	N	"exocyst complex component 6, putative, expressed"
Chr10	Fe	qFE10.1	OsIR8_10G0107400	IR8_Chr10-augustus-gene-232.24-mRNA-8	LOC_Os10g28030	N	"OsPOP22 - Putative Prolyl Oligopeptidase homologue, expressed"
Chr10	Fe	qFE10.1	OsIR8_10G0107500	IR8_Chr10-snap-gene-232.35-mRNA-1	LOC_Os10g28040	N	"histone acetyltransferase GCN5, putative, expressed"
Chr10	Fe	qFE10.1	OsIR8_10G0107600	IR8_Chr10-snap-gene-232.31-mRNA-1	LOC_Os10g28050	N	"chitinase 2, putative, expressed"
Chr10	Fe	qFE10.1	OsIR8_10G0107700	IR8_Chr10-snap-gene-233.21-mRNA-1	LOC_Os10g28060	N	"3-ketoacyl-CoA synthase, putative, expressed"
Chr10	Fe	qFE10.1	OsIR8_10G0107800	augustus_masked-IR8_Chr10-processed-gene-233.2-mRNA-1	LOC_Os10g28080	N	"glycosyl hydrolase, putative, expressed"
Chr10	Fe	qFE10.1	OsIR8_10G0108000	IR8_Chr10-augustus-gene-233.19-mRNA-1	LOC_Os10g28120	N	"glycosyl hydrolase, putative, expressed"
Chr10	Fe	qFE10.1	OsIR8_10G0108100	IR8_Chr10-snap-gene-233.22-mRNA-1	LOC_Os10g28130	Y	"MATH domain containing protein, expressed"
Chr10	Fe	qFE10.1	OsIR8_10G0108200	IR8_Chr10-augustus-gene-234.11-mRNA-1	LOC_Os10g28200	N	"NAD dependent epimerase/dehydratase family protein, putative, expressed"
Chr11	Fe	qFE11.1	OsIR8_11G0074800	snap_masked-IR8_Chr11-processed-gene-91.10-mRNA-1	LOC_Os11g12590	N	expressed protein
Chr11	Fe	qFE11.1	OsIR8_11G0075100	IR8_Chr11-augustus-gene-92.10-mRNA-1	LOC_Os11g12620	N	"receptor protein kinase CLAVATA1 precursor, putative, expressed"
Chr11	Fe	qFE11.1	OsIR8_11G0075300	IR8_Chr11-augustus-gene-92.12-mRNA-1	LOC_Os11g12650	N	"PHD-finger domain containing protein, putative, expressed"
Chr11	Fe	qFE11.1	OsIR8_11G0075500	IR8_Chr11-snap-gene-93.19-mRNA-1	LOC_Os11g12740	N	"peptide transporter PTR2, putative, expressed"
Chr11	Fe	qFE11.1	OsIR8_11G0075500	IR8_Chr11-snap-gene-93.19-mRNA-2	LOC_Os11g12740	N	"peptide transporter PTR2, putative, expressed"
Chr11	Fe	qFE11.1	OsIR8_11G0075700	IR8_Chr11-snap-gene-93.21-mRNA-1	LOC_Os11g12760	N	"O-methyltransferase, putative, expressed"
Chr11	Fe	qFE11.1	OsIR8_11G0076000	IR8_Chr11-snap-gene-94.20-mRNA-1	LOC_Os11g12800	N	"glycerophosphoryl diester phosphodiesterase family protein, putative, expressed"
Chr11	Fe	qFE11.1	OsIR8_11G0076100	IR8_Chr11-snap-gene-94.21-mRNA-1	LOC_Os11g12810	N	"sucrose-phosphate synthase, putative, expressed"
Chr11	Fe	qFE11.1	OsIR8_11G0076100	IR8_Chr11-snap-gene-94.21-mRNA-2	LOC_Os11g12810	N	"sucrose-phosphate synthase, putative, expressed"
Chr11	Fe	qFE11.1	OsIR8_11G0076300	augustus_masked-IR8_Chr11-processed-gene-94.4-mRNA-1	LOC_Os11g13400	N	expressed protein
Chr11	Fe	qFE11.1	OsIR8_11G0076400	IR8_Chr11-augustus-gene-95.33-mRNA-1	LOC_Os11g13410	N	"mla1, putative, expressed"
Chr11	Fe	qFE11.1	OsIR8_11G0076400	IR8_Chr11-augustus-gene-95.33-mRNA-2	LOC_Os11g13410	N	"mla1, putative, expressed"
Chr11	Fe	qFE11.1	OsIR8_11G0076400	IR8_Chr11-augustus-gene-95.33-mRNA-3	LOC_Os11g13410	N	"mla1, putative, expressed"
Chr11	Fe	qFE11.1	OsIR8_11G0076500	IR8_Chr11-augustus-gene-95.36-mRNA-1	LOC_Os11g13420	N	"RNA binding protein, putative, expressed"
Chr11	Fe	qFE11.1	OsIR8_11G0076700	IR8_Chr11-snap-gene-95.40-mRNA-1	LOC_Os11g13430	N	"RGH1A, putative, expressed"
Chr11	Fe	qFE11.1	OsIR8_11G0076900	snap_masked-IR8_Chr11-processed-gene-95.26-mRNA-1	LOC_Os11g13570	N	"gibberellin receptor GID1L2, putative, expressed"
Chr11	Fe	qFE11.1	OsIR8_11G0077300	snap_masked-IR8_Chr11-processed-gene-95.29-mRNA-1	LOC_Os11g13630	N	"gibberellin receptor GID1L2, putative, expressed"
Chr11	Fe	qFE11.1	OsIR8_11G0077400	IR8_Chr11-augustus-gene-95.38-mRNA-1	LOC_Os11g13650	N	"cellulose synthase, putative, expressed"
Chr11	Fe	qFE11.1	OsIR8_11G0077600	augustus_masked-IR8_Chr11-processed-gene-95.5-mRNA-1	LOC_Os11g13660	N	expressed protein
Chr11	Fe	qFE11.1	OsIR8_11G0077700	snap_masked-IR8_Chr11-processed-gene-95.32-mRNA-1	LOC_Os11g13630	N	"gibberellin receptor GID1L2, putative, expressed"
Chr11	Fe	qFE11.1	OsIR8_11G0077700	snap_masked-IR8_Chr11-processed-gene-95.32-mRNA-1	LOC_Os11g13670	N	"gibberellin receptor GID1L2, putative, expressed"
Chr11	Fe	qFE11.1	OsIR8_11G0077900	augustus_masked-IR8_Chr11-processed-gene-96.1-mRNA-1	LOC_Os11g13710	N	expressed protein
Chr11	Fe	qFE11.1	OsIR8_11G0078000	augustus_masked-IR8_Chr11-processed-gene-96.2-mRNA-1	LOC_Os11g13720	N	expressed protein
Chr11	Fe	qFE11.1	OsIR8_11G0078200	IR8_Chr11-snap-gene-96.16-mRNA-1	LOC_Os11g13800	N	expressed protein
Chr11	Fe	qFE11.1	OsIR8_11G0078200	IR8_Chr11-snap-gene-96.16-mRNA-2	LOC_Os11g13800	N	expressed protein
Chr11	Fe	qFE11.1	OsIR8_11G0078300	IR8_Chr11-augustus-gene-97.19-mRNA-1	LOC_Os11g13810	N	"non-lysosomal glucosylceramidase, putative, expressed"
Chr11	Fe	qFE11.1	OsIR8_11G0078300	IR8_Chr11-augustus-gene-97.19-mRNA-2	LOC_Os11g13810	N	"non-lysosomal glucosylceramidase, putative, expressed"
Chr11	Fe	qFE11.1	OsIR8_11G0078400	IR8_Chr11-snap-gene-97.27-mRNA-1	LOC_Os11g13820	N	"protein phosphatase 2C, putative, expressed"
Chr11	Fe	qFE11.1	OsIR8_11G0078500	augustus_masked-IR8_Chr11-processed-gene-97.5-mRNA-1	LOC_Os11g13840	N	"AP2 domain containing protein, expressed"
Chr11	Fe	qFE11.1	OsIR8_11G0078800	IR8_Chr11-snap-gene-97.32-mRNA-1	LOC_Os11g13870	N	"plant-specific domain TIGR01627 family protein, expressed"
Chr11	Fe	qFE11.1	OsIR8_11G0078900	IR8_Chr11-snap-gene-97.29-mRNA-1	LOC_Os11g13880	N	expressed protein
Chr11	Fe	qFE11.1	OsIR8_11G0079100	IR8_Chr11-snap-gene-98.9-mRNA-1	LOC_Os11g13930	N	"ZF-HD protein dimerisation region containing protein, expressed"
Chr11	Fe	qFE11.1	OsIR8_11G0079100	IR8_Chr11-snap-gene-98.9-mRNA-2	LOC_Os11g13930	N	"ZF-HD protein dimerisation region containing protein, expressed"
Chr11	Fe	qFE11.1	OsIR8_11G0079200	IR8_Chr11-snap-gene-98.10-mRNA-1	LOC_Os11g13940	N	"NBS-LRR disease resistance protein, putative, expressed"
Chr11	Fe	qFE11.1	OsIR8_11G0079300	augustus_masked-IR8_Chr11-processed-gene-98.0-mRNA-1	LOC_Os11g13940	N	"NBS-LRR disease resistance protein, putative, expressed"
Chr11	Fe	qFE11.1	OsIR8_11G0079500	augustus_masked-IR8_Chr11-processed-gene-98.3-mRNA-1	LOC_Os11g13970	N	"transferase family protein, putative, expressed"
Chr11	Fe	qFE11.1	OsIR8_11G0079600	augustus_masked-IR8_Chr11-processed-gene-98.4-mRNA-1	LOC_Os11g13980	N	"hsp20/alpha crystallin family protein, putative, expressed"
Chr11	Fe	qFE11.1	OsIR8_11G0079700	IR8_Chr11-augustus-gene-99.26-mRNA-1	LOC_Os11g13990	N	"AAA-type ATPase family protein, putative, expressed"
Chr11	Fe	qFE11.1	OsIR8_11G0079700	IR8_Chr11-augustus-gene-99.26-mRNA-2	LOC_Os11g13990	N	"AAA-type ATPase family protein, putative, expressed"
Chr11	Fe	qFE11.1	OsIR8_11G0079700	IR8_Chr11-augustus-gene-99.26-mRNA-3	LOC_Os11g13990	N	"AAA-type ATPase family protein, putative, expressed"
Chr11	Fe	qFE11.1	OsIR8_11G0079800	augustus_masked-IR8_Chr11-processed-gene-99.5-mRNA-1	LOC_Os11g14000	N	"ANTH domain containing protein, expressed"
Chr11	Fe	qFE11.1	OsIR8_11G0079900	IR8_Chr11-augustus-gene-99.27-mRNA-1	LOC_Os11g14010	N	"PHD finger protein, putative, expressed"
Chr11	Fe	qFE11.1	OsIR8_11G0080000	IR8_Chr11-snap-gene-99.32-mRNA-1	LOC_Os11g14040	N	"glutathione S-transferase, N-terminal domain containing protein, expressed"
Chr11	Fe	qFE11.1	OsIR8_11G0080100	IR8_Chr11-snap-gene-99.38-mRNA-6	LOC_Os11g14040	N	"glutathione S-transferase, N-terminal domain containing protein, expressed"
Chr11	Fe	qFE11.1	OsIR8_11G0080200	IR8_Chr11-augustus-gene-99.25-mRNA-1	LOC_Os11g14050	N	"leucine-rich repeat family protein, putative, expressed"
Chr11	Fe	qFE11.1	OsIR8_11G0080300	snap_masked-IR8_Chr11-processed-gene-99.16-mRNA-1	LOC_Os11g14060	N	expressed protein
Chr11	Fe	qFE11.1	OsIR8_11G0080500	IR8_Chr11-augustus-gene-99.30-mRNA-1	LOC_Os11g14070	N	expressed protein
Chr11	Fe	qFE11.1	OsIR8_11G0080700	IR8_Chr11-augustus-gene-99.31-mRNA-2	LOC_Os11g14080	N	"heparan-alpha-glucosaminide N-acetyltransferase, putative, expressed"
Chr11	Fe	qFE11.1	OsIR8_11G0080700	IR8_Chr11-augustus-gene-99.31-mRNA-3	LOC_Os11g14080	N	"heparan-alpha-glucosaminide N-acetyltransferase, putative, expressed"
Chr11	Fe	qFE11.1	OsIR8_11G0080900	augustus_masked-IR8_Chr11-processed-gene-100.1-mRNA-1	LOC_Os11g14120	N	expressed protein
Chr11	Fe	qFE11.1	OsIR8_11G0081100	snap_masked-IR8_Chr11-processed-gene-100.11-mRNA-1	LOC_Os11g14140	N	"OsFBK25 - F-box domain and kelch repeat containing protein, expressed"
Chr11	Fe	qFE11.1	OsIR8_11G0081200	IR8_Chr11-augustus-gene-101.20-mRNA-1	LOC_Os11g14170	N	"OsDegp12 - Putative Deg protease homologue, expressed"
Chr11	Fe	qFE11.1	OsIR8_11G0081200	IR8_Chr11-augustus-gene-101.20-mRNA-2	LOC_Os11g14170	N	"OsDegp12 - Putative Deg protease homologue, expressed"
Chr11	Fe	qFE11.1	OsIR8_11G0081200	IR8_Chr11-augustus-gene-101.20-mRNA-5	LOC_Os11g14170	N	"OsDegp12 - Putative Deg protease homologue, expressed"
Chr11	Fe	qFE11.1	OsIR8_11G0081300	IR8_Chr11-augustus-gene-101.21-mRNA-1	LOC_Os11g14180	N	expressed protein
Chr11	Fe	qFE11.1	OsIR8_11G0081400	IR8_Chr11-snap-gene-101.32-mRNA-1	LOC_Os11g14190	N	"ARGOS, putative, expressed"
Chr11	Fe	qFE11.1	OsIR8_11G0081500	IR8_Chr11-snap-gene-101.28-mRNA-1	LOC_Os11g14200	N	expressed protein
Chr11	Fe	qFE11.1	OsIR8_11G0081700	snap_masked-IR8_Chr11-processed-gene-101.13-mRNA-1	LOC_Os11g14220	N	"tubulin/FtsZ domain containing protein, putative, expressed"
Chr11	Fe	qFE11.1	OsIR8_11G0081800	IR8_Chr11-snap-gene-101.33-mRNA-2	LOC_Os11g14230	N	"uncharacterized protein yqxC, putative, expressed"
Chr11	Fe	qFE11.1	OsIR8_11G0081800	IR8_Chr11-snap-gene-101.33-mRNA-3	LOC_Os11g14230	N	"uncharacterized protein yqxC, putative, expressed"
Chr11	Fe	qFE11.1	OsIR8_11G0081900	augustus_masked-IR8_Chr11-processed-gene-101.3-mRNA-1	LOC_Os11g14250	N	expressed protein
Chr11	Fe	qFE11.1	OsIR8_11G0082200	IR8_Chr11-augustus-gene-102.6-mRNA-1	LOC_Os11g14300	N	"la domain containing protein, expressed"
Chr11	Fe	qFE11.1	OsIR8_11G0082300	IR8_Chr11-snap-gene-103.27-mRNA-1	LOC_Os11g14380	N	"resistance protein LR10, putative, expressed"
Chr11	Fe	qFE11.1	OsIR8_11G0082400	IR8_Chr11-snap-gene-103.28-mRNA-1	LOC_Os11g14380	N	"resistance protein LR10, putative, expressed"
Chr11	Fe	qFE11.1	OsIR8_11G0082500	IR8_Chr11-snap-gene-103.31-mRNA-2	LOC_Os11g14410	N	"polygalacturonase, putative, expressed"
Chr11	Fe	qFE11.1	OsIR8_11G0082700	augustus_masked-IR8_Chr11-processed-gene-103.2-mRNA-1	LOC_Os11g14420	N	"inactive receptor kinase At1g27190 precursor, putative, expressed"
Chr11	Fe	qFE11.1	OsIR8_11G0082800	IR8_Chr11-snap-gene-103.33-mRNA-1	LOC_Os11g14430	N	"APOBEC1 complementation factor, putative, expressed"
Chr11	Fe	qFE11.1	OsIR8_11G0082800	IR8_Chr11-snap-gene-103.33-mRNA-5	LOC_Os11g14430	N	"APOBEC1 complementation factor, putative, expressed"
Chr11	Fe	qFE11.1	OsIR8_11G0083000	snap_masked-IR8_Chr11-processed-gene-103.10-mRNA-1	LOC_Os11g14525	N	expressed protein
Chr11	Fe	qFE11.1	OsIR8_11G0083100	IR8_Chr11-augustus-gene-103.26-mRNA-1	LOC_Os11g14544	N	expressed protein
Chr11	Fe	qFE11.1	OsIR8_11G0083100	IR8_Chr11-augustus-gene-103.26-mRNA-2	LOC_Os11g14544	N	expressed protein
Chr11	Fe	qFE11.1	OsIR8_11G0083100	IR8_Chr11-augustus-gene-103.26-mRNA-3	LOC_Os11g14544	N	expressed protein
Chr11	Fe	qFE11.1	OsIR8_11G0083200	IR8_Chr11-augustus-gene-104.11-mRNA-1	LOC_Os11g14570	N	expressed protein
Chr11	Fe	qFE11.1	OsIR8_11G0083200	IR8_Chr11-augustus-gene-104.11-mRNA-2	LOC_Os11g14570	N	expressed protein
Chr11	Fe	qFE11.1	OsIR8_11G0083400	IR8_Chr11-augustus-gene-104.12-mRNA-1	LOC_Os11g14630	N	expressed protein
Chr11	Fe	qFE11.1	OsIR8_11G0083500	IR8_Chr11-augustus-gene-104.13-mRNA-1	LOC_Os11g14690	N	hypothetical protein
Chr11	Fe	qFE11.1	OsIR8_11G0083800	IR8_Chr11-snap-gene-106.16-mRNA-1	LOC_Os11g14770	N	expressed protein
Chr11	Fe	qFE11.1	OsIR8_11G0083900	augustus_masked-IR8_Chr11-processed-gene-106.1-mRNA-1	LOC_Os11g14780	N	expressed protein
Chr11	Fe	qFE11.1	OsIR8_11G0083900	augustus_masked-IR8_Chr11-processed-gene-106.1-mRNA-1	LOC_Os11g14870	N	expressed protein
Chr11	Fe	qFE11.1	OsIR8_11G0083900	augustus_masked-IR8_Chr11-processed-gene-106.1-mRNA-1	LOC_Os11g14940	N	expressed protein
Chr11	Fe	qFE11.1	OsIR8_11G0084000	augustus_masked-IR8_Chr11-processed-gene-106.2-mRNA-1	LOC_Os11g14780	N	expressed protein
Chr11	Fe	qFE11.1	OsIR8_11G0084000	augustus_masked-IR8_Chr11-processed-gene-106.2-mRNA-1	LOC_Os11g14870	N	expressed protein
Chr11	Fe	qFE11.1	OsIR8_11G0084000	augustus_masked-IR8_Chr11-processed-gene-106.2-mRNA-1	LOC_Os11g14940	N	expressed protein
Chr11	Fe	qFE11.1	OsIR8_11G0084100	IR8_Chr11-snap-gene-106.17-mRNA-3	LOC_Os11g14930	N	expressed protein
Chr11	Fe	qFE11.1	OsIR8_11G0084200	augustus_masked-IR8_Chr11-processed-gene-106.5-mRNA-1	LOC_Os11g14820	N	expressed protein
Chr11	Fe	qFE11.1	OsIR8_11G0084300	IR8_Chr11-snap-gene-106.18-mRNA-1	LOC_Os11g14910	N	"NADP-dependent oxidoreductase, putative, expressed"
Chr11	Fe	qFE11.1	OsIR8_11G0084400	IR8_Chr11-augustus-gene-107.23-mRNA-1	LOC_Os11g14900	N	"thiol protease SEN102 precursor, putative, expressed"
Chr11	Fe	qFE11.1	OsIR8_11G0084600	IR8_Chr11-snap-gene-107.35-mRNA-2	LOC_Os11g14810	N	expressed protein
Chr11	Fe	qFE11.1	OsIR8_11G0084600	IR8_Chr11-snap-gene-107.35-mRNA-3	LOC_Os11g14930	N	expressed protein
Chr11	Fe	qFE11.1	OsIR8_11G0084700	augustus_masked-IR8_Chr11-processed-gene-107.4-mRNA-1	LOC_Os11g14780	N	expressed protein
Chr11	Fe	qFE11.1	OsIR8_11G0084700	augustus_masked-IR8_Chr11-processed-gene-107.4-mRNA-1	LOC_Os11g14870	N	expressed protein
Chr11	Fe	qFE11.1	OsIR8_11G0084700	augustus_masked-IR8_Chr11-processed-gene-107.4-mRNA-1	LOC_Os11g14940	N	expressed protein
Chr11	Fe	qFE11.1	OsIR8_11G0084800	IR8_Chr11-snap-gene-107.36-mRNA-2	LOC_Os11g14990	N	expressed protein
Chr11	Fe	qFE11.1	OsIR8_11G0085000	IR8_Chr11-snap-gene-107.33-mRNA-1	LOC_Os11g15030	N	"SAM dependent carboxyl methyltransferase, putative, expressed"
Chr11	Fe	qFE11.1	OsIR8_11G0085600	IR8_Chr11-augustus-gene-109.17-mRNA-1	LOC_Os11g15180	N	"SAM dependent carboxyl methyltransferase, putative, expressed"
Chr11	Fe	qFE11.1	OsIR8_11G0085700	IR8_Chr11-snap-gene-109.24-mRNA-1	LOC_Os11g15190	N	"RGH1A, putative, expressed"
Chr11	Fe	qFE11.1	OsIR8_11G0085900	augustus_masked-IR8_Chr11-processed-gene-109.5-mRNA-1	LOC_Os11g15230	N	expressed protein
Chr11	Fe	qFE11.1	OsIR8_11G0086300	IR8_Chr11-augustus-gene-110.18-mRNA-1	LOC_Os11g15340	N	"SAM dependent carboxyl methyltransferase family protein, putative, expressed"
Chr01	Zn	qZN1.1	OsIR8_01G0030200	IR8_Chr01-augustus-gene-33.41-mRNA-1	LOC_Os01g05500	N	"zinc finger protein, putative, expressed"
Chr01	Zn	qZN1.1	OsIR8_01G0030200	IR8_Chr01-augustus-gene-33.41-mRNA-2	LOC_Os01g05500	N	"zinc finger protein, putative, expressed"
Chr01	Zn	qZN1.1	OsIR8_01G0030200	IR8_Chr01-augustus-gene-33.41-mRNA-3	LOC_Os01g05500	N	"zinc finger protein, putative, expressed"
Chr01	Zn	qZN1.1	OsIR8_01G0030200	IR8_Chr01-augustus-gene-33.41-mRNA-4	LOC_Os01g05500	N	"zinc finger protein, putative, expressed"
Chr01	Zn	qZN1.1	OsIR8_01G0030300	IR8_Chr01-augustus-gene-33.51-mRNA-1	LOC_Os01g05510	N	expressed protein
Chr01	Zn	qZN1.1	OsIR8_01G0030300	IR8_Chr01-augustus-gene-33.51-mRNA-2	LOC_Os01g05510	N	expressed protein
Chr01	Zn	qZN1.1	OsIR8_01G0030300	IR8_Chr01-augustus-gene-33.51-mRNA-3	LOC_Os01g05510	N	expressed protein
Chr01	Zn	qZN1.1	OsIR8_01G0030300	IR8_Chr01-augustus-gene-33.51-mRNA-4	LOC_Os01g05510	N	expressed protein
Chr01	Zn	qZN1.1	OsIR8_01G0030700	IR8_Chr01-augustus-gene-33.43-mRNA-1	LOC_Os01g05530	N	expressed protein
Chr01	Zn	qZN1.1	OsIR8_01G0030700	IR8_Chr01-augustus-gene-33.43-mRNA-2	LOC_Os01g05530	N	expressed protein
Chr01	Zn	qZN1.1	OsIR8_01G0030700	IR8_Chr01-augustus-gene-33.43-mRNA-3	LOC_Os01g05530	N	expressed protein
Chr01	Zn	qZN1.1	OsIR8_01G0030700	IR8_Chr01-augustus-gene-33.43-mRNA-5	LOC_Os01g05530	N	expressed protein
Chr01	Zn	qZN1.1	OsIR8_01G0030800	augustus_masked-IR8_Chr01-processed-gene-33.18-mRNA-1	LOC_Os01g05540	N	expressed protein
Chr01	Zn	qZN1.1	OsIR8_01G0031000	augustus_masked-IR8_Chr01-processed-gene-33.16-mRNA-1	LOC_Os01g05560	N	expressed protein
Chr01	Zn	qZN1.1	OsIR8_01G0031200	IR8_Chr01-snap-gene-34.34-mRNA-5	LOC_Os01g05600	N	"NBS-LRR disease resistance protein, putative, expressed"
Chr01	Zn	qZN1.1	OsIR8_01G0031400	IR8_Chr01-augustus-gene-34.26-mRNA-2	LOC_Os01g05620	N	"NBS-LRR disease resistance protein, putative, expressed"
Chr01	Zn	qZN1.1	OsIR8_01G0031500	IR8_Chr01-snap-gene-34.37-mRNA-1	LOC_Os01g05640	N	"receptor-like protein kinase 5 precursor, putative, expressed"
Chr01	Zn	qZN1.1	OsIR8_01G0031500	IR8_Chr01-snap-gene-34.37-mRNA-2	LOC_Os01g05640	N	"receptor-like protein kinase 5 precursor, putative, expressed"
Chr01	Zn	qZN1.1	OsIR8_01G0031700	IR8_Chr01-augustus-gene-34.29-mRNA-1	LOC_Os01g05660	N	expressed protein
Chr01	Zn	qZN1.1	OsIR8_01G0031700	IR8_Chr01-augustus-gene-34.29-mRNA-2	LOC_Os01g05660	N	expressed protein
Chr01	Zn	qZN1.1	OsIR8_01G0031700	IR8_Chr01-augustus-gene-34.29-mRNA-3	LOC_Os01g05660	N	expressed protein
Chr01	Zn	qZN1.1	OsIR8_01G0031800	IR8_Chr01-snap-gene-34.40-mRNA-1	LOC_Os01g05670	N	"3-oxo-5-alpha-steroid 4-dehydrogenase, putative, expressed"
Chr01	Zn	qZN1.1	OsIR8_01G0032000	snap_masked-IR8_Chr01-processed-gene-35.18-mRNA-1	LOC_Os01g05710	N	expressed protein
Chr01	Zn	qZN1.1	OsIR8_01G0032800	IR8_Chr01-snap-gene-35.50-mRNA-4	LOC_Os01g05810	N	"gamma-glutamyltranspeptidase 1 precursor, putative, expressed"
Chr01	Zn	qZN1.1	OsIR8_01G0032900	IR8_Chr01-augustus-gene-35.45-mRNA-1	LOC_Os01g05840	N	"oxidoreductase, short chain dehydrogenase/reductase family domain containing family, expressed"
Chr01	Zn	qZN1.1	OsIR8_01G0033000	augustus_masked-IR8_Chr01-processed-gene-35.15-mRNA-1	LOC_Os01g05850	N	expressed protein
Chr01	Zn	qZN1.1	OsIR8_01G0033100	IR8_Chr01-snap-gene-36.43-mRNA-1	LOC_Os01g05860	N	"PPR repeat domain containing protein, putative, expressed"
Chr01	Zn	qZN1.1	OsIR8_01G0033200	IR8_Chr01-snap-gene-36.44-mRNA-1	LOC_Os01g05940	N	"receptor kinase, putative, expressed"
Chr01	Zn	qZN1.1	OsIR8_01G0033200	IR8_Chr01-snap-gene-36.44-mRNA-2	LOC_Os01g05940	N	"receptor kinase, putative, expressed"
Chr01	Zn	qZN1.1	OsIR8_01G0033200	IR8_Chr01-snap-gene-36.44-mRNA-3	LOC_Os01g05870	N	"receptor kinase, putative, expressed"
Chr04	Zn	qZN4.1	OsIR8_04G0140500	IR8_Chr04-snap-gene-313.32-mRNA-1	LOC_Os04g36570	N	expressed protein
Chr04	Zn	qZN4.1	OsIR8_04G0140600	IR8_Chr04-snap-gene-313.36-mRNA-1	LOC_Os04g36610	N	"endoglucanase, putative, expressed"
Chr04	Zn	qZN4.1	OsIR8_04G0140800	IR8_Chr04-augustus-gene-313.28-mRNA-1	LOC_Os04g36620	N	"hydrolase, alpha/beta fold family domain containing protein, expressed"
Chr04	Zn	qZN4.1	OsIR8_04G0140800	IR8_Chr04-augustus-gene-313.28-mRNA-2	LOC_Os04g36620	N	"hydrolase, alpha/beta fold family domain containing protein, expressed"
Chr04	Zn	qZN4.1	OsIR8_04G0140800	IR8_Chr04-augustus-gene-313.28-mRNA-4	LOC_Os04g36620	N	"hydrolase, alpha/beta fold family domain containing protein, expressed"
Chr04	Zn	qZN4.1	OsIR8_04G0140900	IR8_Chr04-snap-gene-313.37-mRNA-1	LOC_Os04g36630	N	expressed protein
Chr04	Zn	qZN4.1	OsIR8_04G0141900	augustus_masked-IR8_Chr04-processed-gene-314.3-mRNA-1	LOC_Os04g36650	N	"ZOS4-06 - C2H2 zinc finger protein, expressed"
Chr04	Zn	qZN4.1	OsIR8_04G0142000	IR8_Chr04-snap-gene-315.36-mRNA-1	LOC_Os04g36660	N	"calmodulin binding protein, putative, expressed"
Chr04	Zn	qZN4.1	OsIR8_04G0142000	IR8_Chr04-snap-gene-315.36-mRNA-2	LOC_Os04g36660	N	"calmodulin binding protein, putative, expressed"
Chr04	Zn	qZN4.1	OsIR8_04G0142000	IR8_Chr04-snap-gene-315.36-mRNA-3	LOC_Os04g36660	N	"calmodulin binding protein, putative, expressed"
Chr04	Zn	qZN4.1	OsIR8_04G0142000	IR8_Chr04-snap-gene-315.36-mRNA-4	LOC_Os04g36660	N	"calmodulin binding protein, putative, expressed"
Chr04	Zn	qZN4.1	OsIR8_04G0142100	IR8_Chr04-snap-gene-315.37-mRNA-1	LOC_Os04g36670	N	expressed protein
Chr04	Zn	qZN4.1	OsIR8_04G0142200	IR8_Chr04-snap-gene-315.44-mRNA-1	LOC_Os04g36680	N	"MLO domain containing protein, putative, expressed"
Chr04	Zn	qZN4.1	OsIR8_04G0142300	IR8_Chr04-snap-gene-315.38-mRNA-1	LOC_Os04g36700	N	"proteasome subunit, putative, expressed"
Chr04	Zn	qZN4.1	OsIR8_04G0142400	augustus_masked-IR8_Chr04-processed-gene-315.10-mRNA-1	LOC_Os04g36710	N	"methyltransferase domain containing protein, expressed"
Chr04	Zn	qZN4.1	OsIR8_04G0142600	IR8_Chr04-snap-gene-315.40-mRNA-1	LOC_Os04g36730	N	"PHD finger protein, putative, expressed"
Chr04	Zn	qZN4.1	OsIR8_04G0142600	IR8_Chr04-snap-gene-315.40-mRNA-2	LOC_Os04g36730	N	"PHD finger protein, putative, expressed"
Chr04	Zn	qZN4.1	OsIR8_04G0142700	IR8_Chr04-augustus-gene-315.34-mRNA-1	LOC_Os04g36740	N	"potassium channel SKOR, putative, expressed"
Chr04	Zn	qZN4.1	OsIR8_04G0142900	IR8_Chr04-snap-gene-315.46-mRNA-1	LOC_Os04g36750	N	"hsp20/alpha crystallin family protein, putative, expressed"
Chr04	Zn	qZN4.1	OsIR8_04G0143100	IR8_Chr04-augustus-gene-315.32-mRNA-1	LOC_Os04g36780	N	expressed protein
Chr04	Zn	qZN4.1	OsIR8_04G0143100	IR8_Chr04-augustus-gene-315.32-mRNA-2	LOC_Os04g36780	N	expressed protein
Chr04	Zn	qZN4.1	OsIR8_04G0143200	IR8_Chr04-augustus-gene-316.32-mRNA-1	LOC_Os04g36800	N	"3-oxoacyl-synthase, putative, expressed"
Chr04	Zn	qZN4.1	OsIR8_04G0143200	IR8_Chr04-augustus-gene-316.32-mRNA-2	LOC_Os04g36800	N	"3-oxoacyl-synthase, putative, expressed"
Chr04	Zn	qZN4.1	OsIR8_04G0143400	augustus_masked-IR8_Chr04-processed-gene-316.9-mRNA-1	LOC_Os04g36820	N	expressed protein
Chr04	Zn	qZN4.1	OsIR8_04G0143500	IR8_Chr04-augustus-gene-316.27-mRNA-1	LOC_Os04g36830	N	"DUF567 domain containing protein, putative, expressed"
Chr04	Zn	qZN4.1	OsIR8_04G0143500	IR8_Chr04-augustus-gene-316.27-mRNA-2	LOC_Os04g36830	N	"DUF567 domain containing protein, putative, expressed"
Chr04	Zn	qZN4.1	OsIR8_04G0143600	IR8_Chr04-augustus-gene-316.33-mRNA-2	LOC_Os04g36840	N	"PPR repeat domain containing protein, putative, expressed"
Chr04	Zn	qZN4.1	OsIR8_04G0143600	IR8_Chr04-augustus-gene-316.33-mRNA-4	LOC_Os04g36840	N	"PPR repeat domain containing protein, putative, expressed"
Chr04	Zn	qZN4.1	OsIR8_04G0143600	IR8_Chr04-augustus-gene-316.33-mRNA-5	LOC_Os04g36840	N	"PPR repeat domain containing protein, putative, expressed"
Chr04	Zn	qZN4.1	OsIR8_04G0143700	augustus_masked-IR8_Chr04-processed-gene-316.4-mRNA-1	LOC_Os04g36850	N	"ORG4, putative, expressed"
Chr04	Zn	qZN4.1	OsIR8_04G0143800	IR8_Chr04-augustus-gene-316.34-mRNA-2	LOC_Os04g36859	N	"signal peptidase complex subunit 2, putative, expressed"
Chr04	Zn	qZN4.1	OsIR8_04G0143900	IR8_Chr04-augustus-gene-316.29-mRNA-1	LOC_Os04g36890	N	"peptidyl-prolyl cis-trans isomerase, FKBP-type, putative, expressed"
Chr04	Zn	qZN4.1	OsIR8_04G0143900	IR8_Chr04-augustus-gene-316.29-mRNA-2	LOC_Os04g36890	N	"peptidyl-prolyl cis-trans isomerase, FKBP-type, putative, expressed"
Chr04	Zn	qZN4.1	OsIR8_04G0143900	IR8_Chr04-augustus-gene-316.29-mRNA-3	LOC_Os04g36890	N	"peptidyl-prolyl cis-trans isomerase, FKBP-type, putative, expressed"
Chr04	Zn	qZN4.1	OsIR8_04G0144000	IR8_Chr04-snap-gene-316.40-mRNA-1	LOC_Os04g36900	N	expressed protein
Chr04	Zn	qZN4.1	OsIR8_04G0144100	IR8_Chr04-snap-gene-316.45-mRNA-1	LOC_Os04g36910	N	expressed protein
Chr04	Zn	qZN4.1	OsIR8_04G0144100	IR8_Chr04-snap-gene-316.45-mRNA-2	LOC_Os04g36910	N	expressed protein
Chr04	Zn	qZN4.1	OsIR8_04G0144100	IR8_Chr04-snap-gene-316.45-mRNA-3	LOC_Os04g36910	N	expressed protein
Chr04	Zn	qZN4.1	OsIR8_04G0144300	IR8_Chr04-augustus-gene-317.34-mRNA-1	LOC_Os04g37410	N	expressed protein
Chr04	Zn	qZN4.1	OsIR8_04G0144600	IR8_Chr04-snap-gene-317.46-mRNA-1	LOC_Os04g37430	N	"lipoxygenase protein, putative, expressed"
Chr04	Zn	qZN4.1	OsIR8_04G0144700	augustus_masked-IR8_Chr04-processed-gene-317.12-mRNA-1	LOC_Os04g37440	N	expressed protein
Chr04	Zn	qZN4.1	OsIR8_04G0144900	IR8_Chr04-snap-gene-317.47-mRNA-3	LOC_Os04g37490	N	"oxidoreductase, aldo/keto reductase family protein, putative, expressed"
Chr04	Zn	qZN4.1	OsIR8_04G0145000	IR8_Chr04-snap-gene-317.48-mRNA-1	LOC_Os04g37500	N	"glutamate decarboxylase, putative, expressed"
Chr04	Zn	qZN4.1	OsIR8_04G0145200	snap_masked-IR8_Chr04-processed-gene-317.33-mRNA-1	LOC_Os04g37530	N	expressed protein
Chr04	Zn	qZN4.1	OsIR8_04G0145300	IR8_Chr04-augustus-gene-317.41-mRNA-1	LOC_Os04g37540	N	expressed protein
Chr04	Zn	qZN4.1	OsIR8_04G0145400	augustus_masked-IR8_Chr04-processed-gene-318.0-mRNA-1	LOC_Os04g37550	N	"aspartic proteinase nepenthesin-2 precursor, putative, expressed"
Chr04	Zn	qZN4.1	OsIR8_04G0145500	snap_masked-IR8_Chr04-processed-gene-318.16-mRNA-1	LOC_Os04g37560	N	hypothetical protein
Chr04	Zn	qZN4.1	OsIR8_04G0145600	augustus_masked-IR8_Chr04-processed-gene-318.2-mRNA-1	LOC_Os04g37570	N	"aspartic proteinase nepenthesin precursor, putative, expressed"
Chr04	Zn	qZN4.1	OsIR8_04G0145800	IR8_Chr04-snap-gene-318.46-mRNA-1	LOC_Os04g37600	N	"phosphate carrier protein, mitochondrial precursor, putative, expressed"
Chr04	Zn	qZN4.1	OsIR8_04G0145800	IR8_Chr04-snap-gene-318.46-mRNA-2	LOC_Os04g37600	N	"phosphate carrier protein, mitochondrial precursor, putative, expressed"
Chr04	Zn	qZN4.1	OsIR8_04G0145900	IR8_Chr04-snap-gene-318.47-mRNA-1	LOC_Os04g37619	N	"zeaxanthin epoxidase, chloroplast precursor, putative, expressed"
Chr04	Zn	qZN4.1	OsIR8_04G0145900	IR8_Chr04-snap-gene-318.47-mRNA-2	LOC_Os04g37619	N	"zeaxanthin epoxidase, chloroplast precursor, putative, expressed"
Chr04	Zn	qZN4.1	OsIR8_04G0146200	IR8_Chr04-augustus-gene-318.41-mRNA-1	LOC_Os04g37660	N	"protein phosphotase protein, putative, expressed"
Chr04	Zn	qZN4.1	OsIR8_04G0146300	IR8_Chr04-augustus-gene-318.42-mRNA-1	LOC_Os04g37670	N	"steroid nuclear receptor, ligand-binding, putative, expressed"
Chr04	Zn	qZN4.1	OsIR8_04G0146500	augustus_masked-IR8_Chr04-processed-gene-318.9-mRNA-1	LOC_Os04g37680	N	"alpha/beta hydrolase fold, putative, expressed"
Chr04	Zn	qZN4.1	OsIR8_04G0146600	IR8_Chr04-snap-gene-318.50-mRNA-1	LOC_Os04g37690	N	"RNA recognition motif containing protein, putative, expressed"
Chr04	Zn	qZN4.1	OsIR8_04G0146600	IR8_Chr04-snap-gene-318.50-mRNA-2	LOC_Os04g37690	N	"RNA recognition motif containing protein, putative, expressed"
Chr04	Zn	qZN4.1	OsIR8_04G0146600	IR8_Chr04-snap-gene-318.50-mRNA-3	LOC_Os04g37690	N	"RNA recognition motif containing protein, putative, expressed"
Chr04	Zn	qZN4.1	OsIR8_04G0146700	IR8_Chr04-augustus-gene-319.24-mRNA-1	LOC_Os04g37700	N	expressed protein
Chr04	Zn	qZN4.1	OsIR8_04G0146900	augustus_masked-IR8_Chr04-processed-gene-319.8-mRNA-1	LOC_Os04g37740	N	"zinc finger, C3HC4 type domain containing protein, expressed"
Chr04	Zn	qZN4.1	OsIR8_04G0147200	augustus_masked-IR8_Chr04-processed-gene-319.9-mRNA-1	LOC_Os04g37770	Y	"transposon protein, putative, CACTA, En/Spm sub-class, expressed"
Chr04	Zn	qZN4.1	OsIR8_04G0147500	IR8_Chr04-augustus-gene-319.32-mRNA-1	LOC_Os04g37790	N	expressed protein
Chr04	Zn	qZN4.1	OsIR8_04G0147700	IR8_Chr04-augustus-gene-319.31-mRNA-1	LOC_Os04g37820	N	"cytokinin-O-glucosyltransferase 2, putative, expressed"
Chr04	Zn	qZN4.1	OsIR8_04G0147800	snap_masked-IR8_Chr04-processed-gene-320.12-mRNA-1	LOC_Os04g37880	N	expressed protein
Chr04	Zn	qZN4.1	OsIR8_04G0147900	IR8_Chr04-augustus-gene-320.23-mRNA-1	LOC_Os04g37904	N	"protein phosphatase 2C, putative, expressed"
Chr04	Zn	qZN4.1	OsIR8_04G0147900	IR8_Chr04-augustus-gene-320.23-mRNA-2	LOC_Os04g37904	N	"protein phosphatase 2C, putative, expressed"
Chr04	Zn	qZN4.1	OsIR8_04G0147900	IR8_Chr04-augustus-gene-320.23-mRNA-3	LOC_Os04g37904	N	"protein phosphatase 2C, putative, expressed"
Chr04	Zn	qZN4.1	OsIR8_04G0148000	IR8_Chr04-augustus-gene-320.22-mRNA-1	LOC_Os04g37920	N	"FAD binding domain of DNA photolyase domain containing protein, expressed"
Chr04	Zn	qZN4.1	OsIR8_04G0148000	IR8_Chr04-augustus-gene-320.22-mRNA-2	LOC_Os04g37920	N	"FAD binding domain of DNA photolyase domain containing protein, expressed"
Chr04	Zn	qZN4.1	OsIR8_04G0148000	IR8_Chr04-augustus-gene-320.22-mRNA-3	LOC_Os04g37920	N	"FAD binding domain of DNA photolyase domain containing protein, expressed"
Chr04	Zn	qZN4.1	OsIR8_04G0148200	IR8_Chr04-snap-gene-320.29-mRNA-2	LOC_Os04g37940	N	expressed protein
Chr04	Zn	qZN4.1	OsIR8_04G0148200	IR8_Chr04-snap-gene-320.29-mRNA-4	LOC_Os04g33340	N	expressed protein
Chr04	Zn	qZN4.1	OsIR8_04G0148300	augustus_masked-IR8_Chr04-processed-gene-320.9-mRNA-1	LOC_Os04g37950	N	"ubiquitin carboxyl-terminal hydrolase domain containing protein, expressed"
Chr04	Zn	qZN4.1	OsIR8_04G0148500	snap_masked-IR8_Chr04-processed-gene-321.10-mRNA-1	LOC_Os04g37980	N	"transporter family protein, putative, expressed"
Chr04	Zn	qZN4.1	OsIR8_04G0148800	IR8_Chr04-augustus-gene-321.24-mRNA-1	LOC_Os04g38026	N	"transporter family protein, putative, expressed"
Chr04	Zn	qZN4.1	OsIR8_04G0148900	IR8_Chr04-augustus-gene-321.25-mRNA-1	LOC_Os04g38042	Y	"retrotransposon protein, putative, unclassified, expressed"
Chr04	Zn	qZN4.1	OsIR8_04G0149100	IR8_Chr04-augustus-gene-323.38-mRNA-1	LOC_Os04g38220	N	"transporter family protein, putative, expressed"
Chr04	Zn	qZN4.1	OsIR8_04G0149200	IR8_Chr04-snap-gene-323.50-mRNA-1	LOC_Os04g38230	N	expressed protein
Chr04	Zn	qZN4.1	OsIR8_04G0149200	IR8_Chr04-snap-gene-323.50-mRNA-2	LOC_Os04g38230	N	expressed protein
Chr04	Zn	qZN4.1	OsIR8_04G0149200	IR8_Chr04-snap-gene-323.50-mRNA-3	LOC_Os04g38230	N	expressed protein
Chr04	Zn	qZN4.1	OsIR8_04G0149400	IR8_Chr04-snap-gene-323.51-mRNA-1	LOC_Os04g38220	N	"transporter family protein, putative, expressed"
Chr04	Zn	qZN4.1	OsIR8_04G0149400	IR8_Chr04-snap-gene-323.51-mRNA-1	LOC_Os04g38280	N	expressed protein
Chr04	Zn	qZN4.1	OsIR8_04G0149600	IR8_Chr04-snap-gene-323.52-mRNA-1	LOC_Os04g38220	N	"transporter family protein, putative, expressed"
Chr04	Zn	qZN4.1	OsIR8_04G0149600	IR8_Chr04-snap-gene-323.52-mRNA-1	LOC_Os04g38280	N	expressed protein
Chr04	Zn	qZN4.1	OsIR8_04G0149800	IR8_Chr04-augustus-gene-324.39-mRNA-1	LOC_Os04g38310	N	expressed protein
Chr04	Zn	qZN4.1	OsIR8_04G0149900	IR8_Chr04-snap-gene-323.54-mRNA-1	LOC_Os04g38310	N	expressed protein
Chr04	Zn	qZN4.1	OsIR8_04G0150000	IR8_Chr04-snap-gene-324.51-mRNA-1	LOC_Os04g38330	N	"radical SAM enzyme, putative, expressed"
Chr04	Zn	qZN4.1	OsIR8_04G0150100	IR8_Chr04-augustus-gene-324.41-mRNA-1	LOC_Os04g38340	N	"endoplasmic reticulum-Golgi intermediate compartment protein 3, putative, expressed"
Chr04	Zn	qZN4.1	OsIR8_04G0150100	IR8_Chr04-augustus-gene-324.41-mRNA-2	LOC_Os04g38340	N	"endoplasmic reticulum-Golgi intermediate compartment protein 3, putative, expressed"
Chr04	Zn	qZN4.1	OsIR8_04G0150500	IR8_Chr04-snap-gene-324.46-mRNA-2	LOC_Os04g38370	N	"wound/stress protein, putative, expressed"
Chr04	Zn	qZN4.1	OsIR8_04G0150700	snap_masked-IR8_Chr04-processed-gene-324.23-mRNA-1	LOC_Os04g38390	N	"wound/stress protein, putative, expressed"
Chr04	Zn	qZN4.1	OsIR8_04G0150800	IR8_Chr04-snap-gene-324.54-mRNA-1	LOC_Os04g38420	N	"oxidoreductase, short chain dehydrogenase/reductase family domain containing protein, expressed"
Chr04	Zn	qZN4.1	OsIR8_04G0150800	IR8_Chr04-snap-gene-324.54-mRNA-2	LOC_Os04g38410	N	"chlorophyll A-B binding protein, putative, expressed"
Chr04	Zn	qZN4.1	OsIR8_04G0150900	IR8_Chr04-augustus-gene-324.38-mRNA-1	LOC_Os04g38430	N	"nodulin, putative, expressed"
Chr04	Zn	qZN4.1	OsIR8_04G0150900	IR8_Chr04-augustus-gene-324.38-mRNA-2	LOC_Os04g38430	N	"nodulin, putative, expressed"
Chr04	Zn	qZN4.1	OsIR8_04G0151100	IR8_Chr04-augustus-gene-324.43-mRNA-1	LOC_Os04g38450	N	"gamma-glutamyltranspeptidase 1 precursor, putative, expressed"
Chr04	Zn	qZN4.1	OsIR8_04G0151300	IR8_Chr04-snap-gene-325.48-mRNA-1	LOC_Os04g38480	N	"BRASSINOSTEROID INSENSITIVE 1-associated receptor kinase 1 precursor, putative, expressed"
Chr04	Zn	qZN4.1	OsIR8_04G0151600	IR8_Chr04-augustus-gene-325.34-mRNA-1	LOC_Os04g38520	N	"CPuORF18 - conserved peptide uORF-containing transcript, expressed"
Chr04	Zn	qZN4.1	OsIR8_04G0151600	IR8_Chr04-augustus-gene-325.34-mRNA-1	LOC_Os04g38525	N	expressed protein
Chr04	Zn	qZN4.1	OsIR8_04G0151600	IR8_Chr04-augustus-gene-325.34-mRNA-2	LOC_Os04g38520	N	"CPuORF18 - conserved peptide uORF-containing transcript, expressed"
Chr04	Zn	qZN4.1	OsIR8_04G0151600	IR8_Chr04-augustus-gene-325.34-mRNA-2	LOC_Os04g38525	N	expressed protein
Chr04	Zn	qZN4.1	OsIR8_04G0151800	IR8_Chr04-augustus-gene-325.35-mRNA-2	LOC_Os04g38530	N	"aldose 1-epimerase, putative, expressed"
Chr04	Zn	qZN4.1	OsIR8_04G0152000	IR8_Chr04-snap-gene-325.52-mRNA-4	LOC_Os04g38550	N	expressed protein
Chr04	Zn	qZN4.1	OsIR8_04G0152200	augustus_masked-IR8_Chr04-processed-gene-325.13-mRNA-1	LOC_Os04g38560	N	"pectinesterase, putative, expressed"
Chr04	Zn	qZN4.1	OsIR8_04G0152300	IR8_Chr04-snap-gene-325.53-mRNA-1	LOC_Os04g38570	N	"multidrug resistance protein, putative, expressed"
Chr04	Zn	qZN4.1	OsIR8_04G0152500	IR8_Chr04-augustus-gene-326.29-mRNA-1	LOC_Os04g38600	N	"glyceraldehyde-3-phosphate dehydrogenase, putative, expressed"
Chr04	Zn	qZN4.1	OsIR8_04G0152600	IR8_Chr04-snap-gene-326.47-mRNA-1	LOC_Os04g38610	N	"RAN guanine nucleotide release factor, putative, expressed"
Chr04	Zn	qZN4.1	OsIR8_04G0152600	IR8_Chr04-snap-gene-326.47-mRNA-2	LOC_Os04g38610	N	"RAN guanine nucleotide release factor, putative, expressed"
Chr04	Zn	qZN4.1	OsIR8_04G0152600	IR8_Chr04-snap-gene-326.47-mRNA-3	LOC_Os04g38610	N	"RAN guanine nucleotide release factor, putative, expressed"
Chr04	Zn	qZN4.1	OsIR8_04G0152600	IR8_Chr04-snap-gene-326.47-mRNA-4	LOC_Os04g38610	N	"RAN guanine nucleotide release factor, putative, expressed"
Chr04	Zn	qZN4.1	OsIR8_04G0152700	IR8_Chr04-augustus-gene-326.39-mRNA-1	LOC_Os04g38630	Y	"helicase conserved C-terminal domain containing protein, expressed"
Chr04	Zn	qZN4.1	OsIR8_04G0152800	IR8_Chr04-augustus-gene-326.30-mRNA-1	LOC_Os04g38640	N	"OsDegp5 - Putative Deg protease homologue, expressed"
Chr04	Zn	qZN4.1	OsIR8_04G0153200	IR8_Chr04-augustus-gene-326.34-mRNA-1	LOC_Os04g38690	N	"membrane associated DUF588 domain containing protein, putative, expressed"
Chr04	Zn	qZN4.1	OsIR8_04G0153300	IR8_Chr04-augustus-gene-326.35-mRNA-1	LOC_Os04g38700	N	"molybdopterin biosynthesis protein CNX3, putative, expressed"
Chr04	Zn	qZN4.1	OsIR8_04G0153400	IR8_Chr04-augustus-gene-326.36-mRNA-1	LOC_Os04g38720	N	"no apical meristem protein, putative, expressed"
Chr04	Zn	qZN4.1	OsIR8_04G0153400	IR8_Chr04-augustus-gene-326.36-mRNA-2	LOC_Os04g38720	N	"no apical meristem protein, putative, expressed"
Chr04	Zn	qZN4.1	OsIR8_04G0153500	IR8_Chr04-snap-gene-326.49-mRNA-1	LOC_Os04g38730	N	hypothetical protein
Chr04	Zn	qZN4.1	OsIR8_04G0153600	IR8_Chr04-augustus-gene-327.13-mRNA-1	LOC_Os04g38740	N	"MYB family transcription factor, putative, expressed"
Chr04	Zn	qZN4.1	OsIR8_04G0153700	IR8_Chr04-augustus-gene-327.14-mRNA-1	LOC_Os04g38750	N	"plastid-specific 30S ribosomal protein 3, chloroplast precursor, putative, expressed"
Chr04	Zn	qZN4.1	OsIR8_04G0153900	IR8_Chr04-augustus-gene-327.16-mRNA-1	LOC_Os04g38790	N	expressed protein
Chr04	Zn	qZN4.1	OsIR8_04G0153900	IR8_Chr04-augustus-gene-327.16-mRNA-2	LOC_Os04g38790	N	expressed protein
Chr04	Zn	qZN4.1	OsIR8_04G0154100	IR8_Chr04-augustus-gene-328.34-mRNA-1	LOC_Os04g38810	N	"formin, putative, expressed"
Chr04	Zn	qZN4.1	OsIR8_04G0154300	IR8_Chr04-snap-gene-328.43-mRNA-1	LOC_Os04g38840	N	"LTPL81 - Protease inhibitor/seed storage/LTP family protein precursor, expressed"
Chr04	Zn	qZN4.1	OsIR8_04G0154400	IR8_Chr04-augustus-gene-328.36-mRNA-1	LOC_Os04g38860	N	expressed protein
Chr04	Zn	qZN4.1	OsIR8_04G0154400	IR8_Chr04-augustus-gene-328.36-mRNA-2	LOC_Os04g38860	N	expressed protein
Chr04	Zn	qZN4.1	OsIR8_04G0154500	IR8_Chr04-augustus-gene-328.31-mRNA-2	LOC_Os04g38870	N	"14-3-3 protein, putative, expressed"
Chr04	Zn	qZN4.1	OsIR8_04G0154600	IR8_Chr04-augustus-gene-328.37-mRNA-1	LOC_Os04g38880	N	"dynein light chain type 1 domain containing protein, expressed"
Chr04	Zn	qZN4.1	OsIR8_04G0154700	augustus_masked-IR8_Chr04-processed-gene-328.10-mRNA-1	LOC_Os04g38885	N	expressed protein
Chr04	Zn	qZN4.1	OsIR8_04G0154900	IR8_Chr04-snap-gene-328.51-mRNA-1	LOC_Os04g38900	N	"prohibitin, putative, expressed"
Chr04	Zn	qZN4.1	OsIR8_04G0154900	IR8_Chr04-snap-gene-328.51-mRNA-2	LOC_Os04g38900	N	"prohibitin, putative, expressed"
Chr04	Zn	qZN4.1	OsIR8_04G0155000	IR8_Chr04-augustus-gene-328.39-mRNA-1	LOC_Os04g38910	N	"atypical receptor-like kinase MARK, putative, expressed"
Chr04	Zn	qZN4.1	OsIR8_04G0155100	IR8_Chr04-augustus-gene-328.40-mRNA-1	LOC_Os04g38914	N	expressed protein
Chr04	Zn	qZN4.1	OsIR8_04G0155200	augustus_masked-IR8_Chr04-processed-gene-328.4-mRNA-1	LOC_Os04g38920	N	"DUF593 domain containing protein, expressed"
Chr04	Zn	qZN4.1	OsIR8_04G0155400	IR8_Chr04-augustus-gene-328.41-mRNA-1	LOC_Os04g38940	N	"integral membrane protein, putative, expressed"
Chr04	Zn	qZN4.1	OsIR8_04G0155500	IR8_Chr04-augustus-gene-328.42-mRNA-1	LOC_Os04g38950	N	"class I glutamine amidotransferase, putative, expressed"
Chr04	Zn	qZN4.1	OsIR8_04G0155600	IR8_Chr04-snap-gene-328.45-mRNA-1	LOC_Os04g38960	N	expressed protein
Chr04	Zn	qZN4.1	OsIR8_04G0155800	IR8_Chr04-augustus-gene-329.24-mRNA-1	LOC_Os04g38980	N	"pentatricopeptide, putative, expressed"
Chr04	Zn	qZN4.1	OsIR8_04G0155800	IR8_Chr04-augustus-gene-329.24-mRNA-3	LOC_Os04g38980	N	"pentatricopeptide, putative, expressed"
Chr04	Zn	qZN4.1	OsIR8_04G0156000	IR8_Chr04-augustus-gene-329.21-mRNA-1	LOC_Os04g39010	N	"heavy metal associated domain containing protein, expressed"
Chr04	Zn	qZN4.1	OsIR8_04G0156100	IR8_Chr04-augustus-gene-329.25-mRNA-1	LOC_Os04g39020	N	"aldehyde dehydrogenase, putative, expressed"
Chr04	Zn	qZN4.1	OsIR8_04G0156100	IR8_Chr04-augustus-gene-329.25-mRNA-2	LOC_Os04g39020	N	"aldehyde dehydrogenase, putative, expressed"
Chr04	Zn	qZN4.1	OsIR8_04G0156200	IR8_Chr04-augustus-gene-329.26-mRNA-1	LOC_Os04g39030	N	"peptide transporter PTR2, putative, expressed"
Chr04	Zn	qZN4.1	OsIR8_04G0156200	IR8_Chr04-augustus-gene-329.26-mRNA-2	LOC_Os04g39030	N	"peptide transporter PTR2, putative, expressed"
Chr06	Zn	qZN6.1	OsIR8_06G0001200	IR8_Chr06-augustus-gene-1.30-mRNA-1	LOC_Os06g01304	N	"spotted leaf 11, putative, expressed"
Chr06	Zn	qZN6.1	OsIR8_06G0001200	IR8_Chr06-augustus-gene-1.30-mRNA-2	LOC_Os06g01304	N	"spotted leaf 11, putative, expressed"
Chr06	Zn	qZN6.1	OsIR8_06G0001200	IR8_Chr06-augustus-gene-1.30-mRNA-3	LOC_Os06g01304	N	"spotted leaf 11, putative, expressed"
Chr06	Zn	qZN6.1	OsIR8_06G0001200	IR8_Chr06-augustus-gene-1.30-mRNA-4	LOC_Os06g01304	N	"spotted leaf 11, putative, expressed"
Chr06	Zn	qZN6.1	OsIR8_06G0001300	snap_masked-IR8_Chr06-processed-gene-1.19-mRNA-1	LOC_Os06g01320	N	"chromo domain containing protein, expressed"
Chr06	Zn	qZN6.1	OsIR8_06G0001500	snap_masked-IR8_Chr06-processed-gene-1.23-mRNA-1	LOC_Os06g01350	N	"transferase family protein, putative, expressed"
Chr06	Zn	qZN6.1	OsIR8_06G0001600	IR8_Chr06-augustus-gene-1.33-mRNA-1	LOC_Os06g01360	N	"homogentisate 1,2-dioxygenase, putative, expressed"
Chr06	Zn	qZN6.1	OsIR8_06G0001600	IR8_Chr06-augustus-gene-1.33-mRNA-2	LOC_Os06g01360	N	"homogentisate 1,2-dioxygenase, putative, expressed"
Chr06	Zn	qZN6.1	OsIR8_06G0001600	IR8_Chr06-augustus-gene-1.33-mRNA-3	LOC_Os06g01360	N	"homogentisate 1,2-dioxygenase, putative, expressed"
Chr06	Zn	qZN6.1	OsIR8_06G0001600	IR8_Chr06-augustus-gene-1.33-mRNA-4	LOC_Os06g01360	N	"homogentisate 1,2-dioxygenase, putative, expressed"
Chr06	Zn	qZN6.1	OsIR8_06G0001600	IR8_Chr06-augustus-gene-1.33-mRNA-5	LOC_Os06g01360	N	"homogentisate 1,2-dioxygenase, putative, expressed"
Chr06	Zn	qZN6.1	OsIR8_06G0001600	IR8_Chr06-augustus-gene-1.33-mRNA-6	LOC_Os06g01360	N	"homogentisate 1,2-dioxygenase, putative, expressed"
Chr06	Zn	qZN6.1	OsIR8_06G0001700	IR8_Chr06-snap-gene-1.44-mRNA-1	LOC_Os06g01370	N	"DNA-binding protein-related, putative, expressed"
Chr06	Zn	qZN6.1	OsIR8_06G0001800	IR8_Chr06-augustus-gene-2.21-mRNA-1	LOC_Os06g01390	N	"acyl-coenzyme A oxidase 1.2, peroxisomal, putative, expressed"
Chr06	Zn	qZN6.1	OsIR8_06G0001800	IR8_Chr06-augustus-gene-2.21-mRNA-2	LOC_Os06g01390	N	"acyl-coenzyme A oxidase 1.2, peroxisomal, putative, expressed"
Chr06	Zn	qZN6.1	OsIR8_06G0001900	IR8_Chr06-snap-gene-2.30-mRNA-1	LOC_Os06g01400	N	"glycyl-tRNA synthetase 2, chloroplast/mitochondrial precursor, putative, expressed"
Chr06	Zn	qZN6.1	OsIR8_06G0001900	IR8_Chr06-snap-gene-2.30-mRNA-2	LOC_Os06g01400	N	"glycyl-tRNA synthetase 2, chloroplast/mitochondrial precursor, putative, expressed"
Chr06	Zn	qZN6.1	OsIR8_06G0001900	IR8_Chr06-snap-gene-2.30-mRNA-3	LOC_Os06g01400	N	"glycyl-tRNA synthetase 2, chloroplast/mitochondrial precursor, putative, expressed"
Chr06	Zn	qZN6.2	OsIR8_06G0036700	augustus_masked-IR8_Chr06-processed-gene-37.3-mRNA-1	LOC_Os06g06050	N	"OsFBL27 - F-box domain and LRR containing protein, expressed"
Chr06	Zn	qZN6.2	OsIR8_06G0036800	IR8_Chr06-augustus-gene-38.24-mRNA-3	LOC_Os06g06080	N	"serine esterase family protein, putative, expressed"
Chr06	Zn	qZN6.2	OsIR8_06G0036900	IR8_Chr06-augustus-gene-38.28-mRNA-1	LOC_Os06g06090	N	"CGMC_MAPKCMGC_2_ERK.12 - CGMC includes CDA, MAPK, GSK3, and CLKC kinases, expressed"
Chr06	Zn	qZN6.2	OsIR8_06G0037200	IR8_Chr06-augustus-gene-38.25-mRNA-1	LOC_Os06g06120	N	expressed protein
Chr06	Zn	qZN6.2	OsIR8_06G0037200	IR8_Chr06-augustus-gene-38.25-mRNA-2	LOC_Os06g06120	N	expressed protein
Chr06	Zn	qZN6.2	OsIR8_06G0037200	IR8_Chr06-augustus-gene-38.25-mRNA-3	LOC_Os06g06120	N	expressed protein
Chr06	Zn	qZN6.2	OsIR8_06G0037200	IR8_Chr06-augustus-gene-38.25-mRNA-4	LOC_Os06g06120	N	expressed protein
Chr06	Zn	qZN6.2	OsIR8_06G0037200	IR8_Chr06-augustus-gene-38.25-mRNA-5	LOC_Os06g06120	N	expressed protein
Chr06	Zn	qZN6.2	OsIR8_06G0037300	IR8_Chr06-snap-gene-38.38-mRNA-1	LOC_Os06g06130	N	"glutamate receptor, putative, expressed"
Chr06	Zn	qZN6.2	OsIR8_06G0037400	augustus_masked-IR8_Chr06-processed-gene-38.7-mRNA-1	LOC_Os06g06140	N	hypothetical protein
Chr06	Zn	qZN6.2	OsIR8_06G0037500	augustus_masked-IR8_Chr06-processed-gene-38.8-mRNA-1	LOC_Os06g06150	N	"zinc finger, C3HC4 type domain containing protein, expressed"
Chr06	Zn	qZN6.2	OsIR8_06G0037600	IR8_Chr06-augustus-gene-38.26-mRNA-1	LOC_Os06g06160	N	"IQ calmodulin-binding motif domain containing protein, expressed"
Chr06	Zn	qZN6.2	OsIR8_06G0037600	IR8_Chr06-augustus-gene-38.26-mRNA-2	LOC_Os06g06160	N	"IQ calmodulin-binding motif domain containing protein, expressed"
Chr06	Zn	qZN6.2	OsIR8_06G0037800	augustus_masked-IR8_Chr06-processed-gene-38.4-mRNA-1	LOC_Os06g06190	N	"uncharacterized protein ycf45, putative, expressed"
Chr06	Zn	qZN6.2	OsIR8_06G0037900	augustus_masked-IR8_Chr06-processed-gene-39.0-mRNA-1	LOC_Os06g06200	Y	"retrotransposon protein, putative, LINE subclass, expressed"
Chr06	Zn	qZN6.2	OsIR8_06G0038000	IR8_Chr06-augustus-gene-39.33-mRNA-1	LOC_Os06g06210	N	expressed protein
Chr06	Zn	qZN6.2	OsIR8_06G0038600	IR8_Chr06-snap-gene-39.43-mRNA-1	LOC_Os06g06260	N	"GDSL-like lipase/acylhydrolase, putative, expressed"
Chr06	Zn	qZN6.2	OsIR8_06G0038700	IR8_Chr06-snap-gene-39.44-mRNA-1	LOC_Os06g06280	N	"galactosyltransferase family protein, putative, expressed"
Chr06	Zn	qZN6.2	OsIR8_06G0038700	IR8_Chr06-snap-gene-39.44-mRNA-2	LOC_Os06g06280	N	"galactosyltransferase family protein, putative, expressed"
Chr06	Zn	qZN6.2	OsIR8_06G0038800	IR8_Chr06-augustus-gene-39.40-mRNA-1	LOC_Os06g06290	N	"GDSL-like lipase/acylhydrolase, putative, expressed"
Chr06	Zn	qZN6.2	OsIR8_06G0038900	IR8_Chr06-augustus-gene-39.37-mRNA-1	LOC_Os06g06300	N	"osFTL3 FT-Like3 homologous to Flowering Locus T gene; contains Pfam profile PF01161: Phosphatidylethanolamine-binding protein, expressed"
Chr06	Zn	qZN6.2	OsIR8_06G0039000	augustus_masked-IR8_Chr06-processed-gene-40.0-mRNA-1	LOC_Os06g06320	N	"osFTL2 FT-Like2 homologous to Flowering Locus T gene; contains Pfam profile PF01161: Phosphatidylethanolamine-binding protein, expressed"
Chr06	Zn	qZN6.2	OsIR8_06G0039100	augustus_masked-IR8_Chr06-processed-gene-40.1-mRNA-1	LOC_Os06g06330	N	expressed protein
Chr06	Zn	qZN6.2	OsIR8_06G0039300	IR8_Chr06-augustus-gene-40.28-mRNA-3	LOC_Os06g06350	N	"AMP-binding enzyme, putative, expressed"
Chr06	Zn	qZN6.2	OsIR8_06G0039400	IR8_Chr06-augustus-gene-40.29-mRNA-1	LOC_Os06g06360	N	"WRKY113, expressed"
Chr07	Zn	qZN7.1	OsIR8_07G0274200	IR8_Chr07-snap-gene-428.42-mRNA-1	LOC_Os07g48960	N	"OsLonP3 - Putative Lon protease homologue, expressed"
Chr07	Zn	qZN7.1	OsIR8_07G0274200	IR8_Chr07-snap-gene-428.42-mRNA-3	LOC_Os07g48920	N	"aldehyde dehydrogenase, putative, expressed"
Chr07	Zn	qZN7.1	OsIR8_07G0274500	augustus_masked-IR8_Chr07-processed-gene-428.7-mRNA-1	LOC_Os07g49000	N	"DNAJ heat shock N-terminal domain-containing protein, putative, expressed"
Chr07	Zn	qZN7.1	OsIR8_07G0274600	IR8_Chr07-snap-gene-428.43-mRNA-1	LOC_Os07g49010	N	"TOPBP1B - Similar to DNA replication protein TOPBP1 from, expressed"
Chr07	Zn	qZN7.1	OsIR8_07G0274700	augustus_masked-IR8_Chr07-processed-gene-428.11-mRNA-1	LOC_Os07g49020	N	expressed protein
Chr07	Zn	qZN7.1	OsIR8_07G0274800	IR8_Chr07-augustus-gene-428.36-mRNA-1	LOC_Os07g49030	N	"PHD-finger family protein, expressed"
Chr07	Zn	qZN7.1	OsIR8_07G0274800	IR8_Chr07-augustus-gene-428.36-mRNA-2	LOC_Os07g49030	N	"PHD-finger family protein, expressed"
Chr07	Zn	qZN7.1	OsIR8_07G0274900	IR8_Chr07-augustus-gene-429.20-mRNA-1	LOC_Os07g49040	N	"protein phosphotase protein, putative, expressed"
Chr07	Zn	qZN7.1	OsIR8_07G0274900	IR8_Chr07-augustus-gene-429.20-mRNA-2	LOC_Os07g49040	N	"protein phosphotase protein, putative, expressed"
Chr07	Zn	qZN7.1	OsIR8_07G0274900	IR8_Chr07-augustus-gene-429.20-mRNA-3	LOC_Os07g49040	N	"protein phosphotase protein, putative, expressed"
Chr07	Zn	qZN7.1	OsIR8_07G0275000	augustus_masked-IR8_Chr07-processed-gene-429.6-mRNA-1	LOC_Os07g49050	N	expressed protein
Chr07	Zn	qZN7.1	OsIR8_07G0275100	IR8_Chr07-snap-gene-429.26-mRNA-1	LOC_Os07g49070	N	expressed protein
Chr07	Zn	qZN7.1	OsIR8_07G0275100	IR8_Chr07-snap-gene-429.26-mRNA-2	LOC_Os07g49070	N	expressed protein
Chr07	Zn	qZN7.1	OsIR8_07G0275100	IR8_Chr07-snap-gene-429.26-mRNA-5	LOC_Os07g49070	N	expressed protein
Chr07	Zn	qZN7.1	OsIR8_07G0275200	augustus_masked-IR8_Chr07-processed-gene-429.7-mRNA-1	LOC_Os07g49080	N	"COBRA-like protein 7 precursor, putative, expressed"
Chr07	Zn	qZN7.1	OsIR8_07G0275400	IR8_Chr07-snap-gene-429.27-mRNA-1	LOC_Os07g49100	N	"pectinesterase, putative, expressed"
Chr07	Zn	qZN7.1	OsIR8_07G0275500	IR8_Chr07-snap-gene-429.28-mRNA-3	LOC_Os07g49114	N	"wound-induced protein WI12, putative, expressed"
Chr07	Zn	qZN7.1	OsIR8_07G0275700	augustus_masked-IR8_Chr07-processed-gene-430.0-mRNA-1	LOC_Os07g49120	N	"sex determination protein tasselseed-2, putative, expressed"
Chr07	Zn	qZN7.1	OsIR8_07G0275800	IR8_Chr07-augustus-gene-430.16-mRNA-1	LOC_Os07g49140	N	expressed protein
Chr07	Zn	qZN7.1	OsIR8_07G0275800	IR8_Chr07-augustus-gene-430.16-mRNA-2	LOC_Os07g49140	N	expressed protein
Chr07	Zn	qZN7.1	OsIR8_07G0275800	IR8_Chr07-augustus-gene-430.16-mRNA-3	LOC_Os07g49140	N	expressed protein
Chr07	Zn	qZN7.1	OsIR8_07G0275900	IR8_Chr07-augustus-gene-430.18-mRNA-1	LOC_Os07g49150	N	"26S protease regulatory subunit 4, putative, expressed"
Chr07	Zn	qZN7.1	OsIR8_07G0276000	IR8_Chr07-augustus-gene-430.19-mRNA-1	LOC_Os07g49200	N	"membrane associated DUF588 domain containing protein, putative, expressed"
Chr07	Zn	qZN7.1	OsIR8_07G0276200	IR8_Chr07-snap-gene-430.22-mRNA-1	LOC_Os07g49210	Y	"helicase conserved C-terminal domain containing protein, expressed"
Chr07	Zn	qZN7.1	OsIR8_07G0276200	IR8_Chr07-snap-gene-430.22-mRNA-2	LOC_Os07g49210	Y	"helicase conserved C-terminal domain containing protein, expressed"
Chr07	Zn	qZN7.1	OsIR8_07G0276200	IR8_Chr07-snap-gene-430.22-mRNA-3	LOC_Os07g49210	Y	"helicase conserved C-terminal domain containing protein, expressed"
Chr07	Zn	qZN7.1	OsIR8_07G0276200	IR8_Chr07-snap-gene-430.22-mRNA-4	LOC_Os07g49210	Y	"helicase conserved C-terminal domain containing protein, expressed"
Chr07	Zn	qZN7.1	OsIR8_07G0276200	IR8_Chr07-snap-gene-430.22-mRNA-5	LOC_Os07g49210	Y	"helicase conserved C-terminal domain containing protein, expressed"
Chr07	Zn	qZN7.1	OsIR8_07G0276300	augustus_masked-IR8_Chr07-processed-gene-430.8-mRNA-1	LOC_Os07g49220	N	expressed protein
Chr07	Zn	qZN7.1	OsIR8_07G0276400	IR8_Chr07-snap-gene-431.39-mRNA-1	LOC_Os07g49230	N	"ubiquitin-activating enzyme, putative, expressed"
Chr07	Zn	qZN7.1	OsIR8_07G0276400	IR8_Chr07-snap-gene-431.39-mRNA-2	LOC_Os07g49230	N	"ubiquitin-activating enzyme, putative, expressed"
Chr07	Zn	qZN7.1	OsIR8_07G0276500	IR8_Chr07-augustus-gene-431.28-mRNA-1	LOC_Os07g49240	N	"MRH1, putative, expressed"
Chr07	Zn	qZN7.1	OsIR8_07G0276700	IR8_Chr07-augustus-gene-431.29-mRNA-1	LOC_Os07g49250	N	"thiamine pyrophosphate enzyme, C-terminal TPP binding domain containing protein, expressed"
Chr07	Zn	qZN7.1	OsIR8_07G0276800	IR8_Chr07-augustus-gene-431.30-mRNA-1	LOC_Os07g49260	N	"importin subunit beta, putative, expressed"
Chr07	Zn	qZN7.1	OsIR8_07G0276800	IR8_Chr07-augustus-gene-431.30-mRNA-2	LOC_Os07g49260	N	"importin subunit beta, putative, expressed"
Chr07	Zn	qZN7.1	OsIR8_07G0276900	IR8_Chr07-augustus-gene-431.31-mRNA-1	LOC_Os07g49270	N	"AMP deaminase, putative, expressed"
Chr07	Zn	qZN7.1	OsIR8_07G0276900	IR8_Chr07-augustus-gene-431.31-mRNA-2	LOC_Os07g49270	N	"AMP deaminase, putative, expressed"
Chr07	Zn	qZN7.1	OsIR8_07G0276900	IR8_Chr07-augustus-gene-431.31-mRNA-3	LOC_Os07g49270	N	"AMP deaminase, putative, expressed"
Chr07	Zn	qZN7.1	OsIR8_07G0276900	IR8_Chr07-augustus-gene-431.31-mRNA-4	LOC_Os07g49270	N	"AMP deaminase, putative, expressed"
Chr07	Zn	qZN7.1	OsIR8_07G0277000	IR8_Chr07-snap-gene-431.47-mRNA-1	LOC_Os07g49280	N	"PMR5, putative, expressed"
Chr07	Zn	qZN7.1	OsIR8_07G0277100	snap_masked-IR8_Chr07-processed-gene-431.23-mRNA-1	LOC_Os07g49280	N	"PMR5, putative, expressed"
Chr07	Zn	qZN7.1	OsIR8_07G0277200	snap_masked-IR8_Chr07-processed-gene-431.24-mRNA-1	LOC_Os07g49290	N	"PHD finger family protein, putative, expressed"
Chr07	Zn	qZN7.1	OsIR8_07G0277300	IR8_Chr07-snap-gene-431.44-mRNA-2	LOC_Os07g49300	N	expressed protein
Chr07	Zn	qZN7.1	OsIR8_07G0277400	IR8_Chr07-augustus-gene-431.34-mRNA-1	LOC_Os07g49320	N	"HEAT repeat family protein, putative, expressed"
Chr07	Zn	qZN7.1	OsIR8_07G0277400	IR8_Chr07-augustus-gene-431.34-mRNA-2	LOC_Os07g49320	N	"HEAT repeat family protein, putative, expressed"
Chr07	Zn	qZN7.1	OsIR8_07G0277400	IR8_Chr07-augustus-gene-431.34-mRNA-3	LOC_Os07g49320	N	"HEAT repeat family protein, putative, expressed"
Chr07	Zn	qZN7.1	OsIR8_07G0277400	IR8_Chr07-augustus-gene-431.34-mRNA-4	LOC_Os07g49320	N	"HEAT repeat family protein, putative, expressed"
Chr07	Zn	qZN7.1	OsIR8_07G0277500	augustus_masked-IR8_Chr07-processed-gene-431.10-mRNA-1	LOC_Os07g49330	N	"phospholipase C, putative, expressed"
Chr07	Zn	qZN7.1	OsIR8_07G0277700	snap_masked-IR8_Chr07-processed-gene-432.13-mRNA-1	LOC_Os07g49360	N	"peroxidase precursor, putative, expressed"
Chr07	Zn	qZN7.1	OsIR8_07G0277900	IR8_Chr07-augustus-gene-432.22-mRNA-1	LOC_Os07g49370	N	"glycosyltransferase family 43 protein, putative, expressed"
Chr07	Zn	qZN7.1	OsIR8_07G0278000	IR8_Chr07-augustus-gene-432.20-mRNA-1	LOC_Os07g49380	N	"PWWP domain containing protein, expressed"
Chr07	Zn	qZN7.1	OsIR8_07G0278300	IR8_Chr07-augustus-gene-433.15-mRNA-1	LOC_Os07g49460	N	"response regulator receiver domain containing protein, expressed"
Chr07	Zn	qZN7.1	OsIR8_07G0278300	IR8_Chr07-augustus-gene-433.15-mRNA-2	LOC_Os07g49460	N	"response regulator receiver domain containing protein, expressed"
Chr07	Zn	qZN7.1	OsIR8_07G0278300	IR8_Chr07-augustus-gene-433.15-mRNA-3	LOC_Os07g49460	N	"response regulator receiver domain containing protein, expressed"
Chr07	Zn	qZN7.1	OsIR8_07G0278300	IR8_Chr07-augustus-gene-433.15-mRNA-4	LOC_Os07g49460	N	"response regulator receiver domain containing protein, expressed"
Chr07	Zn	qZN7.1	OsIR8_07G0278300	IR8_Chr07-augustus-gene-433.15-mRNA-5	LOC_Os07g49460	N	"response regulator receiver domain containing protein, expressed"
Chr12	Zn	qZN12.1	OsIR8_12G0157400	IR8_Chr12-augustus-gene-258.21-mRNA-1	LOC_Os12g36770	N	"lipase class 3 family protein, putative, expressed"
Chr12	Zn	qZN12.1	OsIR8_12G0157500	IR8_Chr12-augustus-gene-258.16-mRNA-1	LOC_Os12g36810	N	"polygalacturonase, putative, expressed"
Chr12	Zn	qZN12.1	OsIR8_12G0157800	IR8_Chr12-augustus-gene-258.19-mRNA-1	LOC_Os12g36840	N	"pathogenesis-related Bet v I family protein, putative, expressed"
Chr12	Zn	qZN12.1	OsIR8_12G0157900	IR8_Chr12-augustus-gene-259.13-mRNA-1	LOC_Os12g36850	N	"pathogenesis-related Bet v I family protein, putative, expressed"
Chr12	Zn	qZN12.1	OsIR8_12G0158000	IR8_Chr12-snap-gene-259.20-mRNA-1	LOC_Os12g36860	N	"pathogenesis-related protein 10, putative, expressed"
Chr12	Zn	qZN12.1	OsIR8_12G0158100	IR8_Chr12-snap-gene-259.21-mRNA-1	LOC_Os12g36870	N	"uncharacterized glycosyltransferase, putative, expressed"
Chr12	Zn	qZN12.1	OsIR8_12G0158200	IR8_Chr12-augustus-gene-259.16-mRNA-1	LOC_Os12g36880	N	"pathogenesis-related Bet v I family protein, putative, expressed"
Chr12	Zn	qZN12.1	OsIR8_12G0158300	IR8_Chr12-augustus-gene-259.18-mRNA-1	LOC_Os12g36890	N	"CSLD4 - cellulose synthase-like family D, expressed"
Chr12	Zn	qZN12.1	OsIR8_12G0158900	augustus_masked-IR8_Chr12-processed-gene-259.4-mRNA-1	LOC_Os12g36900	N	"drought induced 19 protein, putative, expressed"
Chr12	Zn	qZN12.1	OsIR8_12G0159000	IR8_Chr12-augustus-gene-260.23-mRNA-1	LOC_Os12g36910	N	"calmodulin binding protein, putative, expressed"
Chr12	Zn	qZN12.1	OsIR8_12G0159000	IR8_Chr12-augustus-gene-260.23-mRNA-2	LOC_Os12g36910	N	"calmodulin binding protein, putative, expressed"
Chr12	Zn	qZN12.1	OsIR8_12G0159000	IR8_Chr12-augustus-gene-260.23-mRNA-3	LOC_Os12g36910	N	"calmodulin binding protein, putative, expressed"
Chr12	Zn	qZN12.1	OsIR8_12G0159100	IR8_Chr12-augustus-gene-260.24-mRNA-1	LOC_Os12g36920	N	"calmodulin binding protein, putative, expressed"
Chr12	Zn	qZN12.1	OsIR8_12G0159300	IR8_Chr12-augustus-gene-260.26-mRNA-1	LOC_Os12g36940	N	"calmodulin binding protein, putative, expressed"
Chr12	Zn	qZN12.1	OsIR8_12G0159400	IR8_Chr12-augustus-gene-260.28-mRNA-1	LOC_Os12g36950	N	"CTP synthase, putative, expressed"
Chr12	Zn	qZN12.1	OsIR8_12G0159700	IR8_Chr12-augustus-gene-260.29-mRNA-1	LOC_Os12g37060	N	expressed protein
Chr12	Zn	qZN12.1	OsIR8_12G0159800	IR8_Chr12-snap-gene-260.39-mRNA-2	LOC_Os12g37100	N	"pentatricopeptide repeat domain containing protein, putative, expressed"
Chr12	Zn	qZN12.1	OsIR8_12G0159900	IR8_Chr12-augustus-gene-261.11-mRNA-1	LOC_Os12g37110	N	"OsFBD16 - F-box and FBD domain containing protein, expressed"
Chr12	Zn	qZN12.1	OsIR8_12G0160900	IR8_Chr12-augustus-gene-264.10-mRNA-1	LOC_Os12g37260	N	"lipoxygenase 2.1, chloroplast precursor, putative, expressed"
Chr12	Zn	qZN12.1	OsIR8_12G0160900	IR8_Chr12-augustus-gene-264.10-mRNA-2	LOC_Os12g37260	N	"lipoxygenase 2.1, chloroplast precursor, putative, expressed"
Chr12	Zn	qZN12.1	OsIR8_12G0160900	IR8_Chr12-augustus-gene-264.10-mRNA-3	LOC_Os12g37260	N	"lipoxygenase 2.1, chloroplast precursor, putative, expressed"
Chr12	Zn	qZN12.1	OsIR8_12G0160900	IR8_Chr12-augustus-gene-264.10-mRNA-4	LOC_Os12g37260	N	"lipoxygenase 2.1, chloroplast precursor, putative, expressed"
Chr12	Zn	qZN12.1	OsIR8_12G0161400	IR8_Chr12-augustus-gene-265.30-mRNA-1	LOC_Os12g37360	N	"miro, putative, expressed"
Chr12	Zn	qZN12.1	OsIR8_12G0161500	IR8_Chr12-augustus-gene-265.28-mRNA-1	LOC_Os12g37370	N	"DNA-directed RNA polymerase II subunit RPB9, putative, expressed"
Chr12	Zn	qZN12.1	OsIR8_12G0161600	IR8_Chr12-augustus-gene-265.31-mRNA-1	LOC_Os12g37380	N	"RNA pseudouridine synthase, putative, expressed"
Chr12	Zn	qZN12.1	OsIR8_12G0161700	IR8_Chr12-snap-gene-265.39-mRNA-1	LOC_Os12g37390	N	expressed protein
Chr12	Zn	qZN12.1	OsIR8_12G0161800	IR8_Chr12-snap-gene-265.43-mRNA-1	LOC_Os12g37400	N	"MCM7 - Putative minichromosome maintenance MCM complex subunit 7, expressed"
Chr12	Zn	qZN12.1	OsIR8_12G0162100	augustus_masked-IR8_Chr12-processed-gene-265.10-mRNA-1	LOC_Os12g37480	N	"invertase/pectin methylesterase inhibitor family protein, putative, expressed"
Chr12	Zn	qZN12.1	OsIR8_12G0162300	augustus_masked-IR8_Chr12-processed-gene-265.12-mRNA-1	LOC_Os12g37510	N	"UDP-glucoronosyl and UDP-glucosyl transferase domain containing protein, expressed"
Chr12	Zn	qZN12.1	OsIR8_12G0162400	IR8_Chr12-augustus-gene-266.30-mRNA-1	LOC_Os12g37530	N	expressed protein
Chr12	Zn	qZN12.1	OsIR8_12G0162400	IR8_Chr12-augustus-gene-266.30-mRNA-2	LOC_Os12g37530	N	expressed protein
Chr12	Zn	qZN12.1	OsIR8_12G0162600	IR8_Chr12-augustus-gene-266.23-mRNA-1	LOC_Os12g37560	N	"phospholipase C, putative, expressed"
Chr12	Zn	qZN12.1	OsIR8_12G0162700	IR8_Chr12-snap-gene-266.34-mRNA-1	LOC_Os12g37564	N	hypothetical protein
Chr12	Zn	qZN12.1	OsIR8_12G0162800	IR8_Chr12-augustus-gene-266.25-mRNA-1	LOC_Os12g37570	N	"protein kinase family protein, putative, expressed"
Chr12	Zn	qZN12.1	OsIR8_12G0162900	IR8_Chr12-augustus-gene-266.26-mRNA-1	LOC_Os12g37580	N	"ABC transporter, ATP-binding protein, putative, expressed"
Chr12	Zn	qZN12.1	OsIR8_12G0162900	IR8_Chr12-augustus-gene-266.26-mRNA-2	LOC_Os12g37580	N	"ABC transporter, ATP-binding protein, putative, expressed"
Chr12	Zn	qZN12.1	OsIR8_12G0163000	IR8_Chr12-augustus-gene-266.27-mRNA-1	LOC_Os12g37590	N	"prefoldin, putative, expressed"
Chr12	Zn	qZN12.1	OsIR8_12G0163000	IR8_Chr12-augustus-gene-266.27-mRNA-2	LOC_Os12g37590	N	"prefoldin, putative, expressed"
Chr12	Zn	qZN12.1	OsIR8_12G0163200	IR8_Chr12-snap-gene-266.39-mRNA-1	LOC_Os12g37620	N	expressed protein
Chr12	Zn	qZN12.1	OsIR8_12G0163400	augustus_masked-IR8_Chr12-processed-gene-267.1-mRNA-1	LOC_Os12g37650	N	"DUF538 domain containing protein, putative, expressed"
Chr12	Zn	qZN12.1	OsIR8_12G0163500	augustus_masked-IR8_Chr12-processed-gene-267.8-mRNA-1	LOC_Os12g37660	N	"pectinesterase, putative, expressed"
Chr12	Zn	qZN12.1	OsIR8_12G0163700	IR8_Chr12-snap-gene-267.45-mRNA-1	LOC_Os12g37690	N	"MYB family transcription factor, putative, expressed"
Chr12	Zn	qZN12.1	OsIR8_12G0163800	augustus_masked-IR8_Chr12-processed-gene-267.5-mRNA-1	LOC_Os12g37710	N	"PsbP, putative, expressed"
Chr12	Zn	qZN12.1	OsIR8_12G0163900	IR8_Chr12-snap-gene-267.46-mRNA-1	LOC_Os12g37720	N	"zinc knuckle family protein, expressed"
Chr12	Zn	qZN12.1	OsIR8_12G0163900	IR8_Chr12-snap-gene-267.46-mRNA-2	LOC_Os12g37720	N	"zinc knuckle family protein, expressed"
Chr12	Zn	qZN12.1	OsIR8_12G0164000	IR8_Chr12-snap-gene-267.47-mRNA-1	LOC_Os12g37740	N	"resistance protein LR10, putative, expressed"
Chr12	Zn	qZN12.1	OsIR8_12G0164000	IR8_Chr12-snap-gene-267.47-mRNA-2	LOC_Os12g37740	N	"resistance protein LR10, putative, expressed"
Chr12	Zn	qZN12.1	OsIR8_12G0164100	IR8_Chr12-augustus-gene-267.32-mRNA-1	LOC_Os12g37750	N	expressed protein
Chr12	Zn	qZN12.1	OsIR8_12G0164100	IR8_Chr12-augustus-gene-267.32-mRNA-2	LOC_Os12g37750	N	expressed protein
Chr12	Zn	qZN12.1	OsIR8_12G0164400	IR8_Chr12-augustus-gene-268.21-mRNA-1	LOC_Os12g37780	N	"tetratricopeptide repeat domain containing protein, expressed"
Chr12	Zn	qZN12.1	OsIR8_12G0164500	snap_masked-IR8_Chr12-processed-gene-268.12-mRNA-1	LOC_Os12g37790	N	expressed protein
Chr12	Zn	qZN12.1	OsIR8_12G0164700	IR8_Chr12-augustus-gene-268.19-mRNA-1	LOC_Os12g37800	N	expressed protein
Chr12	Zn	qZN12.1	OsIR8_12G0164800	IR8_Chr12-augustus-gene-268.20-mRNA-1	LOC_Os12g37840	N	"boron transporter protein, putative, expressed"
Chr12	Zn	qZN12.1	OsIR8_12G0165000	IR8_Chr12-augustus-gene-269.27-mRNA-1	LOC_Os12g37860	N	expressed protein
Chr12	Zn	qZN12.1	OsIR8_12G0165100	IR8_Chr12-augustus-gene-269.28-mRNA-1	LOC_Os12g37880	N	expressed protein
Chr12	Zn	qZN12.1	OsIR8_12G0165200	IR8_Chr12-snap-gene-269.38-mRNA-1	LOC_Os12g37890	N	expressed protein
Chr12	Zn	qZN12.1	OsIR8_12G0165200	IR8_Chr12-snap-gene-269.38-mRNA-2	LOC_Os12g37890	N	expressed protein
Chr12	Zn	qZN12.1	OsIR8_12G0165200	IR8_Chr12-snap-gene-269.38-mRNA-3	LOC_Os12g37890	N	expressed protein
Chr12	Zn	qZN12.1	OsIR8_12G0165400	IR8_Chr12-snap-gene-269.41-mRNA-5	LOC_Os12g37939	N	"unc-93 homolog A, putative, expressed"
Chr12	Zn	qZN12.1	OsIR8_12G0165500	IR8_Chr12-augustus-gene-269.30-mRNA-1	LOC_Os12g37960	N	"diaminopimelate epimerase, chloroplast precursor, putative, expressed"
Chr12	Zn	qZN12.1	OsIR8_12G0165600	IR8_Chr12-augustus-gene-269.34-mRNA-1	LOC_Os12g37970	N	"MYB family transcription factor, putative, expressed"
Chr12	Zn	qZN12.1	OsIR8_12G0165700	IR8_Chr12-augustus-gene-269.35-mRNA-1	LOC_Os12g37980	N	"protein kinase domain containing protein, expressed"
Chr12	Zn	qZN12.1	OsIR8_12G0165900	IR8_Chr12-augustus-gene-270.25-mRNA-1	LOC_Os12g38000	N	"60S ribosomal protein L8, putative, expressed"
Chr12	Zn	qZN12.1	OsIR8_12G0166000	augustus_masked-IR8_Chr12-processed-gene-270.2-mRNA-1	LOC_Os12g38010	N	"metallothionein, putative, expressed"
Chr12	Zn	qZN12.1	OsIR8_12G0166100	IR8_Chr12-snap-gene-270.37-mRNA-1	LOC_Os12g38040	N	"metallothionein family protein, expressed"
Chr12	Zn	qZN12.1	OsIR8_12G0166200	IR8_Chr12-augustus-gene-270.30-mRNA-1	LOC_Os12g38051	N	"metallothionein, putative, expressed"
Chr12	Zn	qZN12.1	OsIR8_12G0166200	IR8_Chr12-augustus-gene-270.30-mRNA-2	LOC_Os12g38051	N	"metallothionein, putative, expressed"
Chr12	Zn	qZN12.1	OsIR8_12G0166400	augustus_masked-IR8_Chr12-processed-gene-270.11-mRNA-1	LOC_Os12g38090	N	"OsFBX456 - F-box domain containing protein, expressed"
Chr12	Zn	qZN12.1	OsIR8_12G0166500	augustus_masked-IR8_Chr12-processed-gene-270.5-mRNA-1	LOC_Os12g38100	N	"membrane associated DUF588 domain containing protein, putative, expressed"
Chr12	Zn	qZN12.1	OsIR8_12G0166600	augustus_masked-IR8_Chr12-processed-gene-270.6-mRNA-1	LOC_Os12g38110	N	"importin subunit beta, putative, expressed"
Chr12	Zn	qZN12.1	OsIR8_12G0166700	augustus_masked-IR8_Chr12-processed-gene-270.8-mRNA-1	LOC_Os12g38140	N	expressed protein
Chr12	Zn	qZN12.1	OsIR8_12G0166800	augustus_masked-IR8_Chr12-processed-gene-271.0-mRNA-1	LOC_Os12g38150	N	"osmotin, putative, expressed"
Chr12	Zn	qZN12.1	OsIR8_12G0166900	augustus_masked-IR8_Chr12-processed-gene-271.1-mRNA-1	LOC_Os12g38170	N	"osmotin, putative, expressed"
Chr12	Zn	qZN12.1	OsIR8_12G0167000	IR8_Chr12-augustus-gene-271.20-mRNA-1	LOC_Os12g38180	N	"heat shock cognate 70 kDa protein 2, putative, expressed"
Chr12	Zn	qZN12.1	OsIR8_12G0167000	IR8_Chr12-augustus-gene-271.20-mRNA-2	LOC_Os12g38180	N	"heat shock cognate 70 kDa protein 2, putative, expressed"
Chr12	Zn	qZN12.1	OsIR8_12G0167000	IR8_Chr12-augustus-gene-271.20-mRNA-3	LOC_Os12g38180	N	"heat shock cognate 70 kDa protein 2, putative, expressed"
Chr12	Zn	qZN12.1	OsIR8_12G0167100	IR8_Chr12-augustus-gene-271.21-mRNA-1	LOC_Os12g38200	N	"dof zinc finger domain containing protein, putative, expressed"
Chr12	Zn	qZN12.1	OsIR8_12G0167200	augustus_masked-IR8_Chr12-processed-gene-271.7-mRNA-1	LOC_Os12g38210	N	"spotted leaf 11, putative, expressed"
Chr12	Zn	qZN12.1	OsIR8_12G0167300	IR8_Chr12-snap-gene-271.29-mRNA-1	LOC_Os12g38240	Y	"transposon protein, putative, unclassified"
Chr12	Zn	qZN12.1	OsIR8_12G0167400	IR8_Chr12-augustus-gene-271.23-mRNA-1	LOC_Os12g38250	N	expressed protein
Chr12	Zn	qZN12.1	OsIR8_12G0167500	IR8_Chr12-augustus-gene-272.28-mRNA-1	LOC_Os12g38260	N	expressed protein
Chr12	Zn	qZN12.1	OsIR8_12G0167600	IR8_Chr12-snap-gene-272.36-mRNA-1	LOC_Os12g38270	N	"metallothionein, putative, expressed"
Chr12	Zn	qZN12.1	OsIR8_12G0167800	IR8_Chr12-snap-gene-272.40-mRNA-1	LOC_Os12g38320	N	expressed protein
Chr12	Zn	qZN12.1	OsIR8_12G0167900	snap_masked-IR8_Chr12-processed-gene-272.20-mRNA-1	LOC_Os12g38350	N	"RALFL43 - Rapid ALkalinization Factor RALF family protein precursor, expressed"
Chr12	Zn	qZN12.1	OsIR8_12G0168000	augustus_masked-IR8_Chr12-processed-gene-272.5-mRNA-1	LOC_Os12g38360	N	"RALFL31 - Rapid ALkalinization Factor RALF family protein precursor, expressed"
Chr12	Zn	qZN12.1	OsIR8_12G0168200	IR8_Chr12-augustus-gene-272.33-mRNA-1	LOC_Os12g38380	N	"tetratricopeptide repeat containing protein, putative, expressed"
Chr12	Zn	qZN12.1	OsIR8_12G0168200	IR8_Chr12-augustus-gene-272.33-mRNA-2	LOC_Os12g38380	N	"tetratricopeptide repeat containing protein, putative, expressed"
Chr12	Zn	qZN12.1	OsIR8_12G0168200	IR8_Chr12-augustus-gene-272.33-mRNA-4	LOC_Os12g38380	N	"tetratricopeptide repeat containing protein, putative, expressed"
Chr12	Zn	qZN12.1	OsIR8_12G0168300	IR8_Chr12-augustus-gene-272.34-mRNA-1	LOC_Os12g38400	N	"MYB family transcription factor, putative, expressed"
Chr12	Zn	qZN12.1	OsIR8_12G0168300	IR8_Chr12-augustus-gene-272.34-mRNA-2	LOC_Os12g38400	N	"MYB family transcription factor, putative, expressed"
Chr12	Zn	qZN12.1	OsIR8_12G0168400	IR8_Chr12-snap-gene-273.26-mRNA-1	LOC_Os12g38430	N	"SR repressor protein, putative, expressed"
Chr12	Zn	qZN12.1	OsIR8_12G0168500	IR8_Chr12-augustus-gene-273.15-mRNA-1	LOC_Os12g38440	N	"XH domain containing protein, expressed"
Chr12	Zn	qZN12.1	OsIR8_12G0168500	IR8_Chr12-augustus-gene-273.15-mRNA-3	LOC_Os12g38440	N	"XH domain containing protein, expressed"
Chr12	Zn	qZN12.1	OsIR8_12G0168900	augustus_masked-IR8_Chr12-processed-gene-273.3-mRNA-1	LOC_Os12g38450	N	"exostosin family domain containing protein, expressed"
Chr12	Zn	qZN12.1	OsIR8_12G0169000	IR8_Chr12-augustus-gene-273.20-mRNA-1	LOC_Os12g38460	N	"RNA recognition motif family protein, expressed"
Chr12	Zn	qZN12.1	OsIR8_12G0169100	IR8_Chr12-augustus-gene-274.24-mRNA-1	LOC_Os12g38480	N	expressed protein
Chr12	Zn	qZN12.1	OsIR8_12G0169100	IR8_Chr12-augustus-gene-274.24-mRNA-2	LOC_Os12g38480	N	expressed protein
Chr12	Zn	qZN12.1	OsIR8_12G0169100	IR8_Chr12-augustus-gene-274.24-mRNA-3	LOC_Os12g38480	N	expressed protein
Chr12	Zn	qZN12.1	OsIR8_12G0169200	augustus_masked-IR8_Chr12-processed-gene-274.1-mRNA-1	LOC_Os12g38490	N	"SCARECROW, putative, expressed"
Chr12	Zn	qZN12.1	OsIR8_12G0169500	IR8_Chr12-augustus-gene-274.28-mRNA-1	LOC_Os12g38570	N	"transmembrane amino acid transporter protein, putative, expressed"
Chr12	Zn	qZN12.1	OsIR8_12G0169500	IR8_Chr12-augustus-gene-274.28-mRNA-2	LOC_Os12g38570	N	"transmembrane amino acid transporter protein, putative, expressed"
Chr12	Zn	qZN12.1	OsIR8_12G0169600	IR8_Chr12-snap-gene-274.31-mRNA-1	LOC_Os12g38590	N	"pumilio-family RNA binding repeat containing protein, expressed"
Chr12	Zn	qZN12.1	OsIR8_12G0169600	IR8_Chr12-snap-gene-274.31-mRNA-2	LOC_Os12g38590	N	"pumilio-family RNA binding repeat containing protein, expressed"
Chr12	Zn	qZN12.1	OsIR8_12G0169600	IR8_Chr12-snap-gene-274.31-mRNA-3	LOC_Os12g38590	N	"pumilio-family RNA binding repeat containing protein, expressed"
Chr12	Zn	qZN12.1	OsIR8_12G0169600	IR8_Chr12-snap-gene-274.31-mRNA-4	LOC_Os12g38590	N	"pumilio-family RNA binding repeat containing protein, expressed"
Chr12	Zn	qZN12.1	OsIR8_12G0169600	IR8_Chr12-snap-gene-274.31-mRNA-5	LOC_Os12g38590	N	"pumilio-family RNA binding repeat containing protein, expressed"
Chr12	Zn	qZN12.1	OsIR8_12G0169600	IR8_Chr12-snap-gene-274.31-mRNA-6	LOC_Os12g38590	N	"pumilio-family RNA binding repeat containing protein, expressed"
Chr12	Zn	qZN12.1	OsIR8_12G0169600	IR8_Chr12-snap-gene-274.31-mRNA-7	LOC_Os12g38590	N	"pumilio-family RNA binding repeat containing protein, expressed"
Chr12	Zn	qZN12.1	OsIR8_12G0169900	IR8_Chr12-augustus-gene-275.19-mRNA-1	LOC_Os12g38640	N	expressed protein
Chr12	Zn	qZN12.1	OsIR8_12G0170200	IR8_Chr12-augustus-gene-275.20-mRNA-1	LOC_Os12g38730	N	expressed protein
Chr12	Zn	qZN12.1	OsIR8_12G0170200	IR8_Chr12-augustus-gene-275.20-mRNA-2	LOC_Os12g38730	N	expressed protein
Chr12	Zn	qZN12.1	OsIR8_12G0170200	IR8_Chr12-augustus-gene-275.20-mRNA-3	LOC_Os12g38730	N	expressed protein
Chr12	Zn	qZN12.1	OsIR8_12G0170200	IR8_Chr12-augustus-gene-275.20-mRNA-4	LOC_Os12g38730	N	expressed protein
Chr12	Zn	qZN12.1	OsIR8_12G0170200	IR8_Chr12-augustus-gene-275.20-mRNA-5	LOC_Os12g38730	N	expressed protein
Chr12	Zn	qZN12.1	OsIR8_12G0170300	IR8_Chr12-snap-gene-275.28-mRNA-4	LOC_Os12g38750	N	"nucleotide pyrophosphatase/phosphodiesterase, putative, expressed"
Chr12	Zn	qZN12.1	OsIR8_12G0170300	IR8_Chr12-snap-gene-275.28-mRNA-5	LOC_Os12g38750	N	"nucleotide pyrophosphatase/phosphodiesterase, putative, expressed"
Chr12	Zn	qZN12.1	OsIR8_12G0170400	IR8_Chr12-augustus-gene-276.23-mRNA-8	LOC_Os12g38790	N	"targeting protein for Xklp2 containing protein, expressed"
Chr12	Zn	qZN12.1	OsIR8_12G0170700	IR8_Chr12-augustus-gene-276.24-mRNA-1	LOC_Os12g38850	N	"DUF1336 domain containing protein, expressed"
Chr12	Zn	qZN12.1	OsIR8_12G0170700	IR8_Chr12-augustus-gene-276.24-mRNA-2	LOC_Os12g38850	N	"DUF1336 domain containing protein, expressed"
Chr12	Zn	qZN12.1	OsIR8_12G0170800	IR8_Chr12-snap-gene-276.32-mRNA-1	LOC_Os12g38860	Y	"transposon protein, putative, unclassified, expressed"
Chr12	Zn	qZN12.1	OsIR8_12G0170900	augustus_masked-IR8_Chr12-processed-gene-276.9-mRNA-1	LOC_Os12g38870	N	expressed protein
Chr12	Zn	qZN12.1	OsIR8_12G0171000	IR8_Chr12-snap-gene-276.34-mRNA-1	LOC_Os12g38880	N	"tetratricopeptide-like helical, putative, expressed"
Chr12	Zn	qZN12.1	OsIR8_12G0171100	IR8_Chr12-augustus-gene-277.26-mRNA-1	LOC_Os12g38900	N	"chorismate mutase, chloroplast precursor, putative, expressed"
Chr12	Zn	qZN12.1	OsIR8_12G0171200	IR8_Chr12-snap-gene-277.37-mRNA-3	LOC_Os12g38920	N	"heparanase-like protein precursor, putative, expressed"
Chr12	Zn	qZN12.1	OsIR8_12G0171300	IR8_Chr12-augustus-gene-277.30-mRNA-1	LOC_Os12g38930	N	"glycosyl transferase 8 domain containing protein, putative, expressed"
Chr12	Zn	qZN12.1	OsIR8_12G0171400	IR8_Chr12-snap-gene-277.41-mRNA-6	LOC_Os12g38940	N	"ZOS12-06 - C2H2 zinc finger protein, expressed"
Chr12	Zn	qZN12.1	OsIR8_12G0171500	IR8_Chr12-augustus-gene-277.28-mRNA-1	LOC_Os12g38970	N	"VIP4, putative, expressed"
Chr12	Zn	qZN12.1	OsIR8_12G0171600	IR8_Chr12-augustus-gene-277.34-mRNA-1	LOC_Os12g38980	Y	expressed protein
Chr12	Zn	qZN12.1	OsIR8_12G0171600	IR8_Chr12-augustus-gene-277.34-mRNA-2	LOC_Os12g38980	Y	expressed protein
Chr12	Zn	qZN12.1	OsIR8_12G0171800	IR8_Chr12-snap-gene-278.11-mRNA-1	LOC_Os12g39020	N	"BED zinc finger family protein, expressed"
Chr12	Zn	qZN12.1	OsIR8_12G0171900	IR8_Chr12-snap-gene-278.12-mRNA-1	LOC_Os12g39030	N	"BED zinc finger family protein, expressed"
Chr12	Zn	qZN12.1	OsIR8_12G0171900	IR8_Chr12-snap-gene-278.12-mRNA-2	LOC_Os12g39030	N	"BED zinc finger family protein, expressed"
Chr12	Zn	qZN12.1	OsIR8_12G0172200	augustus_masked-IR8_Chr12-processed-gene-278.2-mRNA-1	LOC_Os12g39080	N	"amino acid permease family protein, putative, expressed"
Chr12	Zn	qZN12.1	OsIR8_12G0172400	IR8_Chr12-augustus-gene-279.20-mRNA-3	LOC_Os12g39100	N	expressed protein

## Sheet: annot_QTL_mh63gene_msu7hit
Supp Table: Annotation of genes in Minghui 63 that map to Nipponbare genes
*NOTE: Gene list is not unique, there may be 2 or more MSU7 genes equivalent to 1 MH63 gene
chName	Trait	QTLname	gene	locus	ch-wit0	is_TE	annotation
Chr01	BlastR	qBlast1.1	MH01g0249800	LOC_Os01g21940	Chr01	N	"WD domain, G-beta repeat domain containing protein, expressed"
Chr01	BlastR	qBlast1.1	MH01g0250100	LOC_Os01g21960	Chr01	N	"serine/threonine-protein kinase, putative, expressed"
Chr01	BlastR	qBlast1.1	MH01g0250200	LOC_Os01g21960	Chr01	N	"serine/threonine-protein kinase, putative, expressed"
Chr01	BlastR	qBlast1.1	MH01g0250300	LOC_Os01g21970	Chr01	N	"protein kinase, putative, expressed"
Chr01	BlastR	qBlast1.1	MH01g0250400	LOC_Os01g21980	Chr01	N	expressed protein
Chr01	BlastR	qBlast1.1	MH01g0250500	LOC_Os01g21990	Chr01	N	"CRS2-associated factor 2, chloroplast precursor, putative, expressed"
Chr01	BlastR	qBlast1.1	MH01g0250600	LOC_Os01g22000	Chr01	N	expressed protein
Chr01	BlastR	qBlast1.1	MH01g0250700	LOC_Os01g22010	Chr01	N	"S-adenosylmethionine synthetase, putative, expressed"
Chr01	BlastR	qBlast1.1	MH01g0250900	LOC_Os01g22030	Chr01	N	expressed protein
Chr01	BlastR	qBlast1.1	MH01g0251100	LOC_Os01g22039	Chr01	N	expressed protein
Chr01	BlastR	qBlast1.1	MH01g0251100	LOC_Os01g22209	Chr01	N	expressed protein
Chr01	BlastR	qBlast1.1	MH01g0251200	LOC_Os01g22050	Chr01	Y	"retrotransposon protein, putative, unclassified, expressed"
Chr01	BlastR	qBlast1.1	MH01g0251300	LOC_Os01g22050	Chr01	Y	"retrotransposon protein, putative, unclassified, expressed"
Chr01	BlastR	qBlast1.2	MH01g0263100	LOC_Os01g23710	Chr01	N	"no apical meristem protein, putative, expressed"
Chr01	BlastR	qBlast1.2	MH01g0263400	LOC_Os01g23740	Chr01	N	"OsPDIL2-2 protein disulfide isomerase PDIL2-2, expressed"
Chr01	BlastR	qBlast1.2	MH01g0263500	LOC_Os01g23750	Chr01	N	"OsMADS92 - MADS-box family gene with M-beta type-box, expressed"
Chr01	BlastR	qBlast1.2	MH01g0263600	LOC_Os01g23750	Chr01	N	"OsMADS92 - MADS-box family gene with M-beta type-box, expressed"
Chr01	BlastR	qBlast1.2	MH01g0263700	LOC_Os01g23760	Chr01	N	"OsMADS93 - MADS-box family gene with M-beta type-box, expressed"
Chr01	BlastR	qBlast1.2	MH01g0264100	LOC_Os01g23800	Chr01	N	expressed protein
Chr01	BlastR	qBlast1.2	MH01g0264200	LOC_Os01g23830	Chr01	Y	"retrotransposon protein, putative, unclassified, expressed"
Chr01	BlastR	qBlast1.2	MH01g0264400	LOC_Os01g23840	Chr01	Y	"transposon protein, putative, unclassified, expressed"
Chr01	BlastR	qBlast1.2	MH01g0265400	LOC_Os01g23870	Chr01	N	expressed protein
Chr01	BlastR	qBlast1.2	MH01g0265500	LOC_Os01g23880	Chr01	N	expressed protein
Chr01	BlastR	qBlast1.2	MH01g0265600	LOC_Os01g23890	Chr01	N	expressed protein
Chr01	BlastR	qBlast1.2	MH01g0265900	LOC_Os01g19894	Chr01	Y	"transposon protein, putative, unclassified, expressed"
Chr01	BlastR	qBlast1.2	MH01g0265900	LOC_Os01g23930	Chr01	Y	"transposon protein, putative, unclassified, expressed"
Chr01	BlastR	qBlast1.2	MH01g0265900	LOC_Os01g36250	Chr01	Y	"transposon protein, putative, unclassified, expressed"
Chr01	BlastR	qBlast1.2	MH01g0265900	LOC_Os01g36260	Chr01	Y	"transposon protein, putative, unclassified, expressed"
Chr01	BlastR	qBlast1.2	MH01g0265900	LOC_Os01g41620	Chr01	Y	"transposon protein, putative, unclassified, expressed"
Chr01	BlastR	qBlast1.2	MH01g0266100	LOC_Os01g23960	Chr01	Y	"retrotransposon protein, putative, Ty3-gypsy subclass, expressed"
Chr01	BlastR	qBlast1.2	MH01g0266200	LOC_Os01g23960	Chr01	Y	"retrotransposon protein, putative, Ty3-gypsy subclass, expressed"
Chr01	BlastR	qBlast1.2	MH01g0266400	LOC_Os01g12350	Chr01	Y	"retrotransposon protein, putative, unclassified, expressed"
Chr01	BlastR	qBlast1.2	MH01g0266400	LOC_Os01g37080	Chr01	Y	"retrotransposon protein, putative, unclassified, expressed"
Chr01	BlastR	qBlast1.2	MH01g0266400	LOC_Os01g47160	Chr01	Y	"retrotransposon protein, putative, unclassified"
Chr01	BlastR	qBlast1.2	MH01g0266400	LOC_Os01g54650	Chr01	Y	"retrotransposon protein, putative, unclassified, expressed"
Chr01	BlastR	qBlast1.2	MH01g0266400	LOC_Os01g74220	Chr01	Y	"retrotransposon protein, putative, unclassified, expressed"
Chr01	BlastR	qBlast1.2	MH01g0266400	LOC_Os01g74690	Chr01	Y	"retrotransposon protein, putative, unclassified, expressed"
Chr01	BlastR	qBlast1.2	MH01g0266500	LOC_Os01g06360	Chr01	Y	"transposon protein, putative, unclassified, expressed"
Chr01	BlastR	qBlast1.2	MH01g0266500	LOC_Os01g38730	Chr01	Y	"retrotransposon protein, putative, Ty3-gypsy subclass, expressed"
Chr01	BlastR	qBlast1.2	MH01g0266500	LOC_Os01g41850	Chr01	Y	"transposon protein, putative, unclassified, expressed"
Chr01	BlastR	qBlast1.2	MH01g0266500	LOC_Os01g46169	Chr01	N	"GDSL-like lipase/acylhydrolase, putative, expressed"
Chr01	BlastR	qBlast1.2	MH01g0266500	LOC_Os01g56764	Chr01	N	expressed protein
Chr01	BlastR	qBlast1.2	MH01g0266500	LOC_Os01g63600	Chr01	Y	"transposon protein, putative, unclassified"
Chr01	BlastR	qBlast1.2	MH01g0266800	LOC_Os01g23990	Chr01	N	expressed protein
Chr01	BlastR	qBlast1.2	MH01g0267200	LOC_Os01g24020	Chr01	N	expressed protein
Chr01	BlastR	qBlast1.2	MH01g0267300	LOC_Os01g24030	Chr01	N	"AMP-binding enzyme, putative, expressed"
Chr01	BlastR	qBlast1.2	MH01g0267400	LOC_Os01g24050	Chr01	N	expressed protein
Chr01	BlastR	qBlast1.2	MH01g0267900	LOC_Os01g72400	Chr01	Y	"retrotransposon protein, putative, Ty1-copia subclass, expressed"
Chr01	BlastR	qBlast1.2	MH01g0267900	LOC_Os01g73380	Chr01	Y	"retrotransposon protein, putative, Ty1-copia subclass, expressed"
Chr01	BlastR	qBlast1.2	MH01g0268800	LOC_Os01g60380	Chr01	Y	"retrotransposon protein, putative, Ty3-gypsy subclass, expressed"
Chr01	BlastR	qBlast1.2	MH01g0269100	LOC_Os01g04310	Chr01	Y	"transposon protein, putative, unclassified"
Chr01	BlastR	qBlast1.2	MH01g0269100	LOC_Os01g18990	Chr01	Y	"retrotransposon protein, putative, Ty3-gypsy subclass"
Chr01	BlastR	qBlast1.2	MH01g0269100	LOC_Os01g19010	Chr01	Y	"retrotransposon protein, putative, unclassified, expressed"
Chr01	BlastR	qBlast1.2	MH01g0269100	LOC_Os01g22170	Chr01	Y	"retrotransposon protein, putative, Ty3-gypsy subclass, expressed"
Chr01	BlastR	qBlast1.2	MH01g0269100	LOC_Os01g22180	Chr01	Y	"retrotransposon protein, putative, Ty3-gypsy subclass, expressed"
Chr01	BlastR	qBlast1.2	MH01g0269100	LOC_Os01g23210	Chr01	Y	"retrotransposon protein, putative, unclassified, expressed"
Chr01	BlastR	qBlast1.2	MH01g0269100	LOC_Os01g23300	Chr01	Y	"retrotransposon protein, putative, unclassified"
Chr01	BlastR	qBlast1.2	MH01g0269100	LOC_Os01g23320	Chr01	Y	"retrotransposon, putative, centromere-specific, expressed"
Chr01	BlastR	qBlast1.2	MH01g0269100	LOC_Os01g28000	Chr01	Y	"retrotransposon protein, putative, Ty3-gypsy subclass, expressed"
Chr01	BlastR	qBlast1.2	MH01g0269100	LOC_Os01g28060	Chr01	Y	"transposon protein, putative, CACTA, En/Spm sub-class, expressed"
Chr01	BlastR	qBlast1.2	MH01g0269100	LOC_Os01g30936	Chr01	Y	"retrotransposon protein, putative, Ty3-gypsy subclass, expressed"
Chr01	BlastR	qBlast1.2	MH01g0269100	LOC_Os01g31200	Chr01	Y	"retrotransposon protein, putative, Ty3-gypsy subclass, expressed"
Chr01	BlastR	qBlast1.2	MH01g0269100	LOC_Os01g32600	Chr01	Y	"transposon protein, putative, CACTA, En/Spm sub-class, expressed"
Chr01	BlastR	qBlast1.2	MH01g0269100	LOC_Os01g34750	Chr01	Y	"retrotransposon protein, putative, Ty3-gypsy subclass"
Chr01	BlastR	qBlast1.2	MH01g0269100	LOC_Os01g35440	Chr01	Y	"retrotransposon protein, putative, Ty3-gypsy subclass"
Chr01	BlastR	qBlast1.2	MH01g0269100	LOC_Os01g35650	Chr01	Y	"retrotransposon protein, putative, Ty3-gypsy subclass"
Chr01	BlastR	qBlast1.2	MH01g0269100	LOC_Os01g35700	Chr01	Y	"retrotransposon protein, putative, unclassified"
Chr01	BlastR	qBlast1.2	MH01g0269100	LOC_Os01g36040	Chr01	Y	"retrotransposon protein, putative, Ty3-gypsy subclass, expressed"
Chr01	BlastR	qBlast1.2	MH01g0269100	LOC_Os01g37060	Chr01	Y	"retrotransposon protein, putative, Ty3-gypsy subclass, expressed"
Chr01	BlastR	qBlast1.2	MH01g0269100	LOC_Os01g38820	Chr01	Y	"transposon protein, putative, CACTA, En/Spm sub-class, expressed"
Chr01	BlastR	qBlast1.2	MH01g0269100	LOC_Os01g59220	Chr01	Y	"retrotransposon protein, putative, unclassified, expressed"
Chr01	BlastR	qBlast1.2	MH01g0269100	LOC_Os01g63610	Chr01	Y	"retrotransposon protein, putative, unclassified, expressed"
Chr01	BlastR	qBlast1.2	MH01g0269100	LOC_Os01g63630	Chr01	Y	"retrotransposon protein, putative, Ty3-gypsy subclass, expressed"
Chr01	BlastR	qBlast1.2	MH01g0269300	LOC_Os01g22170	Chr01	Y	"retrotransposon protein, putative, Ty3-gypsy subclass, expressed"
Chr01	BlastR	qBlast1.2	MH01g0269300	LOC_Os01g30936	Chr01	Y	"retrotransposon protein, putative, Ty3-gypsy subclass, expressed"
Chr01	BlastR	qBlast1.2	MH01g0269300	LOC_Os01g35660	Chr01	Y	"retrotransposon protein, putative, Ty3-gypsy subclass, expressed"
Chr01	BlastR	qBlast1.2	MH01g0269600	LOC_Os01g05320	Chr01	Y	"retrotransposon protein, putative, Ty1-copia subclass, expressed"
Chr01	BlastR	qBlast1.2	MH01g0269600	LOC_Os01g08480	Chr01	Y	"retrotransposon protein, putative, Ty1-copia subclass, expressed"
Chr01	BlastR	qBlast1.2	MH01g0269600	LOC_Os01g11450	Chr01	Y	"retrotransposon protein, putative, Ty1-copia subclass, expressed"
Chr01	BlastR	qBlast1.2	MH01g0269600	LOC_Os01g22890	Chr01	Y	"retrotransposon protein, putative, Ty1-copia subclass, expressed"
Chr01	BlastR	qBlast1.2	MH01g0269600	LOC_Os01g24040	Chr01	Y	"retrotransposon protein, putative, Ty1-copia subclass, expressed"
Chr01	BlastR	qBlast1.2	MH01g0269600	LOC_Os01g26240	Chr01	Y	"retrotransposon protein, putative, Ty1-copia subclass, expressed"
Chr01	BlastR	qBlast1.2	MH01g0269600	LOC_Os01g27420	Chr01	Y	"retrotransposon protein, putative, Ty1-copia subclass, expressed"
Chr01	BlastR	qBlast1.2	MH01g0269600	LOC_Os01g31840	Chr01	Y	"retrotransposon protein, putative, Ty1-copia subclass, expressed"
Chr01	BlastR	qBlast1.2	MH01g0269600	LOC_Os01g33100	Chr01	Y	"retrotransposon protein, putative, Ty1-copia subclass, expressed"
Chr01	BlastR	qBlast1.2	MH01g0269600	LOC_Os01g36680	Chr01	Y	"retrotransposon protein, putative, Ty1-copia subclass, expressed"
Chr01	BlastR	qBlast1.2	MH01g0269600	LOC_Os01g36960	Chr01	Y	"retrotransposon protein, putative, Ty1-copia subclass, expressed"
Chr01	BlastR	qBlast1.2	MH01g0269600	LOC_Os01g39550	Chr01	Y	"retrotransposon protein, putative, Ty1-copia subclass, expressed"
Chr01	BlastR	qBlast1.2	MH01g0269600	LOC_Os01g48670	Chr01	Y	"retrotransposon protein, putative, Ty1-copia subclass, expressed"
Chr01	BlastR	qBlast1.2	MH01g0269600	LOC_Os01g50180	Chr01	Y	"retrotransposon protein, putative, Ty1-copia subclass, expressed"
Chr01	BlastR	qBlast1.2	MH01g0269700	LOC_Os01g05320	Chr01	Y	"retrotransposon protein, putative, Ty1-copia subclass, expressed"
Chr01	BlastR	qBlast1.2	MH01g0269700	LOC_Os01g08480	Chr01	Y	"retrotransposon protein, putative, Ty1-copia subclass, expressed"
Chr01	BlastR	qBlast1.2	MH01g0269700	LOC_Os01g16820	Chr01	Y	"retrotransposon protein, putative, Ty1-copia subclass, expressed"
Chr01	BlastR	qBlast1.2	MH01g0269700	LOC_Os01g19360	Chr01	Y	"retrotransposon protein, putative, Ty1-copia subclass, expressed"
Chr01	BlastR	qBlast1.2	MH01g0269700	LOC_Os01g22890	Chr01	Y	"retrotransposon protein, putative, Ty1-copia subclass, expressed"
Chr01	BlastR	qBlast1.2	MH01g0269700	LOC_Os01g26240	Chr01	Y	"retrotransposon protein, putative, Ty1-copia subclass, expressed"
Chr01	BlastR	qBlast1.2	MH01g0269700	LOC_Os01g27420	Chr01	Y	"retrotransposon protein, putative, Ty1-copia subclass, expressed"
Chr01	BlastR	qBlast1.2	MH01g0269700	LOC_Os01g29620	Chr01	Y	"retrotransposon protein, putative, Ty1-copia subclass"
Chr01	BlastR	qBlast1.2	MH01g0269700	LOC_Os01g31840	Chr01	Y	"retrotransposon protein, putative, Ty1-copia subclass, expressed"
Chr01	BlastR	qBlast1.2	MH01g0269700	LOC_Os01g32320	Chr01	Y	"retrotransposon protein, putative, Ty1-copia subclass, expressed"
Chr01	BlastR	qBlast1.2	MH01g0269700	LOC_Os01g33100	Chr01	Y	"retrotransposon protein, putative, Ty1-copia subclass, expressed"
Chr01	BlastR	qBlast1.2	MH01g0269700	LOC_Os01g34840	Chr01	Y	"retrotransposon protein, putative, Ty1-copia subclass, expressed"
Chr01	BlastR	qBlast1.2	MH01g0269700	LOC_Os01g36680	Chr01	Y	"retrotransposon protein, putative, Ty1-copia subclass, expressed"
Chr01	BlastR	qBlast1.2	MH01g0269700	LOC_Os01g36960	Chr01	Y	"retrotransposon protein, putative, Ty1-copia subclass, expressed"
Chr01	BlastR	qBlast1.2	MH01g0269700	LOC_Os01g39550	Chr01	Y	"retrotransposon protein, putative, Ty1-copia subclass, expressed"
Chr01	BlastR	qBlast1.2	MH01g0269700	LOC_Os01g41516	Chr01	Y	"retrotransposon protein, putative, Ty1-copia subclass, expressed"
Chr01	BlastR	qBlast1.2	MH01g0269700	LOC_Os01g48670	Chr01	Y	"retrotransposon protein, putative, Ty1-copia subclass, expressed"
Chr01	BlastR	qBlast1.2	MH01g0269700	LOC_Os01g50180	Chr01	Y	"retrotransposon protein, putative, Ty1-copia subclass, expressed"
Chr01	BlastR	qBlast1.2	MH01g0269900	LOC_Os01g26240	Chr01	Y	"retrotransposon protein, putative, Ty1-copia subclass, expressed"
Chr01	BlastR	qBlast1.2	MH01g0269900	LOC_Os01g50180	Chr01	Y	"retrotransposon protein, putative, Ty1-copia subclass, expressed"
Chr01	BlastR	qBlast1.2	MH01g0270000	LOC_Os01g24340	Chr01	N	expressed protein
Chr01	BlastR	qBlast1.2	MH01g0270100	LOC_Os01g04790	Chr01	Y	"retrotransposon protein, putative, unclassified"
Chr01	BlastR	qBlast1.2	MH01g0270100	LOC_Os01g14730	Chr01	Y	"retrotransposon protein, putative, unclassified"
Chr01	BlastR	qBlast1.2	MH01g0270100	LOC_Os01g18760	Chr01	Y	"retrotransposon protein, putative, unclassified"
Chr01	BlastR	qBlast1.2	MH01g0270100	LOC_Os01g19894	Chr01	Y	"transposon protein, putative, unclassified, expressed"
Chr01	BlastR	qBlast1.2	MH01g0270100	LOC_Os01g21290	Chr01	Y	"retrotransposon protein, putative, unclassified"
Chr01	BlastR	qBlast1.2	MH01g0270100	LOC_Os01g27910	Chr01	Y	"retrotransposon protein, putative, unclassified"
Chr01	BlastR	qBlast1.2	MH01g0270100	LOC_Os01g33700	Chr01	Y	"retrotransposon protein, putative, unclassified"
Chr01	BlastR	qBlast1.2	MH01g0270100	LOC_Os01g35370	Chr01	Y	"retrotransposon protein, putative, unclassified"
Chr01	BlastR	qBlast1.2	MH01g0270100	LOC_Os01g35430	Chr01	Y	"retrotransposon protein, putative, unclassified"
Chr01	BlastR	qBlast1.2	MH01g0270100	LOC_Os01g38070	Chr01	Y	"retrotransposon protein, putative, unclassified"
Chr01	BlastR	qBlast1.2	MH01g0270100	LOC_Os01g46890	Chr01	Y	"retrotransposon protein, putative, unclassified"
Chr01	BlastR	qBlast1.2	MH01g0270100	LOC_Os01g60090	Chr01	Y	"retrotransposon protein, putative, unclassified, expressed"
Chr01	BlastR	qBlast1.2	MH01g0270100	LOC_Os01g74130	Chr01	Y	"retrotransposon protein, putative, unclassified"
Chr01	BlastR	qBlast1.2	MH01g0270800	LOC_Os01g19894	Chr01	Y	"transposon protein, putative, unclassified, expressed"
Chr01	BlastR	qBlast1.2	MH01g0270800	LOC_Os01g33700	Chr01	Y	"retrotransposon protein, putative, unclassified"
Chr01	BlastR	qBlast1.2	MH01g0270800	LOC_Os01g74130	Chr01	Y	"retrotransposon protein, putative, unclassified"
Chr01	BlastR	qBlast1.2	MH01g0271300	LOC_Os01g23020	Chr01	Y	"retrotransposon protein, putative, Ty3-gypsy subclass, expressed"
Chr01	BlastR	qBlast1.2	MH01g0271300	LOC_Os01g23300	Chr01	Y	"retrotransposon protein, putative, unclassified"
Chr01	BlastR	qBlast1.2	MH01g0271300	LOC_Os01g24180	Chr01	Y	"retrotransposon protein, putative, unclassified"
Chr01	BlastR	qBlast1.2	MH01g0271300	LOC_Os01g24360	Chr01	Y	"retrotransposon protein, putative, unclassified"
Chr01	BlastR	qBlast1.2	MH01g0271300	LOC_Os01g25860	Chr01	Y	"retrotransposon protein, putative, Ty3-gypsy subclass, expressed"
Chr01	BlastR	qBlast1.2	MH01g0271300	LOC_Os01g29040	Chr01	Y	"retrotransposon protein, putative, unclassified, expressed"
Chr01	BlastR	qBlast1.2	MH01g0271300	LOC_Os01g29070	Chr01	Y	"retrotransposon protein, putative, unclassified"
Chr01	BlastR	qBlast1.2	MH01g0271300	LOC_Os01g31020	Chr01	Y	"retrotransposon protein, putative, unclassified, expressed"
Chr01	BlastR	qBlast1.2	MH01g0271300	LOC_Os01g32600	Chr01	Y	"transposon protein, putative, CACTA, En/Spm sub-class, expressed"
Chr01	BlastR	qBlast1.2	MH01g0271300	LOC_Os01g36040	Chr01	Y	"retrotransposon protein, putative, Ty3-gypsy subclass, expressed"
Chr01	BlastR	qBlast1.2	MH01g0271300	LOC_Os01g36180	Chr01	Y	"retrotransposon protein, putative, Ty3-gypsy subclass, expressed"
Chr01	BlastR	qBlast1.2	MH01g0271300	LOC_Os01g37060	Chr01	Y	"retrotransposon protein, putative, Ty3-gypsy subclass, expressed"
Chr01	BlastR	qBlast1.2	MH01g0271300	LOC_Os01g58920	Chr01	Y	"retrotransposon protein, putative, Ty3-gypsy subclass, expressed"
Chr01	BlastR	qBlast1.2	MH01g0271300	LOC_Os01g60980	Chr01	Y	"retrotransposon protein, putative, Ty3-gypsy subclass, expressed"
Chr01	BlastR	qBlast1.2	MH01g0271300	LOC_Os01g63630	Chr01	Y	"retrotransposon protein, putative, Ty3-gypsy subclass, expressed"
Chr01	BlastR	qBlast1.2	MH01g0271500	LOC_Os01g24180	Chr01	Y	"retrotransposon protein, putative, unclassified"
Chr01	BlastR	qBlast1.2	MH01g0271500	LOC_Os01g29070	Chr01	Y	"retrotransposon protein, putative, unclassified"
Chr01	BlastR	qBlast1.2	MH01g0271500	LOC_Os01g35400	Chr01	Y	"retrotransposon protein, putative, unclassified"
Chr01	BlastR	qBlast1.2	MH01g0271500	LOC_Os01g37570	Chr01	Y	"retrotransposon protein, putative, Ty3-gypsy subclass"
Chr01	BlastR	qBlast1.2	MH01g0271800	LOC_Os01g04310	Chr01	Y	"transposon protein, putative, unclassified"
Chr01	BlastR	qBlast1.2	MH01g0271800	LOC_Os01g22170	Chr01	Y	"retrotransposon protein, putative, Ty3-gypsy subclass, expressed"
Chr01	BlastR	qBlast1.2	MH01g0271800	LOC_Os01g22180	Chr01	Y	"retrotransposon protein, putative, Ty3-gypsy subclass, expressed"
Chr01	BlastR	qBlast1.2	MH01g0271800	LOC_Os01g23210	Chr01	Y	"retrotransposon protein, putative, unclassified, expressed"
Chr01	BlastR	qBlast1.2	MH01g0271800	LOC_Os01g23300	Chr01	Y	"retrotransposon protein, putative, unclassified"
Chr01	BlastR	qBlast1.2	MH01g0271800	LOC_Os01g25860	Chr01	Y	"retrotransposon protein, putative, Ty3-gypsy subclass, expressed"
Chr01	BlastR	qBlast1.2	MH01g0271800	LOC_Os01g28060	Chr01	Y	"transposon protein, putative, CACTA, En/Spm sub-class, expressed"
Chr01	BlastR	qBlast1.2	MH01g0271800	LOC_Os01g30936	Chr01	Y	"retrotransposon protein, putative, Ty3-gypsy subclass, expressed"
Chr01	BlastR	qBlast1.2	MH01g0271800	LOC_Os01g31200	Chr01	Y	"retrotransposon protein, putative, Ty3-gypsy subclass, expressed"
Chr01	BlastR	qBlast1.2	MH01g0271800	LOC_Os01g32600	Chr01	Y	"transposon protein, putative, CACTA, En/Spm sub-class, expressed"
Chr01	BlastR	qBlast1.2	MH01g0271800	LOC_Os01g35440	Chr01	Y	"retrotransposon protein, putative, Ty3-gypsy subclass"
Chr01	BlastR	qBlast1.2	MH01g0271800	LOC_Os01g35650	Chr01	Y	"retrotransposon protein, putative, Ty3-gypsy subclass"
Chr01	BlastR	qBlast1.2	MH01g0271800	LOC_Os01g35700	Chr01	Y	"retrotransposon protein, putative, unclassified"
Chr01	BlastR	qBlast1.2	MH01g0271800	LOC_Os01g36040	Chr01	Y	"retrotransposon protein, putative, Ty3-gypsy subclass, expressed"
Chr01	BlastR	qBlast1.2	MH01g0271800	LOC_Os01g37060	Chr01	Y	"retrotransposon protein, putative, Ty3-gypsy subclass, expressed"
Chr01	BlastR	qBlast1.2	MH01g0271800	LOC_Os01g38820	Chr01	Y	"transposon protein, putative, CACTA, En/Spm sub-class, expressed"
Chr01	BlastR	qBlast1.2	MH01g0271800	LOC_Os01g59220	Chr01	Y	"retrotransposon protein, putative, unclassified, expressed"
Chr01	BlastR	qBlast1.2	MH01g0271800	LOC_Os01g63630	Chr01	Y	"retrotransposon protein, putative, Ty3-gypsy subclass, expressed"
Chr01	BlastR	qBlast1.2	MH01g0271900	LOC_Os01g22170	Chr01	Y	"retrotransposon protein, putative, Ty3-gypsy subclass, expressed"
Chr01	BlastR	qBlast1.2	MH01g0272100	LOC_Os01g03780	Chr01	Y	"retrotransposon protein, putative, unclassified, expressed"
Chr01	BlastR	qBlast1.2	MH01g0272100	LOC_Os01g13890	Chr01	Y	"retrotransposon protein, putative, unclassified, expressed"
Chr01	BlastR	qBlast1.2	MH01g0272100	LOC_Os01g17360	Chr01	Y	"retrotransposon protein, putative, unclassified, expressed"
Chr01	BlastR	qBlast1.2	MH01g0272100	LOC_Os01g17460	Chr01	Y	"retrotransposon protein, putative, unclassified, expressed"
Chr01	BlastR	qBlast1.2	MH01g0272100	LOC_Os01g19190	Chr01	Y	"retrotransposon protein, putative, unclassified, expressed"
Chr01	BlastR	qBlast1.2	MH01g0272100	LOC_Os01g27000	Chr01	Y	"retrotransposon protein, putative, unclassified, expressed"
Chr01	BlastR	qBlast1.2	MH01g0272100	LOC_Os01g27790	Chr01	Y	"retrotransposon protein, putative, unclassified, expressed"
Chr01	BlastR	qBlast1.2	MH01g0272100	LOC_Os01g29590	Chr01	Y	"retrotransposon protein, putative, unclassified, expressed"
Chr01	BlastR	qBlast1.2	MH01g0272100	LOC_Os01g41070	Chr01	Y	"retrotransposon protein, putative, unclassified, expressed"
Chr01	BlastR	qBlast1.2	MH01g0272100	LOC_Os01g43800	Chr01	Y	"retrotransposon protein, putative, unclassified, expressed"
Chr01	BlastR	qBlast1.2	MH01g0272100	LOC_Os01g49980	Chr01	Y	"retrotransposon protein, putative, unclassified, expressed"
Chr01	BlastR	qBlast1.2	MH01g0272100	LOC_Os01g50640	Chr01	Y	"retrotransposon protein, putative, unclassified, expressed"
Chr01	BlastR	qBlast1.2	MH01g0272100	LOC_Os01g60620	Chr01	Y	"retrotransposon protein, putative, unclassified, expressed"
Chr01	BlastR	qBlast1.2	MH01g0272100	LOC_Os01g61660	Chr01	Y	"retrotransposon protein, putative, unclassified, expressed"
Chr01	BlastR	qBlast1.2	MH01g0272100	LOC_Os01g63100	Chr01	Y	"retrotransposon protein, putative, unclassified, expressed"
Chr01	BlastR	qBlast1.2	MH01g0272800	LOC_Os01g39570	Chr01	Y	"retrotransposon protein, putative, Ty3-gypsy subclass, expressed"
Chr01	BlastR	qBlast1.2	MH01g0273100	LOC_Os01g24180	Chr01	Y	"retrotransposon protein, putative, unclassified"
Chr01	BlastR	qBlast1.2	MH01g0273200	LOC_Os01g02629	Chr01	Y	"retrotransposon protein, putative, unclassified, expressed"
Chr01	BlastR	qBlast1.2	MH01g0273600	LOC_Os01g01320	Chr01	Y	"retrotransposon protein, putative, Ty1-copia subclass, expressed"
Chr01	BlastR	qBlast1.2	MH01g0273600	LOC_Os01g42920	Chr01	Y	"retrotransposon protein, putative, Ty1-copia subclass, expressed"
Chr01	BlastR	qBlast1.2	MH01g0273800	LOC_Os01g06810	Chr01	Y	"retrotransposon protein, putative, Ty1-copia subclass, expressed"
Chr01	BlastR	qBlast1.2	MH01g0273800	LOC_Os01g09050	Chr01	Y	"retrotransposon protein, putative, Ty1-copia subclass, expressed"
Chr01	BlastR	qBlast1.2	MH01g0273800	LOC_Os01g16270	Chr01	Y	"retrotransposon protein, putative, Ty1-copia subclass, expressed"
Chr01	BlastR	qBlast1.2	MH01g0273800	LOC_Os01g55660	Chr01	Y	"retrotransposon protein, putative, Ty1-copia subclass, expressed"
Chr01	BlastR	qBlast1.2	MH01g0273800	LOC_Os01g58194	Chr01	N	"protein disulfide isomerase, putative, expressed"
Chr01	BlastR	qBlast1.2	MH01g0273800	LOC_Os01g59819	Chr01	N	"Os1bglu2 - beta-glucosidase homologue, similar to G. max isohydroxyurate hydrolase, expressed"
Chr01	BlastR	qBlast1.2	MH01g0274400	LOC_Os01g22180	Chr01	Y	"retrotransposon protein, putative, Ty3-gypsy subclass, expressed"
Chr01	BlastR	qBlast1.2	MH01g0274400	LOC_Os01g39930	Chr01	Y	"retrotransposon protein, putative, Ty3-gypsy subclass, expressed"
Chr01	BlastR	qBlast1.2	MH01g0274400	LOC_Os01g45490	Chr01	Y	"retrotransposon protein, putative, Ty3-gypsy subclass, expressed"
Chr01	BlastR	qBlast1.2	MH01g0274400	LOC_Os01g46626	Chr01	Y	"retrotransposon protein, putative, Ty3-gypsy subclass, expressed"
Chr01	BlastR	qBlast1.2	MH01g0274400	LOC_Os01g47150	Chr01	Y	"retrotransposon protein, putative, Ty3-gypsy subclass, expressed"
Chr01	BlastR	qBlast1.2	MH01g0274400	LOC_Os01g60380	Chr01	Y	"retrotransposon protein, putative, Ty3-gypsy subclass, expressed"
Chr01	BlastR	qBlast1.2	MH01g0274600	LOC_Os01g03580	Chr01	Y	"transposon protein, putative, CACTA, En/Spm sub-class, expressed"
Chr01	BlastR	qBlast1.2	MH01g0274600	LOC_Os01g07830	Chr01	Y	"transposon protein, putative, CACTA, En/Spm sub-class, expressed"
Chr01	BlastR	qBlast1.2	MH01g0274600	LOC_Os01g08720	Chr01	Y	"transposon protein, putative, CACTA, En/Spm sub-class, expressed"
Chr01	BlastR	qBlast1.2	MH01g0274600	LOC_Os01g10380	Chr01	Y	"transposon protein, putative, CACTA, En/Spm sub-class, expressed"
Chr01	BlastR	qBlast1.2	MH01g0274600	LOC_Os01g18270	Chr01	Y	"transposon protein, putative, CACTA, En/Spm sub-class, expressed"
Chr01	BlastR	qBlast1.2	MH01g0274600	LOC_Os01g18570	Chr01	Y	"transposon protein, putative, CACTA, En/Spm sub-class, expressed"
Chr01	BlastR	qBlast1.2	MH01g0274600	LOC_Os01g20200	Chr01	Y	"transposon protein, putative, CACTA, En/Spm sub-class, expressed"
Chr01	BlastR	qBlast1.2	MH01g0274600	LOC_Os01g21510	Chr01	Y	"transposon protein, putative, CACTA, En/Spm sub-class, expressed"
Chr01	BlastR	qBlast1.2	MH01g0274600	LOC_Os01g22190	Chr01	Y	"transposon protein, putative, CACTA, En/Spm sub-class, expressed"
Chr01	BlastR	qBlast1.2	MH01g0274600	LOC_Os01g24540	Chr01	Y	"transposon protein, putative, CACTA, En/Spm sub-class, expressed"
Chr01	BlastR	qBlast1.2	MH01g0274600	LOC_Os01g25140	Chr01	Y	"transposon protein, putative, CACTA, En/Spm sub-class, expressed"
Chr01	BlastR	qBlast1.2	MH01g0274600	LOC_Os01g25402	Chr01	Y	"transposon protein, putative, CACTA, En/Spm sub-class, expressed"
Chr01	BlastR	qBlast1.2	MH01g0274600	LOC_Os01g25710	Chr01	Y	"transposon protein, putative, CACTA, En/Spm sub-class, expressed"
Chr01	BlastR	qBlast1.2	MH01g0274600	LOC_Os01g25720	Chr01	N	"disease resistance protein RGA4, putative, expressed"
Chr01	BlastR	qBlast1.2	MH01g0274600	LOC_Os01g27090	Chr01	Y	"transposon protein, putative, CACTA, En/Spm sub-class, expressed"
Chr01	BlastR	qBlast1.2	MH01g0274600	LOC_Os01g28170	Chr01	Y	"transposon protein, putative, CACTA, En/Spm sub-class, expressed"
Chr01	BlastR	qBlast1.2	MH01g0274600	LOC_Os01g28390	Chr01	Y	"transposon protein, putative, CACTA, En/Spm sub-class, expressed"
Chr01	BlastR	qBlast1.2	MH01g0274600	LOC_Os01g28440	Chr01	Y	"transposon protein, putative, CACTA, En/Spm sub-class, expressed"
Chr01	BlastR	qBlast1.2	MH01g0274600	LOC_Os01g29700	Chr01	Y	"transposon protein, putative, CACTA, En/Spm sub-class, expressed"
Chr01	BlastR	qBlast1.2	MH01g0274600	LOC_Os01g32110	Chr01	Y	"transposon protein, putative, CACTA, En/Spm sub-class, expressed"
Chr01	BlastR	qBlast1.2	MH01g0274600	LOC_Os01g32230	Chr01	Y	"transposon protein, putative, CACTA, En/Spm sub-class, expressed"
Chr01	BlastR	qBlast1.2	MH01g0274600	LOC_Os01g33190	Chr01	Y	"transposon protein, putative, CACTA, En/Spm sub-class, expressed"
Chr01	BlastR	qBlast1.2	MH01g0274600	LOC_Os01g33640	Chr01	Y	"transposon protein, putative, CACTA, En/Spm sub-class, expressed"
Chr01	BlastR	qBlast1.2	MH01g0274600	LOC_Os01g34140	Chr01	Y	"transposon protein, putative, CACTA, En/Spm sub-class, expressed"
Chr01	BlastR	qBlast1.2	MH01g0274600	LOC_Os01g34374	Chr01	Y	"transposon protein, putative, CACTA, En/Spm sub-class, expressed"
Chr01	BlastR	qBlast1.2	MH01g0274600	LOC_Os01g35280	Chr01	Y	"transposon protein, putative, CACTA, En/Spm sub-class, expressed"
Chr01	BlastR	qBlast1.2	MH01g0274600	LOC_Os01g36780	Chr01	Y	"transposon protein, putative, CACTA, En/Spm sub-class, expressed"
Chr01	BlastR	qBlast1.2	MH01g0274600	LOC_Os01g39450	Chr01	Y	"transposon protein, putative, CACTA, En/Spm sub-class, expressed"
Chr01	BlastR	qBlast1.2	MH01g0274600	LOC_Os01g46320	Chr01	Y	"transposon protein, putative, CACTA, En/Spm sub-class, expressed"
Chr01	BlastR	qBlast1.2	MH01g0274600	LOC_Os01g46540	Chr01	Y	"transposon protein, putative, CACTA, En/Spm sub-class, expressed"
Chr01	BlastR	qBlast1.2	MH01g0274600	LOC_Os01g63340	Chr01	Y	"transposon protein, putative, CACTA, En/Spm sub-class, expressed"
Chr01	BlastR	qBlast1.2	MH01g0274600	LOC_Os01g63520	Chr01	Y	"transposon protein, putative, CACTA, En/Spm sub-class, expressed"
Chr01	BlastR	qBlast1.2	MH01g0274600	LOC_Os01g64160	Chr01	Y	"transposon protein, putative, CACTA, En/Spm sub-class, expressed"
Chr01	BlastR	qBlast1.2	MH01g0274600	LOC_Os01g66870	Chr01	Y	"transposon protein, putative, CACTA, En/Spm sub-class, expressed"
Chr01	BlastR	qBlast1.2	MH01g0274600	LOC_Os01g69810	Chr01	Y	"transposon protein, putative, CACTA, En/Spm sub-class, expressed"
Chr01	BlastR	qBlast1.2	MH01g0274600	LOC_Os01g70040	Chr01	Y	"transposon protein, putative, CACTA, En/Spm sub-class"
Chr01	BlastR	qBlast1.2	MH01g0274600	LOC_Os01g74240	Chr01	Y	"transposon protein, putative, CACTA, En/Spm sub-class, expressed"
Chr01	BlastR	qBlast1.2	MH01g0274700	LOC_Os01g03580	Chr01	Y	"transposon protein, putative, CACTA, En/Spm sub-class, expressed"
Chr01	BlastR	qBlast1.2	MH01g0274700	LOC_Os01g07830	Chr01	Y	"transposon protein, putative, CACTA, En/Spm sub-class, expressed"
Chr01	BlastR	qBlast1.2	MH01g0274700	LOC_Os01g08720	Chr01	Y	"transposon protein, putative, CACTA, En/Spm sub-class, expressed"
Chr01	BlastR	qBlast1.2	MH01g0274700	LOC_Os01g10380	Chr01	Y	"transposon protein, putative, CACTA, En/Spm sub-class, expressed"
Chr01	BlastR	qBlast1.2	MH01g0274700	LOC_Os01g18270	Chr01	Y	"transposon protein, putative, CACTA, En/Spm sub-class, expressed"
Chr01	BlastR	qBlast1.2	MH01g0274700	LOC_Os01g19060	Chr01	Y	"transposon protein, putative, CACTA, En/Spm sub-class"
Chr01	BlastR	qBlast1.2	MH01g0274700	LOC_Os01g20200	Chr01	Y	"transposon protein, putative, CACTA, En/Spm sub-class, expressed"
Chr01	BlastR	qBlast1.2	MH01g0274700	LOC_Os01g21510	Chr01	Y	"transposon protein, putative, CACTA, En/Spm sub-class, expressed"
Chr01	BlastR	qBlast1.2	MH01g0274700	LOC_Os01g24540	Chr01	Y	"transposon protein, putative, CACTA, En/Spm sub-class, expressed"
Chr01	BlastR	qBlast1.2	MH01g0274700	LOC_Os01g25140	Chr01	Y	"transposon protein, putative, CACTA, En/Spm sub-class, expressed"
Chr01	BlastR	qBlast1.2	MH01g0274700	LOC_Os01g25710	Chr01	Y	"transposon protein, putative, CACTA, En/Spm sub-class, expressed"
Chr01	BlastR	qBlast1.2	MH01g0274700	LOC_Os01g25720	Chr01	N	"disease resistance protein RGA4, putative, expressed"
Chr01	BlastR	qBlast1.2	MH01g0274700	LOC_Os01g27090	Chr01	Y	"transposon protein, putative, CACTA, En/Spm sub-class, expressed"
Chr01	BlastR	qBlast1.2	MH01g0274700	LOC_Os01g28170	Chr01	Y	"transposon protein, putative, CACTA, En/Spm sub-class, expressed"
Chr01	BlastR	qBlast1.2	MH01g0274700	LOC_Os01g28390	Chr01	Y	"transposon protein, putative, CACTA, En/Spm sub-class, expressed"
Chr01	BlastR	qBlast1.2	MH01g0274700	LOC_Os01g29700	Chr01	Y	"transposon protein, putative, CACTA, En/Spm sub-class, expressed"
Chr01	BlastR	qBlast1.2	MH01g0274700	LOC_Os01g32110	Chr01	Y	"transposon protein, putative, CACTA, En/Spm sub-class, expressed"
Chr01	BlastR	qBlast1.2	MH01g0274700	LOC_Os01g32230	Chr01	Y	"transposon protein, putative, CACTA, En/Spm sub-class, expressed"
Chr01	BlastR	qBlast1.2	MH01g0274700	LOC_Os01g32600	Chr01	Y	"transposon protein, putative, CACTA, En/Spm sub-class, expressed"
Chr01	BlastR	qBlast1.2	MH01g0274700	LOC_Os01g33190	Chr01	Y	"transposon protein, putative, CACTA, En/Spm sub-class, expressed"
Chr01	BlastR	qBlast1.2	MH01g0274700	LOC_Os01g33640	Chr01	Y	"transposon protein, putative, CACTA, En/Spm sub-class, expressed"
Chr01	BlastR	qBlast1.2	MH01g0274700	LOC_Os01g34140	Chr01	Y	"transposon protein, putative, CACTA, En/Spm sub-class, expressed"
Chr01	BlastR	qBlast1.2	MH01g0274700	LOC_Os01g34374	Chr01	Y	"transposon protein, putative, CACTA, En/Spm sub-class, expressed"
Chr01	BlastR	qBlast1.2	MH01g0274700	LOC_Os01g35280	Chr01	Y	"transposon protein, putative, CACTA, En/Spm sub-class, expressed"
Chr01	BlastR	qBlast1.2	MH01g0274700	LOC_Os01g36780	Chr01	Y	"transposon protein, putative, CACTA, En/Spm sub-class, expressed"
Chr01	BlastR	qBlast1.2	MH01g0274700	LOC_Os01g38820	Chr01	Y	"transposon protein, putative, CACTA, En/Spm sub-class, expressed"
Chr01	BlastR	qBlast1.2	MH01g0274700	LOC_Os01g39450	Chr01	Y	"transposon protein, putative, CACTA, En/Spm sub-class, expressed"
Chr01	BlastR	qBlast1.2	MH01g0274700	LOC_Os01g46320	Chr01	Y	"transposon protein, putative, CACTA, En/Spm sub-class, expressed"
Chr01	BlastR	qBlast1.2	MH01g0274700	LOC_Os01g46540	Chr01	Y	"transposon protein, putative, CACTA, En/Spm sub-class, expressed"
Chr01	BlastR	qBlast1.2	MH01g0274700	LOC_Os01g63340	Chr01	Y	"transposon protein, putative, CACTA, En/Spm sub-class, expressed"
Chr01	BlastR	qBlast1.2	MH01g0274700	LOC_Os01g63520	Chr01	Y	"transposon protein, putative, CACTA, En/Spm sub-class, expressed"
Chr01	BlastR	qBlast1.2	MH01g0274700	LOC_Os01g64160	Chr01	Y	"transposon protein, putative, CACTA, En/Spm sub-class, expressed"
Chr01	BlastR	qBlast1.2	MH01g0274700	LOC_Os01g66870	Chr01	Y	"transposon protein, putative, CACTA, En/Spm sub-class, expressed"
Chr01	BlastR	qBlast1.2	MH01g0274700	LOC_Os01g69810	Chr01	Y	"transposon protein, putative, CACTA, En/Spm sub-class, expressed"
Chr01	BlastR	qBlast1.2	MH01g0274700	LOC_Os01g74240	Chr01	Y	"transposon protein, putative, CACTA, En/Spm sub-class, expressed"
Chr01	BlastR	qBlast1.2	MH01g0275000	LOC_Os01g07820	Chr01	Y	"transposon protein, putative, CACTA, En/Spm sub-class, expressed"
Chr01	BlastR	qBlast1.2	MH01g0275000	LOC_Os01g08730	Chr01	Y	"transposon protein, putative, CACTA, En/Spm sub-class, expressed"
Chr01	BlastR	qBlast1.2	MH01g0275000	LOC_Os01g18260	Chr01	Y	"transposon protein, putative, CACTA, En/Spm sub-class"
Chr01	BlastR	qBlast1.2	MH01g0275000	LOC_Os01g19070	Chr01	Y	"transposon protein, putative, CACTA, En/Spm sub-class, expressed"
Chr01	BlastR	qBlast1.2	MH01g0275000	LOC_Os01g20190	Chr01	Y	"transposon protein, putative, CACTA, En/Spm sub-class, expressed"
Chr01	BlastR	qBlast1.2	MH01g0275000	LOC_Os01g24530	Chr01	Y	"transposon protein, putative, CACTA, En/Spm sub-class, expressed"
Chr01	BlastR	qBlast1.2	MH01g0275000	LOC_Os01g25120	Chr01	Y	"transposon protein, putative, CACTA, En/Spm sub-class, expressed"
Chr01	BlastR	qBlast1.2	MH01g0275000	LOC_Os01g25700	Chr01	Y	"transposon protein, putative, CACTA, En/Spm sub-class, expressed"
Chr01	BlastR	qBlast1.2	MH01g0275000	LOC_Os01g27080	Chr01	Y	"transposon protein, putative, CACTA, En/Spm sub-class, expressed"
Chr01	BlastR	qBlast1.2	MH01g0275000	LOC_Os01g28184	Chr01	Y	"transposon protein, putative, CACTA, En/Spm sub-class, expressed"
Chr01	BlastR	qBlast1.2	MH01g0275000	LOC_Os01g28390	Chr01	Y	"transposon protein, putative, CACTA, En/Spm sub-class, expressed"
Chr01	BlastR	qBlast1.2	MH01g0275000	LOC_Os01g29710	Chr01	Y	"transposon protein, putative, CACTA, En/Spm sub-class, expressed"
Chr01	BlastR	qBlast1.2	MH01g0275000	LOC_Os01g32230	Chr01	Y	"transposon protein, putative, CACTA, En/Spm sub-class, expressed"
Chr01	BlastR	qBlast1.2	MH01g0275000	LOC_Os01g33190	Chr01	Y	"transposon protein, putative, CACTA, En/Spm sub-class, expressed"
Chr01	BlastR	qBlast1.2	MH01g0275000	LOC_Os01g33630	Chr01	Y	"transposon protein, putative, CACTA, En/Spm sub-class, expressed"
Chr01	BlastR	qBlast1.2	MH01g0275000	LOC_Os01g34374	Chr01	Y	"transposon protein, putative, CACTA, En/Spm sub-class, expressed"
Chr01	BlastR	qBlast1.2	MH01g0275000	LOC_Os01g35270	Chr01	Y	"transposon protein, putative, CACTA, En/Spm sub-class, expressed"
Chr01	BlastR	qBlast1.2	MH01g0275000	LOC_Os01g36772	Chr01	Y	"transposon protein, putative, CACTA, En/Spm sub-class"
Chr01	BlastR	qBlast1.2	MH01g0275000	LOC_Os01g38810	Chr01	Y	"transposon protein, putative, CACTA, En/Spm sub-class, expressed"
Chr01	BlastR	qBlast1.2	MH01g0275000	LOC_Os01g39464	Chr01	Y	"transposon protein, putative, CACTA, En/Spm sub-class, expressed"
Chr01	BlastR	qBlast1.2	MH01g0275000	LOC_Os01g46330	Chr01	Y	"transposon protein, putative, CACTA, En/Spm sub-class, expressed"
Chr01	BlastR	qBlast1.2	MH01g0275000	LOC_Os01g46554	Chr01	Y	"transposon protein, putative, CACTA, En/Spm sub-class, expressed"
Chr01	BlastR	qBlast1.2	MH01g0275000	LOC_Os01g63330	Chr01	Y	"transposon protein, putative, CACTA, En/Spm sub-class, expressed"
Chr01	BlastR	qBlast1.2	MH01g0275000	LOC_Os01g63530	Chr01	Y	"transposon protein, putative, CACTA, En/Spm sub-class, expressed"
Chr01	BlastR	qBlast1.2	MH01g0275000	LOC_Os01g64150	Chr01	Y	"transposon protein, putative, CACTA, En/Spm sub-class, expressed"
Chr01	BlastR	qBlast1.2	MH01g0275000	LOC_Os01g66870	Chr01	Y	"transposon protein, putative, CACTA, En/Spm sub-class, expressed"
Chr01	BlastR	qBlast1.2	MH01g0275000	LOC_Os01g74210	Chr01	Y	"transposon protein, putative, CACTA, En/Spm sub-class, expressed"
Chr01	BlastR	qBlast1.2	MH01g0275200	LOC_Os01g22170	Chr01	Y	"retrotransposon protein, putative, Ty3-gypsy subclass, expressed"
Chr01	BlastR	qBlast1.2	MH01g0275200	LOC_Os01g25860	Chr01	Y	"retrotransposon protein, putative, Ty3-gypsy subclass, expressed"
Chr01	BlastR	qBlast1.2	MH01g0275200	LOC_Os01g36040	Chr01	Y	"retrotransposon protein, putative, Ty3-gypsy subclass, expressed"
Chr01	BlastR	qBlast1.2	MH01g0275200	LOC_Os01g36170	Chr01	Y	"retrotransposon protein, putative, Ty3-gypsy subclass, expressed"
Chr01	BlastR	qBlast1.2	MH01g0275200	LOC_Os01g37060	Chr01	Y	"retrotransposon protein, putative, Ty3-gypsy subclass, expressed"
Chr01	BlastR	qBlast1.2	MH01g0275600	LOC_Os01g22180	Chr01	Y	"retrotransposon protein, putative, Ty3-gypsy subclass, expressed"
Chr01	BlastR	qBlast1.2	MH01g0275600	LOC_Os01g39930	Chr01	Y	"retrotransposon protein, putative, Ty3-gypsy subclass, expressed"
Chr01	BlastR	qBlast1.2	MH01g0275600	LOC_Os01g45490	Chr01	Y	"retrotransposon protein, putative, Ty3-gypsy subclass, expressed"
Chr01	BlastR	qBlast1.2	MH01g0275600	LOC_Os01g46626	Chr01	Y	"retrotransposon protein, putative, Ty3-gypsy subclass, expressed"
Chr01	BlastR	qBlast1.2	MH01g0275600	LOC_Os01g47150	Chr01	Y	"retrotransposon protein, putative, Ty3-gypsy subclass, expressed"
Chr01	BlastR	qBlast1.2	MH01g0275600	LOC_Os01g60380	Chr01	Y	"retrotransposon protein, putative, Ty3-gypsy subclass, expressed"
Chr01	BlastR	qBlast1.2	MH01g0275900	LOC_Os01g07820	Chr01	Y	"transposon protein, putative, CACTA, En/Spm sub-class, expressed"
Chr01	BlastR	qBlast1.2	MH01g0275900	LOC_Os01g08070	Chr01	Y	"transposon protein, putative, CACTA, En/Spm sub-class, expressed"
Chr01	BlastR	qBlast1.2	MH01g0275900	LOC_Os01g08730	Chr01	Y	"transposon protein, putative, CACTA, En/Spm sub-class, expressed"
Chr01	BlastR	qBlast1.2	MH01g0275900	LOC_Os01g18260	Chr01	Y	"transposon protein, putative, CACTA, En/Spm sub-class"
Chr01	BlastR	qBlast1.2	MH01g0275900	LOC_Os01g19110	Chr01	Y	"transposon protein, putative, CACTA, En/Spm sub-class"
Chr01	BlastR	qBlast1.2	MH01g0275900	LOC_Os01g21490	Chr01	Y	"transposon protein, putative, CACTA, En/Spm sub-class"
Chr01	BlastR	qBlast1.2	MH01g0275900	LOC_Os01g22200	Chr01	Y	"transposon protein, putative, CACTA, En/Spm sub-class"
Chr01	BlastR	qBlast1.2	MH01g0275900	LOC_Os01g25120	Chr01	Y	"transposon protein, putative, CACTA, En/Spm sub-class, expressed"
Chr01	BlastR	qBlast1.2	MH01g0275900	LOC_Os01g27080	Chr01	Y	"transposon protein, putative, CACTA, En/Spm sub-class, expressed"
Chr01	BlastR	qBlast1.2	MH01g0275900	LOC_Os01g28184	Chr01	Y	"transposon protein, putative, CACTA, En/Spm sub-class, expressed"
Chr01	BlastR	qBlast1.2	MH01g0275900	LOC_Os01g28390	Chr01	Y	"transposon protein, putative, CACTA, En/Spm sub-class, expressed"
Chr01	BlastR	qBlast1.2	MH01g0275900	LOC_Os01g28420	Chr01	Y	"transposon protein, putative, CACTA, En/Spm sub-class"
Chr01	BlastR	qBlast1.2	MH01g0275900	LOC_Os01g29710	Chr01	Y	"transposon protein, putative, CACTA, En/Spm sub-class, expressed"
Chr01	BlastR	qBlast1.2	MH01g0275900	LOC_Os01g32100	Chr01	Y	"transposon protein, putative, CACTA, En/Spm sub-class"
Chr01	BlastR	qBlast1.2	MH01g0275900	LOC_Os01g32230	Chr01	Y	"transposon protein, putative, CACTA, En/Spm sub-class, expressed"
Chr01	BlastR	qBlast1.2	MH01g0275900	LOC_Os01g32574	Chr01	Y	"transposon protein, putative, CACTA, En/Spm sub-class"
Chr01	BlastR	qBlast1.2	MH01g0275900	LOC_Os01g33190	Chr01	Y	"transposon protein, putative, CACTA, En/Spm sub-class, expressed"
Chr01	BlastR	qBlast1.2	MH01g0275900	LOC_Os01g33630	Chr01	Y	"transposon protein, putative, CACTA, En/Spm sub-class, expressed"
Chr01	BlastR	qBlast1.2	MH01g0275900	LOC_Os01g34140	Chr01	Y	"transposon protein, putative, CACTA, En/Spm sub-class, expressed"
Chr01	BlastR	qBlast1.2	MH01g0275900	LOC_Os01g34360	Chr01	Y	"transposon protein, putative, CACTA, En/Spm sub-class"
Chr01	BlastR	qBlast1.2	MH01g0275900	LOC_Os01g35254	Chr01	Y	"transposon protein, putative, CACTA, En/Spm sub-class, expressed"
Chr01	BlastR	qBlast1.2	MH01g0275900	LOC_Os01g36766	Chr01	Y	"transposon protein, putative, CACTA, En/Spm sub-class"
Chr01	BlastR	qBlast1.2	MH01g0275900	LOC_Os01g38790	Chr01	Y	"transposon protein, putative, CACTA, En/Spm sub-class"
Chr01	BlastR	qBlast1.2	MH01g0275900	LOC_Os01g39464	Chr01	Y	"transposon protein, putative, CACTA, En/Spm sub-class, expressed"
Chr01	BlastR	qBlast1.2	MH01g0275900	LOC_Os01g46330	Chr01	Y	"transposon protein, putative, CACTA, En/Spm sub-class, expressed"
Chr01	BlastR	qBlast1.2	MH01g0275900	LOC_Os01g46554	Chr01	Y	"transposon protein, putative, CACTA, En/Spm sub-class, expressed"
Chr01	BlastR	qBlast1.2	MH01g0275900	LOC_Os01g63530	Chr01	Y	"transposon protein, putative, CACTA, En/Spm sub-class, expressed"
Chr01	BlastR	qBlast1.2	MH01g0275900	LOC_Os01g64150	Chr01	Y	"transposon protein, putative, CACTA, En/Spm sub-class, expressed"
Chr01	BlastR	qBlast1.2	MH01g0275900	LOC_Os01g66870	Chr01	Y	"transposon protein, putative, CACTA, En/Spm sub-class, expressed"
Chr01	BlastR	qBlast1.2	MH01g0275900	LOC_Os01g69820	Chr01	Y	"transposon protein, putative, CACTA, En/Spm sub-class, expressed"
Chr01	BlastR	qBlast1.2	MH01g0275900	LOC_Os01g70030	Chr01	Y	"transposon protein, putative, CACTA, En/Spm sub-class, expressed"
Chr01	BlastR	qBlast1.2	MH01g0275900	LOC_Os01g74210	Chr01	Y	"transposon protein, putative, CACTA, En/Spm sub-class, expressed"
Chr01	BlastR	qBlast1.2	MH01g0276900	LOC_Os01g24430	Chr01	N	expressed protein
Chr01	BlastR	qBlast1.2	MH01g0277100	LOC_Os01g24450	Chr01	N	expressed protein
Chr01	BlastR	qBlast1.2	MH01g0277300	LOC_Os01g24470	Chr01	N	"PHS1, putative, expressed"
Chr01	Zn	qZN1.1	MH01g0062100	LOC_Os01g05500	Chr01	N	"zinc finger protein, putative, expressed"
Chr01	Zn	qZN1.1	MH01g0062200	LOC_Os01g05510	Chr01	N	expressed protein
Chr01	Zn	qZN1.1	MH01g0062600	LOC_Os01g05530	Chr01	N	expressed protein
Chr01	Zn	qZN1.1	MH01g0062700	LOC_Os01g05540	Chr01	N	expressed protein
Chr01	Zn	qZN1.1	MH01g0062800	LOC_Os01g05550	Chr01	N	expressed protein
Chr01	Zn	qZN1.1	MH01g0063000	LOC_Os01g05560	Chr01	N	expressed protein
Chr01	Zn	qZN1.1	MH01g0063300	LOC_Os01g73344	Chr01	Y	"retrotransposon protein, putative, Ty3-gypsy subclass"
Chr01	Zn	qZN1.1	MH01g0063600	LOC_Os01g05610	Chr01	N	"Core histone H2A/H2B/H3/H4 domain containing protein, putative, expressed"
Chr01	Zn	qZN1.1	MH01g0063600	LOC_Os01g05630	Chr01	N	"Core histone H2A/H2B/H3/H4 domain containing protein, putative, expressed"
Chr01	Zn	qZN1.1	MH01g0063800	LOC_Os01g05610	Chr01	N	"Core histone H2A/H2B/H3/H4 domain containing protein, putative, expressed"
Chr01	Zn	qZN1.1	MH01g0063800	LOC_Os01g05630	Chr01	N	"Core histone H2A/H2B/H3/H4 domain containing protein, putative, expressed"
Chr01	Zn	qZN1.1	MH01g0063800	LOC_Os01g05900	Chr01	N	"Core histone H2A/H2B/H3/H4 domain containing protein, putative, expressed"
Chr01	Zn	qZN1.1	MH01g0063800	LOC_Os01g05970	Chr01	N	"OsFBO1 - F-box and other domain containing protein, expressed"
Chr01	Zn	qZN1.1	MH01g0063800	LOC_Os01g06010	Chr01	N	"Core histone H2A/H2B/H3/H4 domain containing protein, putative, expressed"
Chr01	Zn	qZN1.1	MH01g0063900	LOC_Os01g05640	Chr01	N	"receptor-like protein kinase 5 precursor, putative, expressed"
Chr01	Zn	qZN1.1	MH01g0064000	LOC_Os01g05650	Chr01	N	"metallothionein, putative, expressed"
Chr01	Zn	qZN1.1	MH01g0064100	LOC_Os01g05660	Chr01	N	expressed protein
Chr01	Zn	qZN1.1	MH01g0064200	LOC_Os01g05670	Chr01	N	"3-oxo-5-alpha-steroid 4-dehydrogenase, putative, expressed"
Chr01	Zn	qZN1.1	MH01g0064700	LOC_Os01g05730	Chr01	Y	"retrotransposon protein, putative, unclassified, expressed"
Chr01	Zn	qZN1.1	MH01g0065100	LOC_Os01g05790	Chr01	N	"SLT1 protein, putative, expressed"
Chr01	Zn	qZN1.1	MH01g0065200	LOC_Os01g05800	Chr01	N	"inner membrane protein, putative, expressed"
Chr01	Zn	qZN1.1	MH01g0065400	LOC_Os01g05830	Chr01	N	expressed protein
Chr01	Zn	qZN1.1	MH01g0065500	LOC_Os01g05860	Chr01	N	"PPR repeat domain containing protein, putative, expressed"
Chr01	Zn	qZN1.1	MH01g0065900	LOC_Os01g05870	Chr01	N	"receptor kinase, putative, expressed"
Chr01	Zn	qZN1.1	MH01g0066000	LOC_Os01g05880	Chr01	N	"OsFBX1 - F-box domain containing protein, expressed"
Chr01	Zn	qZN1.1	MH01g0066200	LOC_Os01g05900	Chr01	N	"Core histone H2A/H2B/H3/H4 domain containing protein, putative, expressed"
Chr01	Zn	qZN1.1	MH01g0066300	LOC_Os01g05900	Chr01	N	"Core histone H2A/H2B/H3/H4 domain containing protein, putative, expressed"
Chr01	Zn	qZN1.1	MH01g0066400	LOC_Os01g05900	Chr01	N	"Core histone H2A/H2B/H3/H4 domain containing protein, putative, expressed"
Chr01	Zn	qZN1.1	MH01g0066400	LOC_Os01g05940	Chr01	N	"receptor kinase, putative, expressed"
Chr03	Fe	qFE3.1	MH03g0233100	LOC_Os03g22540	Chr03	N	"jmjC domain containing protein, expressed"
Chr03	Fe	qFE3.1	MH03g0233200	LOC_Os03g22540	Chr03	N	"jmjC domain containing protein, expressed"
Chr03	Fe	qFE3.1	MH03g0233600	LOC_Os03g22570	Chr03	N	"MIF4G domain containing protein, putative, expressed"
Chr03	Fe	qFE3.1	MH03g0233800	LOC_Os03g22590	Chr03	N	"nodulin MtN3 family protein, putative, expressed"
Chr03	Fe	qFE3.1	MH03g0233900	LOC_Os03g22600	Chr03	N	"BTBN6 - Bric-a-Brac, Tramtrack, Broad Complex BTB domain with non-phototropic hypocotyl 3 NPH3 and coiled-coil domains, expressed"
Chr06	Zn	qZN6.1	MH06g0011600	LOC_Os06g01290	Chr06	N	expressed protein
Chr06	Zn	qZN6.1	MH06g0011700	LOC_Os06g01304	Chr06	N	"spotted leaf 11, putative, expressed"
Chr06	Zn	qZN6.1	MH06g0011800	LOC_Os06g01304	Chr06	N	"spotted leaf 11, putative, expressed"
Chr06	Zn	qZN6.1	MH06g0011900	LOC_Os06g01320	Chr06	N	"chromo domain containing protein, expressed"
Chr06	Zn	qZN6.1	MH06g0012100	LOC_Os06g01350	Chr06	N	"transferase family protein, putative, expressed"
Chr06	Zn	qZN6.1	MH06g0012200	LOC_Os06g01360	Chr06	N	"homogentisate 1,2-dioxygenase, putative, expressed"
Chr06	Zn	qZN6.1	MH06g0012300	LOC_Os06g01370	Chr06	N	"DNA-binding protein-related, putative, expressed"
Chr06	Zn	qZN6.1	MH06g0012400	LOC_Os06g01390	Chr06	N	"acyl-coenzyme A oxidase 1.2, peroxisomal, putative, expressed"
Chr06	Zn	qZN6.1	MH06g0012500	LOC_Os06g01400	Chr06	N	"glycyl-tRNA synthetase 2, chloroplast/mitochondrial precursor, putative, expressed"
Chr06	Zn	qZN6.1	MH06g0012700	LOC_Os06g01440	Chr06	N	"integral membrane protein, putative, expressed"
Chr06	Zn	qZN6.2	MH06g0073800	LOC_Os06g06050	Chr06	N	"OsFBL27 - F-box domain and LRR containing protein, expressed"
Chr06	Zn	qZN6.2	MH06g0073900	LOC_Os06g01560	Chr06	Y	"retrotransposon protein, putative, unclassified, expressed"
Chr06	Zn	qZN6.2	MH06g0073900	LOC_Os06g40480	Chr06	Y	"retrotransposon protein, putative, unclassified, expressed"
Chr06	Zn	qZN6.2	MH06g0073900	LOC_Os06g41970	Chr06	Y	"retrotransposon protein, putative, unclassified, expressed"
Chr06	Zn	qZN6.2	MH06g0073900	LOC_Os06g43460	Chr06	Y	"retrotransposon protein, putative, unclassified, expressed"
Chr06	Zn	qZN6.2	MH06g0074000	LOC_Os06g01420	Chr06	Y	"retrotransposon protein, putative, unclassified, expressed"
Chr06	Zn	qZN6.2	MH06g0074000	LOC_Os06g01560	Chr06	Y	"retrotransposon protein, putative, unclassified, expressed"
Chr06	Zn	qZN6.2	MH06g0074000	LOC_Os06g05040	Chr06	Y	"retrotransposon protein, putative, unclassified, expressed"
Chr06	Zn	qZN6.2	MH06g0074000	LOC_Os06g05850	Chr06	Y	"retrotransposon protein, putative, unclassified, expressed"
Chr06	Zn	qZN6.2	MH06g0074000	LOC_Os06g06060	Chr06	Y	"retrotransposon protein, putative, unclassified, expressed"
Chr06	Zn	qZN6.2	MH06g0074000	LOC_Os06g06830	Chr06	Y	"retrotransposon protein, putative, unclassified, expressed"
Chr06	Zn	qZN6.2	MH06g0074000	LOC_Os06g07530	Chr06	Y	"retrotransposon protein, putative, unclassified, expressed"
Chr06	Zn	qZN6.2	MH06g0074000	LOC_Os06g08950	Chr06	Y	"retrotransposon protein, putative, unclassified, expressed"
Chr06	Zn	qZN6.2	MH06g0074000	LOC_Os06g09650	Chr06	Y	"retrotransposon protein, putative, unclassified, expressed"
Chr06	Zn	qZN6.2	MH06g0074000	LOC_Os06g14160	Chr06	Y	"retrotransposon protein, putative, unclassified, expressed"
Chr06	Zn	qZN6.2	MH06g0074000	LOC_Os06g15510	Chr06	Y	"transposon protein, putative, unclassified, expressed"
Chr06	Zn	qZN6.2	MH06g0074000	LOC_Os06g16320	Chr06	Y	"retrotransposon protein, putative, unclassified, expressed"
Chr06	Zn	qZN6.2	MH06g0074000	LOC_Os06g17040	Chr06	Y	"retrotransposon protein, putative, unclassified, expressed"
Chr06	Zn	qZN6.2	MH06g0074000	LOC_Os06g17150	Chr06	Y	"retrotransposon protein, putative, unclassified, expressed"
Chr06	Zn	qZN6.2	MH06g0074000	LOC_Os06g17820	Chr06	Y	"retrotransposon protein, putative, unclassified, expressed"
Chr06	Zn	qZN6.2	MH06g0074000	LOC_Os06g20170	Chr06	Y	"retrotransposon protein, putative, unclassified, expressed"
Chr06	Zn	qZN6.2	MH06g0074000	LOC_Os06g21180	Chr06	Y	"retrotransposon protein, putative, unclassified, expressed"
Chr06	Zn	qZN6.2	MH06g0074000	LOC_Os06g23840	Chr06	Y	"retrotransposon protein, putative, unclassified, expressed"
Chr06	Zn	qZN6.2	MH06g0074000	LOC_Os06g24810	Chr06	Y	"retrotransposon protein, putative, unclassified, expressed"
Chr06	Zn	qZN6.2	MH06g0074000	LOC_Os06g28100	Chr06	Y	"retrotransposon protein, putative, unclassified, expressed"
Chr06	Zn	qZN6.2	MH06g0074000	LOC_Os06g29210	Chr06	Y	"retrotransposon protein, putative, unclassified, expressed"
Chr06	Zn	qZN6.2	MH06g0074000	LOC_Os06g31000	Chr06	Y	"retrotransposon protein, putative, unclassified, expressed"
Chr06	Zn	qZN6.2	MH06g0074000	LOC_Os06g32790	Chr06	Y	"retrotransposon protein, putative, unclassified, expressed"
Chr06	Zn	qZN6.2	MH06g0074000	LOC_Os06g33430	Chr06	Y	"retrotransposon protein, putative, unclassified, expressed"
Chr06	Zn	qZN6.2	MH06g0074000	LOC_Os06g34760	Chr06	Y	"retrotransposon protein, putative, unclassified, expressed"
Chr06	Zn	qZN6.2	MH06g0074000	LOC_Os06g37100	Chr06	Y	"transposon protein, putative, unclassified, expressed"
Chr06	Zn	qZN6.2	MH06g0074000	LOC_Os06g38609	Chr06	Y	"retrotransposon protein, putative, unclassified, expressed"
Chr06	Zn	qZN6.2	MH06g0074000	LOC_Os06g40480	Chr06	Y	"retrotransposon protein, putative, unclassified, expressed"
Chr06	Zn	qZN6.2	MH06g0074000	LOC_Os06g41970	Chr06	Y	"retrotransposon protein, putative, unclassified, expressed"
Chr06	Zn	qZN6.2	MH06g0074000	LOC_Os06g42190	Chr06	Y	"retrotransposon protein, putative, unclassified, expressed"
Chr06	Zn	qZN6.2	MH06g0074000	LOC_Os06g42980	Chr06	Y	"retrotransposon protein, putative, unclassified, expressed"
Chr06	Zn	qZN6.2	MH06g0074000	LOC_Os06g43460	Chr06	Y	"retrotransposon protein, putative, unclassified, expressed"
Chr06	Zn	qZN6.2	MH06g0074000	LOC_Os06g44590	Chr06	Y	"retrotransposon protein, putative, unclassified, expressed"
Chr06	Zn	qZN6.2	MH06g0074000	LOC_Os06g44950	Chr06	Y	"retrotransposon protein, putative, unclassified, expressed"
Chr06	Zn	qZN6.2	MH06g0074000	LOC_Os06g45270	Chr06	Y	"transposon protein, putative, unclassified, expressed"
Chr06	Zn	qZN6.2	MH06g0074000	LOC_Os06g48090	Chr06	Y	"retrotransposon protein, putative, unclassified, expressed"
Chr06	Zn	qZN6.2	MH06g0074000	LOC_Os06g49950	Chr06	Y	"retrotransposon protein, putative, unclassified, expressed"
Chr06	Zn	qZN6.2	MH06g0074100	LOC_Os06g01560	Chr06	Y	"retrotransposon protein, putative, unclassified, expressed"
Chr06	Zn	qZN6.2	MH06g0074100	LOC_Os06g05040	Chr06	Y	"retrotransposon protein, putative, unclassified, expressed"
Chr06	Zn	qZN6.2	MH06g0074100	LOC_Os06g05850	Chr06	Y	"retrotransposon protein, putative, unclassified, expressed"
Chr06	Zn	qZN6.2	MH06g0074100	LOC_Os06g06060	Chr06	Y	"retrotransposon protein, putative, unclassified, expressed"
Chr06	Zn	qZN6.2	MH06g0074100	LOC_Os06g06830	Chr06	Y	"retrotransposon protein, putative, unclassified, expressed"
Chr06	Zn	qZN6.2	MH06g0074100	LOC_Os06g14160	Chr06	Y	"retrotransposon protein, putative, unclassified, expressed"
Chr06	Zn	qZN6.2	MH06g0074100	LOC_Os06g17820	Chr06	Y	"retrotransposon protein, putative, unclassified, expressed"
Chr06	Zn	qZN6.2	MH06g0074100	LOC_Os06g28100	Chr06	Y	"retrotransposon protein, putative, unclassified, expressed"
Chr06	Zn	qZN6.2	MH06g0074100	LOC_Os06g34760	Chr06	Y	"retrotransposon protein, putative, unclassified, expressed"
Chr06	Zn	qZN6.2	MH06g0074100	LOC_Os06g40480	Chr06	Y	"retrotransposon protein, putative, unclassified, expressed"
Chr06	Zn	qZN6.2	MH06g0074100	LOC_Os06g43460	Chr06	Y	"retrotransposon protein, putative, unclassified, expressed"
Chr06	Zn	qZN6.2	MH06g0074100	LOC_Os06g44950	Chr06	Y	"retrotransposon protein, putative, unclassified, expressed"
Chr06	Zn	qZN6.2	MH06g0074100	LOC_Os06g48090	Chr06	Y	"retrotransposon protein, putative, unclassified, expressed"
Chr06	Zn	qZN6.2	MH06g0074100	LOC_Os06g49950	Chr06	Y	"retrotransposon protein, putative, unclassified, expressed"
Chr06	Zn	qZN6.2	MH06g0074200	LOC_Os06g01570	Chr06	Y	"retrotransposon protein, putative, unclassified, expressed"
Chr06	Zn	qZN6.2	MH06g0074200	LOC_Os06g06070	Chr06	Y	"retrotransposon protein, putative, unclassified, expressed"
Chr06	Zn	qZN6.2	MH06g0074200	LOC_Os06g40470	Chr06	Y	"retrotransposon protein, putative, unclassified, expressed"
Chr06	Zn	qZN6.2	MH06g0074200	LOC_Os06g43450	Chr06	Y	"retrotransposon protein, putative, unclassified, expressed"
Chr06	Zn	qZN6.2	MH06g0074200	LOC_Os06g44960	Chr06	Y	"retrotransposon protein, putative, unclassified, expressed"
Chr06	Zn	qZN6.2	MH06g0074400	LOC_Os06g06080	Chr06	N	"serine esterase family protein, putative, expressed"
Chr06	Zn	qZN6.2	MH06g0074500	LOC_Os06g06090	Chr06	N	"CGMC_MAPKCMGC_2_ERK.12 - CGMC includes CDA, MAPK, GSK3, and CLKC kinases, expressed"
Chr06	Zn	qZN6.2	MH06g0074700	LOC_Os06g06110	Chr06	Y	"transposon protein, putative, unclassified, expressed"
Chr06	Zn	qZN6.2	MH06g0074700	LOC_Os06g20210	Chr06	Y	"transposon protein, putative, unclassified, expressed"
Chr06	Zn	qZN6.2	MH06g0074700	LOC_Os06g41900	Chr06	Y	"transposon protein, putative, unclassified, expressed"
Chr06	Zn	qZN6.2	MH06g0074700	LOC_Os06g44480	Chr06	Y	"transposon protein, putative, unclassified, expressed"
Chr06	Zn	qZN6.2	MH06g0075000	LOC_Os06g06120	Chr06	N	expressed protein
Chr06	Zn	qZN6.2	MH06g0075100	LOC_Os06g06130	Chr06	N	"glutamate receptor, putative, expressed"
Chr06	Zn	qZN6.2	MH06g0075200	LOC_Os06g06150	Chr06	N	"zinc finger, C3HC4 type domain containing protein, expressed"
Chr06	Zn	qZN6.2	MH06g0075300	LOC_Os06g06160	Chr06	N	"IQ calmodulin-binding motif domain containing protein, expressed"
Chr06	Zn	qZN6.2	MH06g0075400	LOC_Os06g06170	Chr06	N	expressed protein
Chr06	Zn	qZN6.2	MH06g0075500	LOC_Os06g06180	Chr06	N	"transferase family protein, putative, expressed"
Chr06	Zn	qZN6.2	MH06g0075600	LOC_Os06g06190	Chr06	N	"uncharacterized protein ycf45, putative, expressed"
Chr06	Zn	qZN6.2	MH06g0075900	LOC_Os06g06210	Chr06	N	expressed protein
Chr06	Zn	qZN6.2	MH06g0076200	LOC_Os06g06250	Chr06	N	"GDSL-like lipase/acylhydrolase, putative, expressed"
Chr06	Zn	qZN6.2	MH06g0076300	LOC_Os06g06260	Chr06	N	"GDSL-like lipase/acylhydrolase, putative, expressed"
Chr06	Zn	qZN6.2	MH06g0076400	LOC_Os06g06270	Chr06	N	"transcription elongation factor 1, putative, expressed"
Chr06	Zn	qZN6.2	MH06g0076500	LOC_Os06g06280	Chr06	N	"galactosyltransferase family protein, putative, expressed"
Chr06	Zn	qZN6.2	MH06g0076600	LOC_Os06g06280	Chr06	N	"galactosyltransferase family protein, putative, expressed"
Chr06	Zn	qZN6.2	MH06g0076700	LOC_Os06g06290	Chr06	N	"GDSL-like lipase/acylhydrolase, putative, expressed"
Chr06	Zn	qZN6.2	MH06g0076900	LOC_Os06g06300	Chr06	N	"osFTL3 FT-Like3 homologous to Flowering Locus T gene; contains Pfam profile PF01161: Phosphatidylethanolamine-binding protein, expressed"
Chr06	Zn	qZN6.2	MH06g0077000	LOC_Os06g06320	Chr06	N	"osFTL2 FT-Like2 homologous to Flowering Locus T gene; contains Pfam profile PF01161: Phosphatidylethanolamine-binding protein, expressed"
Chr06	Zn	qZN6.2	MH06g0077100	LOC_Os06g06330	Chr06	N	expressed protein
Chr06	Zn	qZN6.2	MH06g0077300	LOC_Os06g06350	Chr06	N	"AMP-binding enzyme, putative, expressed"
Chr06	Zn	qZN6.2	MH06g0077400	LOC_Os06g06360	Chr06	N	"WRKY113, expressed"
Chr07	Fe	qFE7.1	MH07g0545100	LOC_Os07g48850	Chr07	N	"PPR repeat containing protein, expressed"
Chr07	Fe	qFE7.1	MH07g0545300	LOC_Os07g48870	Chr07	N	"MYB family transcription factor, putative, expressed"
Chr07	Fe	qFE7.1	MH07g0545400	LOC_Os07g48880	Chr07	N	"importin subunit alpha-1b, putative, expressed"
Chr07	Fe	qFE7.1	MH07g0545600	LOC_Os07g48890	Chr07	N	expressed protein
Chr07	Fe	qFE7.1	MH07g0546100	LOC_Os07g48960	Chr07	N	"OsLonP3 - Putative Lon protease homologue, expressed"
Chr07	Fe	qFE7.1	MH07g0546200	LOC_Os07g48970	Chr07	N	"OsPOP17 - Putative Prolyl Oligopeptidase homologue, expressed"
Chr07	Zn	qZN7.1	MH07g0546100	LOC_Os07g48960	Chr07	N	"OsLonP3 - Putative Lon protease homologue, expressed"
Chr07	Zn	qZN7.1	MH07g0546200	LOC_Os07g48970	Chr07	N	"OsPOP17 - Putative Prolyl Oligopeptidase homologue, expressed"
Chr07	Zn	qZN7.1	MH07g0546400	LOC_Os07g49000	Chr07	N	"DNAJ heat shock N-terminal domain-containing protein, putative, expressed"
Chr07	Zn	qZN7.1	MH07g0546500	LOC_Os07g49010	Chr07	N	"TOPBP1B - Similar to DNA replication protein TOPBP1 from, expressed"
Chr07	Zn	qZN7.1	MH07g0546700	LOC_Os07g49030	Chr07	N	"PHD-finger family protein, expressed"
Chr07	Zn	qZN7.1	MH07g0546800	LOC_Os07g05770	Chr07	Y	"transposon protein, putative, unclassified, expressed"
Chr07	Zn	qZN7.1	MH07g0546800	LOC_Os07g12500	Chr07	Y	"transposon protein, putative, unclassified, expressed"
Chr07	Zn	qZN7.1	MH07g0546800	LOC_Os07g12860	Chr07	Y	"transposon protein, putative, unclassified, expressed"
Chr07	Zn	qZN7.1	MH07g0546800	LOC_Os07g13390	Chr07	Y	"transposon protein, putative, unclassified, expressed"
Chr07	Zn	qZN7.1	MH07g0546800	LOC_Os07g17240	Chr07	Y	"transposon protein, putative, unclassified, expressed"
Chr07	Zn	qZN7.1	MH07g0546800	LOC_Os07g18060	Chr07	Y	"transposon protein, putative, unclassified, expressed"
Chr07	Zn	qZN7.1	MH07g0546800	LOC_Os07g26120	Chr07	Y	"transposon protein, putative, unclassified, expressed"
Chr07	Zn	qZN7.1	MH07g0546800	LOC_Os07g28130	Chr07	Y	"transposon protein, putative, unclassified, expressed"
Chr07	Zn	qZN7.1	MH07g0546800	LOC_Os07g30230	Chr07	Y	"transposon protein, putative, unclassified, expressed"
Chr07	Zn	qZN7.1	MH07g0546800	LOC_Os07g32580	Chr07	Y	"transposon protein, putative, unclassified, expressed"
Chr07	Zn	qZN7.1	MH07g0546800	LOC_Os07g33700	Chr07	Y	"transposon protein, putative, unclassified, expressed"
Chr07	Zn	qZN7.1	MH07g0546800	LOC_Os07g34310	Chr07	Y	"transposon protein, putative, unclassified, expressed"
Chr07	Zn	qZN7.1	MH07g0546800	LOC_Os07g35040	Chr07	Y	"transposon protein, putative, unclassified, expressed"
Chr07	Zn	qZN7.1	MH07g0546800	LOC_Os07g40650	Chr07	Y	"transposon protein, putative, unclassified, expressed"
Chr07	Zn	qZN7.1	MH07g0546800	LOC_Os07g42530	Chr07	Y	"transposon protein, putative, unclassified, expressed"
Chr07	Zn	qZN7.1	MH07g0546800	LOC_Os07g46140	Chr07	Y	"transposon protein, putative, unclassified, expressed"
Chr07	Zn	qZN7.1	MH07g0547000	LOC_Os07g49050	Chr07	N	expressed protein
Chr07	Zn	qZN7.1	MH07g0547100	LOC_Os07g49070	Chr07	N	expressed protein
Chr07	Zn	qZN7.1	MH07g0547200	LOC_Os07g49080	Chr07	N	"COBRA-like protein 7 precursor, putative, expressed"
Chr07	Zn	qZN7.1	MH07g0547300	LOC_Os07g49090	Chr07	N	"WD-40 repeat family protein, putative, expressed"
Chr07	Zn	qZN7.1	MH07g0547400	LOC_Os07g16480	Chr07	Y	"retrotransposon protein, putative, Ty3-gypsy subclass, expressed"
Chr07	Zn	qZN7.1	MH07g0547400	LOC_Os07g30580	Chr07	Y	"retrotransposon protein, putative, Ty3-gypsy subclass, expressed"
Chr07	Zn	qZN7.1	MH07g0547400	LOC_Os07g45650	Chr07	Y	"retrotransposon protein, putative, Ty3-gypsy subclass, expressed"
Chr07	Zn	qZN7.1	MH07g0547400	LOC_Os07g45680	Chr07	Y	"retrotransposon protein, putative, Ty3-gypsy subclass, expressed"
Chr07	Zn	qZN7.1	MH07g0547500	LOC_Os07g16480	Chr07	Y	"retrotransposon protein, putative, Ty3-gypsy subclass, expressed"
Chr07	Zn	qZN7.1	MH07g0547500	LOC_Os07g25090	Chr07	Y	"retrotransposon protein, putative, Ty3-gypsy subclass, expressed"
Chr07	Zn	qZN7.1	MH07g0547500	LOC_Os07g30580	Chr07	Y	"retrotransposon protein, putative, Ty3-gypsy subclass, expressed"
Chr07	Zn	qZN7.1	MH07g0547500	LOC_Os07g45650	Chr07	Y	"retrotransposon protein, putative, Ty3-gypsy subclass, expressed"
Chr07	Zn	qZN7.1	MH07g0547500	LOC_Os07g45680	Chr07	Y	"retrotransposon protein, putative, Ty3-gypsy subclass, expressed"
Chr07	Zn	qZN7.1	MH07g0547700	LOC_Os07g49100	Chr07	N	"pectinesterase, putative, expressed"
Chr07	Zn	qZN7.1	MH07g0547800	LOC_Os07g49110	Chr07	N	"D-alanine--D-alanine ligase family, putative, expressed"
Chr07	Zn	qZN7.1	MH07g0548200	LOC_Os07g49120	Chr07	N	"sex determination protein tasselseed-2, putative, expressed"
Chr07	Zn	qZN7.1	MH07g0548300	LOC_Os07g49140	Chr07	N	expressed protein
Chr07	Zn	qZN7.1	MH07g0548400	LOC_Os07g49150	Chr07	N	"26S protease regulatory subunit 4, putative, expressed"
Chr07	Zn	qZN7.1	MH07g0548500	LOC_Os07g49180	Chr07	Y	"retrotransposon protein, putative, unclassified, expressed"
Chr07	Zn	qZN7.1	MH07g0548600	LOC_Os07g49200	Chr07	N	"membrane associated DUF588 domain containing protein, putative, expressed"
Chr07	Zn	qZN7.1	MH07g0548700	LOC_Os07g49210	Chr07	Y	"helicase conserved C-terminal domain containing protein, expressed"
Chr07	Zn	qZN7.1	MH07g0548800	LOC_Os07g49210	Chr07	Y	"helicase conserved C-terminal domain containing protein, expressed"
Chr07	Zn	qZN7.1	MH07g0548900	LOC_Os07g49220	Chr07	N	expressed protein
Chr07	Zn	qZN7.1	MH07g0549000	LOC_Os07g49230	Chr07	N	"ubiquitin-activating enzyme, putative, expressed"
Chr07	Zn	qZN7.1	MH07g0549100	LOC_Os07g49240	Chr07	N	"MRH1, putative, expressed"
Chr07	Zn	qZN7.1	MH07g0549200	LOC_Os07g49250	Chr07	N	"thiamine pyrophosphate enzyme, C-terminal TPP binding domain containing protein, expressed"
Chr07	Zn	qZN7.1	MH07g0549300	LOC_Os07g49260	Chr07	N	"importin subunit beta, putative, expressed"
Chr07	Zn	qZN7.1	MH07g0549400	LOC_Os07g49270	Chr07	N	"AMP deaminase, putative, expressed"
Chr07	Zn	qZN7.1	MH07g0549500	LOC_Os07g49280	Chr07	N	"PMR5, putative, expressed"
Chr07	Zn	qZN7.1	MH07g0549600	LOC_Os07g49280	Chr07	N	"PMR5, putative, expressed"
Chr07	Zn	qZN7.1	MH07g0549800	LOC_Os07g49300	Chr07	N	expressed protein
Chr07	Zn	qZN7.1	MH07g0549900	LOC_Os07g49310	Chr07	N	"omega-3 fatty acid desaturase, chloroplast precursor, putative, expressed"
Chr07	Zn	qZN7.1	MH07g0550000	LOC_Os07g49320	Chr07	N	"HEAT repeat family protein, putative, expressed"
Chr07	Zn	qZN7.1	MH07g0550200	LOC_Os07g49340	Chr07	Y	"transposon protein, putative, Mariner sub-class, expressed"
Chr07	Zn	qZN7.1	MH07g0550600	LOC_Os07g49370	Chr07	N	"glycosyltransferase family 43 protein, putative, expressed"
Chr07	Zn	qZN7.1	MH07g0550700	LOC_Os07g49380	Chr07	N	"PWWP domain containing protein, expressed"
Chr07	Zn	qZN7.1	MH07g0550800	LOC_Os07g49390	Chr07	N	"P-protein, putative, expressed"
Chr07	Zn	qZN7.1	MH07g0550900	LOC_Os07g49400	Chr07	N	"OsAPx2 - Cytosolic Ascorbate Peroxidase encoding gene 4,5,6,8, expressed"
Chr07	Zn	qZN7.1	MH07g0551000	LOC_Os07g49410	Chr07	N	"uncharacterized ACR, YagE family COG1723 containing protein, expressed"
Chr07	Zn	qZN7.1	MH07g0551100	LOC_Os07g49420	Chr07	Y	"retrotransposon protein, putative, unclassified, expressed"
Chr07	Zn	qZN7.1	MH07g0551200	LOC_Os07g49430	Chr07	Y	"retrotransposon protein, putative, unclassified, expressed"
Chr07	Zn	qZN7.1	MH07g0551300	LOC_Os07g49440	Chr07	Y	"retrotransposon protein, putative, unclassified, expressed"
Chr07	Zn	qZN7.1	MH07g0551400	LOC_Os07g45830	Chr07	Y	"retrotransposon protein, putative, Ty3-gypsy subclass, expressed"
Chr07	Zn	qZN7.1	MH07g0551500	LOC_Os07g16690	Chr07	Y	"retrotransposon protein, putative, Ty3-gypsy subclass, expressed"
Chr07	Zn	qZN7.1	MH07g0551500	LOC_Os07g25200	Chr07	Y	"retrotransposon protein, putative, Ty3-gypsy subclass, expressed"
Chr07	Zn	qZN7.1	MH07g0551600	LOC_Os07g49460	Chr07	N	"response regulator receiver domain containing protein, expressed"
Chr09	Fe	qFE9.2	MH09g0466200	LOC_Os09g38580	Chr09	N	"cyclic nucleotide-gated ion channel, putative, expressed"
Chr09	Fe	qFE9.2	MH09g0466300	LOC_Os09g38600	Chr09	N	expressed protein
Chr09	Fe	qFE9.2	MH09g0466400	LOC_Os09g38610	Chr09	N	"ZOS9-18 - C2H2 zinc finger protein, expressed"
Chr09	Fe	qFE9.2	MH09g0466500	LOC_Os09g38620	Chr09	N	"NADPH reductase, putative, expressed"
Chr09	Fe	qFE9.2	MH09g0466600	LOC_Os09g38630	Chr09	N	expressed protein
Chr09	Fe	qFE9.2	MH09g0466700	LOC_Os09g12420	Chr09	Y	"transposon protein, putative, unclassified, expressed"
Chr09	Fe	qFE9.2	MH09g0466700	LOC_Os09g28330	Chr09	Y	"transposon protein, putative, unclassified, expressed"
Chr09	Fe	qFE9.2	MH09g0466700	LOC_Os09g30370	Chr09	Y	"transposon protein, putative, unclassified, expressed"
Chr09	Fe	qFE9.2	MH09g0466700	LOC_Os09g32390	Chr09	Y	"transposon protein, putative, unclassified, expressed"
Chr09	Fe	qFE9.2	MH09g0466700	LOC_Os09g37630	Chr09	Y	"transposon protein, putative, unclassified, expressed"
Chr09	Fe	qFE9.2	MH09g0466700	LOC_Os09g37820	Chr09	Y	"transposon protein, putative, unclassified, expressed"
Chr09	Fe	qFE9.2	MH09g0466700	LOC_Os09g38900	Chr09	Y	"transposon protein, putative, unclassified, expressed"
Chr09	Fe	qFE9.2	MH09g0466800	LOC_Os09g38640	Chr09	N	"IBR domain containing protein, putative, expressed"
Chr09	Fe	qFE9.2	MH09g0466900	LOC_Os09g38650	Chr09	N	expressed protein
Chr09	Fe	qFE9.2	MH09g0467300	LOC_Os09g38680	Chr09	N	expressed protein
Chr09	Fe	qFE9.2	MH09g0467600	LOC_Os09g38690	Chr09	N	"transporter family protein, putative, expressed"
Chr09	Fe	qFE9.2	MH09g0467700	LOC_Os09g38700	Chr09	N	"STRUBBELIG-RECEPTOR FAMILY 5 precursor, putative, expressed"
Chr09	Fe	qFE9.2	MH09g0467800	LOC_Os09g38710	Chr09	N	"HEAT repeat family protein, putative, expressed"
Chr09	Fe	qFE9.2	MH09g0468000	LOC_Os09g38720	Chr09	N	"mTERF domain containing protein, expressed"
Chr09	Fe	qFE9.2	MH09g0468200	LOC_Os09g38730	Chr09	N	"26S protease regulatory subunit 6B, putative, expressed"
Chr09	Fe	qFE9.2	MH09g0468300	LOC_Os09g38740	Chr09	N	expressed protein
Chr09	Fe	qFE9.2	MH09g0468400	LOC_Os09g38750	Chr09	N	expressed protein
Chr09	Fe	qFE9.2	MH09g0468800	LOC_Os09g38790	Chr09	N	"ZOS9-19 - C2H2 zinc finger protein, expressed"
Chr09	Fe	qFE9.2	MH09g0469600	LOC_Os09g38910	Chr09	N	"OsWAK92 - OsWAK receptor-like protein kinase, expressed"
Chr09	Fe	qFE9.2	MH09g0470300	LOC_Os09g38960	Chr09	N	"potassium transporter, putative, expressed"
Chr09	Fe	qFE9.2	MH09g0470400	LOC_Os09g38970	Chr09	N	"zinc finger family protein, putative, expressed"
Chr09	Fe	qFE9.2	MH09g0470800	LOC_Os09g39000	Chr09	N	"OsFBX341 - F-box domain containing protein, expressed"
Chr09	Fe	qFE9.2	MH09g0470900	LOC_Os09g39020	Chr09	N	"N-rich protein, putative, expressed"
Chr09	Fe	qFE9.2	MH09g0471000	LOC_Os09g39034	Chr09	N	expressed protein
Chr09	Fe	qFE9.2	MH09g0471100	LOC_Os09g39050	Chr09	N	"OsFBX342 - F-box domain containing protein, expressed"
Chr10	Fe	qFE10.1	MH10g0266100	LOC_Os10g26620	Chr10	N	"dof zinc finger domain containing protein, putative, expressed"
Chr10	Fe	qFE10.1	MH10g0266200	LOC_Os10g26630	Chr10	N	"CSLA2 - cellulose synthase-like family A; mannan synthase, expressed"
Chr10	Fe	qFE10.1	MH10g0266400	LOC_Os10g26650	Chr10	Y	"transposon protein, putative, unclassified, expressed"
Chr10	Fe	qFE10.1	MH10g0266500	LOC_Os10g26650	Chr10	Y	"transposon protein, putative, unclassified, expressed"
Chr10	Fe	qFE10.1	MH10g0266600	LOC_Os10g26660	Chr10	N	expressed protein
Chr10	Fe	qFE10.1	MH10g0266900	LOC_Os10g26690	Chr10	N	"structural constituent of ribosome, putative, expressed"
Chr10	Fe	qFE10.1	MH10g0267000	LOC_Os10g26700	Chr10	N	"YGL010w, putative, expressed"
Chr10	Fe	qFE10.1	MH10g0267200	LOC_Os10g26720	Chr10	Y	"exonuclease, putative, expressed"
Chr10	Fe	qFE10.1	MH10g0267300	LOC_Os10g26730	Chr10	N	"exonuclease, putative, expressed"
Chr10	Fe	qFE10.1	MH10g0267600	LOC_Os10g03340	Chr10	Y	"transposon protein, putative, CACTA, En/Spm sub-class"
Chr10	Fe	qFE10.1	MH10g0267600	LOC_Os10g25980	Chr10	Y	"transposon protein, putative, CACTA, En/Spm sub-class, expressed"
Chr10	Fe	qFE10.1	MH10g0267600	LOC_Os10g26760	Chr10	Y	"transposon protein, putative, CACTA, En/Spm sub-class"
Chr10	Fe	qFE10.1	MH10g0267700	LOC_Os10g03330	Chr10	Y	"transposon protein, putative, CACTA, En/Spm sub-class, expressed"
Chr10	Fe	qFE10.1	MH10g0267700	LOC_Os10g25960	Chr10	Y	"transposon protein, putative, CACTA, En/Spm sub-class, expressed"
Chr10	Fe	qFE10.1	MH10g0267700	LOC_Os10g26770	Chr10	Y	"transposon protein, putative, CACTA, En/Spm sub-class, expressed"
Chr10	Fe	qFE10.1	MH10g0268600	LOC_Os10g04316	Chr10	Y	"retrotransposon protein, putative, unclassified, expressed"
Chr10	Fe	qFE10.1	MH10g0268600	LOC_Os10g14260	Chr10	Y	"transposon protein, putative, CACTA, En/Spm sub-class, expressed"
Chr10	Fe	qFE10.1	MH10g0268800	LOC_Os10g04290	Chr10	Y	"transposon protein, putative, CACTA, En/Spm sub-class, expressed"
Chr10	Fe	qFE10.1	MH10g0268800	LOC_Os10g14295	Chr10	Y	"transposon protein, putative, CACTA, En/Spm sub-class, expressed"
Chr10	Fe	qFE10.1	MH10g0268900	LOC_Os10g04290	Chr10	Y	"transposon protein, putative, CACTA, En/Spm sub-class, expressed"
Chr10	Fe	qFE10.1	MH10g0279100	LOC_Os10g26990	Chr10	N	"OsFBK23 - F-box domain and kelch repeat containing protein, expressed"
Chr10	Fe	qFE10.1	MH10g0279200	LOC_Os10g27050	Chr10	N	"OsPP2Ac-4 - Phosphatase 2A isoform 4 belonging to family 2, expressed"
Chr10	Fe	qFE10.1	MH10g0279300	LOC_Os10g27060	Chr10	N	"SET domain protein 123, putative, expressed"
Chr10	Fe	qFE10.1	MH10g0279700	LOC_Os10g17970	Chr10	Y	"transposon protein, putative, CACTA, En/Spm sub-class, expressed"
Chr10	Fe	qFE10.1	MH10g0279700	LOC_Os10g25760	Chr10	Y	"transposon protein, putative, CACTA, En/Spm sub-class, expressed"
Chr10	Fe	qFE10.1	MH10g0279700	LOC_Os10g27140	Chr10	Y	"transposon protein, putative, CACTA, En/Spm sub-class, expressed"
Chr10	Fe	qFE10.1	MH10g0279800	LOC_Os10g06990	Chr10	Y	"transposon protein, putative, CACTA, En/Spm sub-class, expressed"
Chr10	Fe	qFE10.1	MH10g0279800	LOC_Os10g14130	Chr10	Y	"transposon protein, putative, CACTA, En/Spm sub-class, expressed"
Chr10	Fe	qFE10.1	MH10g0279800	LOC_Os10g17970	Chr10	Y	"transposon protein, putative, CACTA, En/Spm sub-class, expressed"
Chr10	Fe	qFE10.1	MH10g0279800	LOC_Os10g23990	Chr10	Y	"transposon protein, putative, CACTA, En/Spm sub-class"
Chr10	Fe	qFE10.1	MH10g0279800	LOC_Os10g25760	Chr10	Y	"transposon protein, putative, CACTA, En/Spm sub-class, expressed"
Chr10	Fe	qFE10.1	MH10g0279800	LOC_Os10g27140	Chr10	Y	"transposon protein, putative, CACTA, En/Spm sub-class, expressed"
Chr10	Fe	qFE10.1	MH10g0279900	LOC_Os10g04140	Chr10	Y	"transposon protein, putative, CACTA, En/Spm sub-class, expressed"
Chr10	Fe	qFE10.1	MH10g0279900	LOC_Os10g14120	Chr10	Y	"transposon protein, putative, CACTA, En/Spm sub-class, expressed"
Chr10	Fe	qFE10.1	MH10g0279900	LOC_Os10g17980	Chr10	Y	"transposon protein, putative, CACTA, En/Spm sub-class, expressed"
Chr10	Fe	qFE10.1	MH10g0279900	LOC_Os10g23970	Chr10	Y	"transposon protein, putative, CACTA, En/Spm sub-class"
Chr10	Fe	qFE10.1	MH10g0279900	LOC_Os10g27150	Chr10	Y	"transposon protein, putative, CACTA, En/Spm sub-class"
Chr10	Fe	qFE10.1	MH10g0280100	LOC_Os10g27174	Chr10	N	"40S ribosomal protein S28, putative, expressed"
Chr10	Fe	qFE10.1	MH10g0280200	LOC_Os10g27180	Chr10	N	expressed protein
Chr10	Fe	qFE10.1	MH10g0280300	LOC_Os10g27190	Chr10	N	"40S ribosomal protein S17, putative, expressed"
Chr10	Fe	qFE10.1	MH10g0280400	LOC_Os10g27080	Chr10	N	expressed protein
Chr10	Fe	qFE10.1	MH10g0280400	LOC_Os10g27200	Chr10	N	expressed protein
Chr10	Fe	qFE10.1	MH10g0280600	LOC_Os10g27230	Chr10	N	"endonuclease/exonuclease/phosphatase family domain containing protein, expressed"
Chr10	Fe	qFE10.1	MH10g0280700	LOC_Os10g27274	Chr10	N	expressed protein
Chr10	Fe	qFE10.1	MH10g0280800	LOC_Os10g27274	Chr10	N	expressed protein
Chr10	Fe	qFE10.1	MH10g0280900	LOC_Os10g27280	Chr10	N	"thaumatin, putative, expressed"
Chr10	Fe	qFE10.1	MH10g0281000	LOC_Os10g27300	Chr10	N	expressed protein
Chr10	Fe	qFE10.1	MH10g0281100	LOC_Os10g27330	Chr10	N	"glycerol-3-phosphate acyltransferase, putative, expressed"
Chr10	Fe	qFE10.1	MH10g0281200	LOC_Os10g27330	Chr10	N	"glycerol-3-phosphate acyltransferase, putative, expressed"
Chr10	Fe	qFE10.1	MH10g0281300	LOC_Os10g27340	Chr10	N	"oxidoreductase, putative, expressed"
Chr10	Fe	qFE10.1	MH10g0281600	LOC_Os10g27360	Chr10	N	"no apical meristem protein, putative, expressed"
Chr10	Fe	qFE10.1	MH10g0282100	LOC_Os10g27360	Chr10	N	"no apical meristem protein, putative, expressed"
Chr10	Fe	qFE10.1	MH10g0282300	LOC_Os10g27380	Chr10	N	expressed protein
Chr10	Fe	qFE10.1	MH10g0282400	LOC_Os10g27390	Chr10	N	"no apical meristem protein, putative, expressed"
Chr10	Fe	qFE10.1	MH10g0282500	LOC_Os10g27420	Chr10	N	expressed protein
Chr10	Fe	qFE10.1	MH10g0282700	LOC_Os10g27450	Chr10	N	"tetrapyrrole methylase family protein, putative, expressed"
Chr10	Fe	qFE10.1	MH10g0282800	LOC_Os10g27460	Chr10	N	expressed protein
Chr10	Fe	qFE10.1	MH10g0282900	LOC_Os10g27470	Chr10	N	"KH domain containing protein, putative, expressed"
Chr10	Fe	qFE10.1	MH10g0283000	LOC_Os10g27480	Chr10	N	expressed protein
Chr10	Fe	qFE10.1	MH10g0283900	LOC_Os10g28040	Chr10	N	"histone acetyltransferase GCN5, putative, expressed"
Chr10	Fe	qFE10.1	MH10g0284100	LOC_Os10g28060	Chr10	N	"3-ketoacyl-CoA synthase, putative, expressed"
Chr10	Fe	qFE10.1	MH10g0284400	LOC_Os10g28120	Chr10	N	"glycosyl hydrolase, putative, expressed"
Chr10	Fe	qFE10.1	MH10g0284900	LOC_Os10g06270	Chr10	Y	"retrotransposon protein, putative, Ty3-gypsy subclass, expressed"
Chr10	Fe	qFE10.1	MH10g0284900	LOC_Os10g10460	Chr10	Y	"retrotransposon protein, putative, Ty3-gypsy subclass, expressed"
Chr10	Fe	qFE10.1	MH10g0284900	LOC_Os10g12630	Chr10	Y	"retrotransposon protein, putative, Ty3-gypsy subclass, expressed"
Chr10	Fe	qFE10.1	MH10g0284900	LOC_Os10g16720	Chr10	Y	"retrotransposon protein, putative, Ty3-gypsy subclass, expressed"
Chr10	Fe	qFE10.1	MH10g0284900	LOC_Os10g16900	Chr10	Y	"retrotransposon protein, putative, Ty3-gypsy subclass, expressed"
Chr10	Fe	qFE10.1	MH10g0284900	LOC_Os10g16950	Chr10	Y	"retrotransposon protein, putative, Ty3-gypsy subclass, expressed"
Chr10	Fe	qFE10.1	MH10g0284900	LOC_Os10g17820	Chr10	Y	"retrotransposon protein, putative, Ty3-gypsy subclass, expressed"
Chr10	Fe	qFE10.1	MH10g0284900	LOC_Os10g24460	Chr10	Y	"retrotransposon protein, putative, Ty3-gypsy subclass, expressed"
Chr10	Fe	qFE10.1	MH10g0284900	LOC_Os10g24620	Chr10	Y	"retrotransposon protein, putative, Ty3-gypsy subclass, expressed"
Chr10	Fe	qFE10.1	MH10g0285000	LOC_Os10g06250	Chr10	Y	"retrotransposon protein, putative, Ty3-gypsy subclass, expressed"
Chr10	Fe	qFE10.1	MH10g0285000	LOC_Os10g12630	Chr10	Y	"retrotransposon protein, putative, Ty3-gypsy subclass, expressed"
Chr10	Fe	qFE10.1	MH10g0285000	LOC_Os10g16900	Chr10	Y	"retrotransposon protein, putative, Ty3-gypsy subclass, expressed"
Chr10	Fe	qFE10.1	MH10g0285000	LOC_Os10g17560	Chr10	Y	"retrotransposon protein, putative, Ty3-gypsy subclass, expressed"
Chr10	Fe	qFE10.1	MH10g0285000	LOC_Os10g17820	Chr10	Y	"retrotransposon protein, putative, Ty3-gypsy subclass, expressed"
Chr10	Fe	qFE10.1	MH10g0285000	LOC_Os10g24460	Chr10	Y	"retrotransposon protein, putative, Ty3-gypsy subclass, expressed"
Chr10	Fe	qFE10.1	MH10g0285000	LOC_Os10g24620	Chr10	Y	"retrotransposon protein, putative, Ty3-gypsy subclass, expressed"
Chr10	Fe	qFE10.1	MH10g0285300	LOC_Os10g08910	Chr10	Y	"retrotransposon protein, putative, unclassified, expressed"
Chr10	Fe	qFE10.1	MH10g0285300	LOC_Os10g16850	Chr10	Y	"retrotransposon protein, putative, unclassified, expressed"
Chr10	Fe	qFE10.1	MH10g0285300	LOC_Os10g36440	Chr10	Y	"retrotransposon protein, putative, unclassified, expressed"
Chr10	Fe	qFE10.1	MH10g0285400	LOC_Os10g28180	Chr10	N	"hAT dimerisation domain containing protein, expressed"
Chr10	Fe	qFE10.1	MH10g0285500	LOC_Os10g28190	Chr10	N	expressed protein
Chr10	Fe	qFE10.1	MH10g0285600	LOC_Os10g28200	Chr10	N	"NAD dependent epimerase/dehydratase family protein, putative, expressed"
Chr10	Fe	qFE10.1	MH10g0285800	LOC_Os10g28210	Chr10	N	"plant-specific domain TIGR01615 family protein, expressed"
Chr12	Zn	qZN12.1	MH12g0373700	LOC_Os12g36770	Chr12	N	"lipase class 3 family protein, putative, expressed"
Chr12	Zn	qZN12.1	MH12g0373900	LOC_Os12g36810	Chr12	N	"polygalacturonase, putative, expressed"
Chr12	Zn	qZN12.1	MH12g0374100	LOC_Os12g36850	Chr12	N	"pathogenesis-related Bet v I family protein, putative, expressed"
Chr12	Zn	qZN12.1	MH12g0374200	LOC_Os12g36860	Chr12	N	"pathogenesis-related protein 10, putative, expressed"
Chr12	Zn	qZN12.1	MH12g0374400	LOC_Os12g36880	Chr12	N	"pathogenesis-related Bet v I family protein, putative, expressed"
Chr12	Zn	qZN12.1	MH12g0374500	LOC_Os12g36890	Chr12	N	"CSLD4 - cellulose synthase-like family D, expressed"
Chr12	Zn	qZN12.1	MH12g0374700	LOC_Os12g36900	Chr12	N	"drought induced 19 protein, putative, expressed"
Chr12	Zn	qZN12.1	MH12g0374800	LOC_Os12g36910	Chr12	N	"calmodulin binding protein, putative, expressed"
Chr12	Zn	qZN12.1	MH12g0384900	LOC_Os12g16500	Chr12	Y	"transposon protein, putative, unclassified, expressed"
Chr12	Zn	qZN12.1	MH12g0384900	LOC_Os12g22150	Chr12	Y	"transposon protein, putative, unclassified, expressed"
Chr12	Zn	qZN12.1	MH12g0384900	LOC_Os12g24555	Chr12	Y	"transposon protein, putative, unclassified, expressed"
Chr12	Zn	qZN12.1	MH12g0384900	LOC_Os12g26204	Chr12	Y	"transposon protein, putative, unclassified, expressed"
Chr12	Zn	qZN12.1	MH12g0384900	LOC_Os12g42270	Chr12	Y	"transposon protein, putative, unclassified, expressed"
Chr12	Zn	qZN12.1	MH12g0385100	LOC_Os12g04050	Chr12	Y	"retrotransposon protein, putative, unclassified, expressed"
Chr12	Zn	qZN12.1	MH12g0385100	LOC_Os12g14250	Chr12	Y	"retrotransposon protein, putative, unclassified, expressed"
Chr12	Zn	qZN12.1	MH12g0385100	LOC_Os12g36780	Chr12	Y	"retrotransposon protein, putative, unclassified, expressed"
Chr12	Zn	qZN12.1	MH12g0385100	LOC_Os12g40810	Chr12	Y	"retrotransposon protein, putative, unclassified, expressed"
Chr12	Zn	qZN12.1	MH12g0385100	LOC_Os12g41000	Chr12	Y	"retrotransposon protein, putative, unclassified, expressed"
Chr12	Zn	qZN12.1	MH12g0385200	LOC_Os12g40820	Chr12	Y	"retrotransposon protein, putative, unclassified, expressed"
Chr12	Zn	qZN12.1	MH12g0385700	LOC_Os12g01650	Chr12	Y	"transposon protein, putative, CACTA, En/Spm sub-class, expressed"
Chr12	Zn	qZN12.1	MH12g0385700	LOC_Os12g01860	Chr12	Y	"transposon protein, putative, CACTA, En/Spm sub-class, expressed"
Chr12	Zn	qZN12.1	MH12g0385700	LOC_Os12g07630	Chr12	Y	"transposon protein, putative, CACTA, En/Spm sub-class, expressed"
Chr12	Zn	qZN12.1	MH12g0385700	LOC_Os12g08100	Chr12	Y	"transposon protein, putative, CACTA, En/Spm sub-class, expressed"
Chr12	Zn	qZN12.1	MH12g0385700	LOC_Os12g11210	Chr12	Y	"transposon protein, putative, CACTA, En/Spm sub-class"
Chr12	Zn	qZN12.1	MH12g0385700	LOC_Os12g11570	Chr12	Y	"transposon protein, putative, CACTA, En/Spm sub-class, expressed"
Chr12	Zn	qZN12.1	MH12g0385700	LOC_Os12g12210	Chr12	Y	"transposon protein, putative, CACTA, En/Spm sub-class, expressed"
Chr12	Zn	qZN12.1	MH12g0385700	LOC_Os12g12490	Chr12	Y	"transposon protein, putative, CACTA, En/Spm sub-class, expressed"
Chr12	Zn	qZN12.1	MH12g0385700	LOC_Os12g13920	Chr12	Y	"transposon protein, putative, CACTA, En/Spm sub-class, expressed"
Chr12	Zn	qZN12.1	MH12g0385700	LOC_Os12g14190	Chr12	Y	"transposon protein, putative, CACTA, En/Spm sub-class, expressed"
Chr12	Zn	qZN12.1	MH12g0385700	LOC_Os12g16780	Chr12	Y	"transposon protein, putative, CACTA, En/Spm sub-class, expressed"
Chr12	Zn	qZN12.1	MH12g0385700	LOC_Os12g16850	Chr12	Y	"transposon protein, putative, CACTA, En/Spm sub-class, expressed"
Chr12	Zn	qZN12.1	MH12g0385700	LOC_Os12g23250	Chr12	Y	"transposon protein, putative, CACTA, En/Spm sub-class, expressed"
Chr12	Zn	qZN12.1	MH12g0385700	LOC_Os12g23830	Chr12	Y	"transposon protein, putative, CACTA, En/Spm sub-class, expressed"
Chr12	Zn	qZN12.1	MH12g0385700	LOC_Os12g25290	Chr12	Y	"transposon protein, putative, CACTA, En/Spm sub-class, expressed"
Chr12	Zn	qZN12.1	MH12g0385700	LOC_Os12g26080	Chr12	Y	"transposon protein, putative, CACTA, En/Spm sub-class, expressed"
Chr12	Zn	qZN12.1	MH12g0385700	LOC_Os12g26630	Chr12	Y	"transposon protein, putative, CACTA, En/Spm sub-class, expressed"
Chr12	Zn	qZN12.1	MH12g0385700	LOC_Os12g26970	Chr12	Y	"transposon protein, putative, CACTA, En/Spm sub-class, expressed"
Chr12	Zn	qZN12.1	MH12g0385700	LOC_Os12g27270	Chr12	Y	"transposon protein, putative, CACTA, En/Spm sub-class, expressed"
Chr12	Zn	qZN12.1	MH12g0385700	LOC_Os12g27640	Chr12	Y	"transposon protein, putative, CACTA, En/Spm sub-class, expressed"
Chr12	Zn	qZN12.1	MH12g0385700	LOC_Os12g28450	Chr12	Y	"transposon protein, putative, CACTA, En/Spm sub-class, expressed"
Chr12	Zn	qZN12.1	MH12g0385700	LOC_Os12g28560	Chr12	Y	"transposon protein, putative, CACTA, En/Spm sub-class, expressed"
Chr12	Zn	qZN12.1	MH12g0385700	LOC_Os12g29850	Chr12	Y	"transposon protein, putative, CACTA, En/Spm sub-class"
Chr12	Zn	qZN12.1	MH12g0385700	LOC_Os12g30390	Chr12	Y	"transposon protein, putative, CACTA, En/Spm sub-class, expressed"
Chr12	Zn	qZN12.1	MH12g0385700	LOC_Os12g30630	Chr12	Y	"transposon protein, putative, CACTA, En/Spm sub-class, expressed"
Chr12	Zn	qZN12.1	MH12g0385700	LOC_Os12g31030	Chr12	Y	"transposon protein, putative, CACTA, En/Spm sub-class, expressed"
Chr12	Zn	qZN12.1	MH12g0385700	LOC_Os12g31140	Chr12	Y	"transposon protein, putative, CACTA, En/Spm sub-class, expressed"
Chr12	Zn	qZN12.1	MH12g0385700	LOC_Os12g31230	Chr12	Y	"transposon protein, putative, CACTA, En/Spm sub-class, expressed"
Chr12	Zn	qZN12.1	MH12g0385700	LOC_Os12g31600	Chr12	Y	"transposon protein, putative, CACTA, En/Spm sub-class, expressed"
Chr12	Zn	qZN12.1	MH12g0385700	LOC_Os12g32740	Chr12	Y	"transposon protein, putative, CACTA, En/Spm sub-class, expressed"
Chr12	Zn	qZN12.1	MH12g0385700	LOC_Os12g33050	Chr12	Y	"transposon protein, putative, CACTA, En/Spm sub-class, expressed"
Chr12	Zn	qZN12.1	MH12g0385700	LOC_Os12g34160	Chr12	Y	"transposon protein, putative, CACTA, En/Spm sub-class, expressed"
Chr12	Zn	qZN12.1	MH12g0385700	LOC_Os12g34250	Chr12	Y	"transposon protein, putative, CACTA, En/Spm sub-class, expressed"
Chr12	Zn	qZN12.1	MH12g0385700	LOC_Os12g34590	Chr12	Y	"transposon protein, putative, CACTA, En/Spm sub-class, expressed"
Chr12	Zn	qZN12.1	MH12g0385700	LOC_Os12g35660	Chr12	Y	"transposon protein, putative, CACTA, En/Spm sub-class, expressed"
Chr12	Zn	qZN12.1	MH12g0385700	LOC_Os12g35730	Chr12	Y	"transposon protein, putative, CACTA, En/Spm sub-class, expressed"
Chr12	Zn	qZN12.1	MH12g0385700	LOC_Os12g36470	Chr12	Y	"transposon protein, putative, CACTA, En/Spm sub-class, expressed"
Chr12	Zn	qZN12.1	MH12g0385700	LOC_Os12g37030	Chr12	Y	"transposon protein, putative, CACTA, En/Spm sub-class, expressed"
Chr12	Zn	qZN12.1	MH12g0385700	LOC_Os12g37220	Chr12	Y	"transposon protein, putative, CACTA, En/Spm sub-class, expressed"
Chr12	Zn	qZN12.1	MH12g0385700	LOC_Os12g38690	Chr12	Y	"transposon protein, putative, CACTA, En/Spm sub-class, expressed"
Chr12	Zn	qZN12.1	MH12g0385700	LOC_Os12g41040	Chr12	Y	"transposon protein, putative, CACTA, En/Spm sub-class, expressed"
Chr12	Zn	qZN12.1	MH12g0385700	LOC_Os12g43470	Chr12	Y	"transposon protein, putative, CACTA, En/Spm sub-class, expressed"
Chr12	Zn	qZN12.1	MH12g0385800	LOC_Os12g01650	Chr12	Y	"transposon protein, putative, CACTA, En/Spm sub-class, expressed"
Chr12	Zn	qZN12.1	MH12g0385800	LOC_Os12g01860	Chr12	Y	"transposon protein, putative, CACTA, En/Spm sub-class, expressed"
Chr12	Zn	qZN12.1	MH12g0385800	LOC_Os12g11570	Chr12	Y	"transposon protein, putative, CACTA, En/Spm sub-class, expressed"
Chr12	Zn	qZN12.1	MH12g0385800	LOC_Os12g12210	Chr12	Y	"transposon protein, putative, CACTA, En/Spm sub-class, expressed"
Chr12	Zn	qZN12.1	MH12g0385800	LOC_Os12g13920	Chr12	Y	"transposon protein, putative, CACTA, En/Spm sub-class, expressed"
Chr12	Zn	qZN12.1	MH12g0385800	LOC_Os12g14190	Chr12	Y	"transposon protein, putative, CACTA, En/Spm sub-class, expressed"
Chr12	Zn	qZN12.1	MH12g0385800	LOC_Os12g14780	Chr12	Y	"transposon protein, putative, CACTA, En/Spm sub-class, expressed"
Chr12	Zn	qZN12.1	MH12g0385800	LOC_Os12g16380	Chr12	Y	"transposon protein, putative, CACTA, En/Spm sub-class, expressed"
Chr12	Zn	qZN12.1	MH12g0385800	LOC_Os12g16780	Chr12	Y	"transposon protein, putative, CACTA, En/Spm sub-class, expressed"
Chr12	Zn	qZN12.1	MH12g0385800	LOC_Os12g16850	Chr12	Y	"transposon protein, putative, CACTA, En/Spm sub-class, expressed"
Chr12	Zn	qZN12.1	MH12g0385800	LOC_Os12g18020	Chr12	Y	"transposon protein, putative, CACTA, En/Spm sub-class, expressed"
Chr12	Zn	qZN12.1	MH12g0385800	LOC_Os12g19190	Chr12	Y	"transposon protein, putative, CACTA, En/Spm sub-class"
Chr12	Zn	qZN12.1	MH12g0385800	LOC_Os12g23250	Chr12	Y	"transposon protein, putative, CACTA, En/Spm sub-class, expressed"
Chr12	Zn	qZN12.1	MH12g0385800	LOC_Os12g24260	Chr12	Y	"transposon protein, putative, CACTA, En/Spm sub-class, expressed"
Chr12	Zn	qZN12.1	MH12g0385800	LOC_Os12g25290	Chr12	Y	"transposon protein, putative, CACTA, En/Spm sub-class, expressed"
Chr12	Zn	qZN12.1	MH12g0385800	LOC_Os12g25320	Chr12	Y	"transposon protein, putative, CACTA, En/Spm sub-class, expressed"
Chr12	Zn	qZN12.1	MH12g0385800	LOC_Os12g26080	Chr12	Y	"transposon protein, putative, CACTA, En/Spm sub-class, expressed"
Chr12	Zn	qZN12.1	MH12g0385800	LOC_Os12g26630	Chr12	Y	"transposon protein, putative, CACTA, En/Spm sub-class, expressed"
Chr12	Zn	qZN12.1	MH12g0385800	LOC_Os12g26970	Chr12	Y	"transposon protein, putative, CACTA, En/Spm sub-class, expressed"
Chr12	Zn	qZN12.1	MH12g0385800	LOC_Os12g27270	Chr12	Y	"transposon protein, putative, CACTA, En/Spm sub-class, expressed"
Chr12	Zn	qZN12.1	MH12g0385800	LOC_Os12g27640	Chr12	Y	"transposon protein, putative, CACTA, En/Spm sub-class, expressed"
Chr12	Zn	qZN12.1	MH12g0385800	LOC_Os12g28420	Chr12	Y	"transposon protein, putative, CACTA, En/Spm sub-class, expressed"
Chr12	Zn	qZN12.1	MH12g0385800	LOC_Os12g28560	Chr12	Y	"transposon protein, putative, CACTA, En/Spm sub-class, expressed"
Chr12	Zn	qZN12.1	MH12g0385800	LOC_Os12g28730	Chr12	Y	"transposon protein, putative, CACTA, En/Spm sub-class, expressed"
Chr12	Zn	qZN12.1	MH12g0385800	LOC_Os12g30630	Chr12	Y	"transposon protein, putative, CACTA, En/Spm sub-class, expressed"
Chr12	Zn	qZN12.1	MH12g0385800	LOC_Os12g31030	Chr12	Y	"transposon protein, putative, CACTA, En/Spm sub-class, expressed"
Chr12	Zn	qZN12.1	MH12g0385800	LOC_Os12g31140	Chr12	Y	"transposon protein, putative, CACTA, En/Spm sub-class, expressed"
Chr12	Zn	qZN12.1	MH12g0385800	LOC_Os12g31600	Chr12	Y	"transposon protein, putative, CACTA, En/Spm sub-class, expressed"
Chr12	Zn	qZN12.1	MH12g0385800	LOC_Os12g32740	Chr12	Y	"transposon protein, putative, CACTA, En/Spm sub-class, expressed"
Chr12	Zn	qZN12.1	MH12g0385800	LOC_Os12g33050	Chr12	Y	"transposon protein, putative, CACTA, En/Spm sub-class, expressed"
Chr12	Zn	qZN12.1	MH12g0385800	LOC_Os12g34160	Chr12	Y	"transposon protein, putative, CACTA, En/Spm sub-class, expressed"
Chr12	Zn	qZN12.1	MH12g0385800	LOC_Os12g34250	Chr12	Y	"transposon protein, putative, CACTA, En/Spm sub-class, expressed"
Chr12	Zn	qZN12.1	MH12g0385800	LOC_Os12g34590	Chr12	Y	"transposon protein, putative, CACTA, En/Spm sub-class, expressed"
Chr12	Zn	qZN12.1	MH12g0385800	LOC_Os12g35660	Chr12	Y	"transposon protein, putative, CACTA, En/Spm sub-class, expressed"
Chr12	Zn	qZN12.1	MH12g0385800	LOC_Os12g35730	Chr12	Y	"transposon protein, putative, CACTA, En/Spm sub-class, expressed"
Chr12	Zn	qZN12.1	MH12g0385800	LOC_Os12g36470	Chr12	Y	"transposon protein, putative, CACTA, En/Spm sub-class, expressed"
Chr12	Zn	qZN12.1	MH12g0385800	LOC_Os12g37030	Chr12	Y	"transposon protein, putative, CACTA, En/Spm sub-class, expressed"
Chr12	Zn	qZN12.1	MH12g0385800	LOC_Os12g37220	Chr12	Y	"transposon protein, putative, CACTA, En/Spm sub-class, expressed"
Chr12	Zn	qZN12.1	MH12g0385800	LOC_Os12g41040	Chr12	Y	"transposon protein, putative, CACTA, En/Spm sub-class, expressed"
Chr12	Zn	qZN12.1	MH12g0385800	LOC_Os12g43470	Chr12	Y	"transposon protein, putative, CACTA, En/Spm sub-class, expressed"
Chr12	Zn	qZN12.1	MH12g0386500	LOC_Os12g19840	Chr12	Y	"retrotransposon protein, putative, unclassified"
Chr12	Zn	qZN12.1	MH12g0386700	LOC_Os12g23060	Chr12	Y	"retrotransposon protein, putative, Ty3-gypsy subclass, expressed"
Chr12	Zn	qZN12.1	MH12g0386700	LOC_Os12g26790	Chr12	Y	"retrotransposon protein, putative, Ty3-gypsy subclass, expressed"
Chr12	Zn	qZN12.1	MH12g0386800	LOC_Os12g26790	Chr12	Y	"retrotransposon protein, putative, Ty3-gypsy subclass, expressed"
Chr12	Zn	qZN12.1	MH12g0386800	LOC_Os12g28690	Chr12	Y	"retrotransposon protein, putative, Ty3-gypsy subclass, expressed"
Chr12	Zn	qZN12.1	MH12g0387100	LOC_Os12g26340	Chr12	Y	"retrotransposon protein, putative, Ty3-gypsy subclass, expressed"
Chr12	Zn	qZN12.1	MH12g0387100	LOC_Os12g29020	Chr12	Y	"retrotransposon protein, putative, Ty3-gypsy subclass, expressed"
Chr12	Zn	qZN12.1	MH12g0387200	LOC_Os12g03304	Chr12	Y	"retrotransposon protein, putative, Ty1-copia subclass, expressed"
Chr12	Zn	qZN12.1	MH12g0387200	LOC_Os12g10500	Chr12	Y	"retrotransposon protein, putative, Ty1-copia subclass, expressed"
Chr12	Zn	qZN12.1	MH12g0387200	LOC_Os12g11730	Chr12	Y	"retrotransposon protein, putative, Ty1-copia subclass, expressed"
Chr12	Zn	qZN12.1	MH12g0387200	LOC_Os12g11970	Chr12	Y	"retrotransposon protein, putative, Ty1-copia subclass, expressed"
Chr12	Zn	qZN12.1	MH12g0387200	LOC_Os12g13780	Chr12	Y	"retrotransposon protein, putative, Ty1-copia subclass, expressed"
Chr12	Zn	qZN12.1	MH12g0387200	LOC_Os12g15290	Chr12	Y	"retrotransposon protein, putative, Ty1-copia subclass"
Chr12	Zn	qZN12.1	MH12g0387200	LOC_Os12g18250	Chr12	Y	"retrotransposon protein, putative, Ty1-copia subclass, expressed"
Chr12	Zn	qZN12.1	MH12g0387200	LOC_Os12g26520	Chr12	Y	"retrotransposon protein, putative, Ty1-copia subclass, expressed"
Chr12	Zn	qZN12.1	MH12g0387200	LOC_Os12g29310	Chr12	Y	"retrotransposon protein, putative, Ty1-copia subclass, expressed"
Chr12	Zn	qZN12.1	MH12g0387200	LOC_Os12g34580	Chr12	Y	"retrotransposon protein, putative, Ty1-copia subclass, expressed"
Chr12	Zn	qZN12.1	MH12g0387200	LOC_Os12g36260	Chr12	Y	"retrotransposon protein, putative, Ty1-copia subclass, expressed"
Chr12	Zn	qZN12.1	MH12g0387200	LOC_Os12g41080	Chr12	Y	"retrotransposon protein, putative, Ty1-copia subclass, expressed"
Chr12	Zn	qZN12.1	MH12g0387300	LOC_Os12g03304	Chr12	Y	"retrotransposon protein, putative, Ty1-copia subclass, expressed"
Chr12	Zn	qZN12.1	MH12g0387300	LOC_Os12g10500	Chr12	Y	"retrotransposon protein, putative, Ty1-copia subclass, expressed"
Chr12	Zn	qZN12.1	MH12g0387300	LOC_Os12g18250	Chr12	Y	"retrotransposon protein, putative, Ty1-copia subclass, expressed"
Chr12	Zn	qZN12.1	MH12g0387300	LOC_Os12g29310	Chr12	Y	"retrotransposon protein, putative, Ty1-copia subclass, expressed"
Chr12	Zn	qZN12.1	MH12g0387300	LOC_Os12g36260	Chr12	Y	"retrotransposon protein, putative, Ty1-copia subclass, expressed"
Chr12	Zn	qZN12.1	MH12g0387300	LOC_Os12g41080	Chr12	Y	"retrotransposon protein, putative, Ty1-copia subclass, expressed"
Chr12	Zn	qZN12.1	MH12g0387400	LOC_Os12g08564	Chr12	Y	"retrotransposon protein, putative, unclassified, expressed"
Chr12	Zn	qZN12.1	MH12g0387400	LOC_Os12g13990	Chr12	Y	"retrotransposon protein, putative, Ty3-gypsy subclass, expressed"
Chr12	Zn	qZN12.1	MH12g0387400	LOC_Os12g15830	Chr12	Y	"retrotransposon protein, putative, Ty3-gypsy subclass"
Chr12	Zn	qZN12.1	MH12g0387400	LOC_Os12g16980	Chr12	Y	"retrotransposon protein, putative, unclassified"
Chr12	Zn	qZN12.1	MH12g0387400	LOC_Os12g17000	Chr12	Y	"retrotransposon protein, putative, unclassified"
Chr12	Zn	qZN12.1	MH12g0387400	LOC_Os12g17630	Chr12	Y	"retrotransposon protein, putative, unclassified"
Chr12	Zn	qZN12.1	MH12g0387400	LOC_Os12g18050	Chr12	Y	"retrotransposon protein, putative, unclassified"
Chr12	Zn	qZN12.1	MH12g0387400	LOC_Os12g18180	Chr12	Y	"retrotransposon protein, putative, Ty3-gypsy subclass"
Chr12	Zn	qZN12.1	MH12g0387400	LOC_Os12g18270	Chr12	Y	"retrotransposon protein, putative, unclassified"
Chr12	Zn	qZN12.1	MH12g0387400	LOC_Os12g18290	Chr12	Y	"retrotransposon protein, putative, unclassified"
Chr12	Zn	qZN12.1	MH12g0387400	LOC_Os12g22570	Chr12	Y	"retrotransposon protein, putative, Ty3-gypsy subclass, expressed"
Chr12	Zn	qZN12.1	MH12g0387400	LOC_Os12g25590	Chr12	Y	"retrotransposon protein, putative, Ty3-gypsy subclass"
Chr12	Zn	qZN12.1	MH12g0387400	LOC_Os12g25600	Chr12	Y	"retrotransposon protein, putative, unclassified"
Chr12	Zn	qZN12.1	MH12g0387400	LOC_Os12g26820	Chr12	Y	"retrotransposon protein, putative, unclassified"
Chr12	Zn	qZN12.1	MH12g0387400	LOC_Os12g28430	Chr12	Y	"retrotransposon protein, putative, Ty3-gypsy subclass"
Chr12	Zn	qZN12.1	MH12g0387400	LOC_Os12g30230	Chr12	Y	"retrotransposon protein, putative, unclassified"
Chr12	Zn	qZN12.1	MH12g0387400	LOC_Os12g30240	Chr12	Y	"retrotransposon protein, putative, Ty3-gypsy subclass"
Chr12	Zn	qZN12.1	MH12g0387400	LOC_Os12g33370	Chr12	Y	"retrotransposon protein, putative, Ty3-gypsy subclass"
Chr12	Zn	qZN12.1	MH12g0387400	LOC_Os12g35130	Chr12	Y	"retrotransposon protein, putative, Ty3-gypsy subclass, expressed"
Chr12	Zn	qZN12.1	MH12g0387500	LOC_Os12g01650	Chr12	Y	"transposon protein, putative, CACTA, En/Spm sub-class, expressed"
Chr12	Zn	qZN12.1	MH12g0387500	LOC_Os12g01860	Chr12	Y	"transposon protein, putative, CACTA, En/Spm sub-class, expressed"
Chr12	Zn	qZN12.1	MH12g0387500	LOC_Os12g11570	Chr12	Y	"transposon protein, putative, CACTA, En/Spm sub-class, expressed"
Chr12	Zn	qZN12.1	MH12g0387500	LOC_Os12g12210	Chr12	Y	"transposon protein, putative, CACTA, En/Spm sub-class, expressed"
Chr12	Zn	qZN12.1	MH12g0387500	LOC_Os12g13920	Chr12	Y	"transposon protein, putative, CACTA, En/Spm sub-class, expressed"
Chr12	Zn	qZN12.1	MH12g0387500	LOC_Os12g14190	Chr12	Y	"transposon protein, putative, CACTA, En/Spm sub-class, expressed"
Chr12	Zn	qZN12.1	MH12g0387500	LOC_Os12g14780	Chr12	Y	"transposon protein, putative, CACTA, En/Spm sub-class, expressed"
Chr12	Zn	qZN12.1	MH12g0387500	LOC_Os12g16380	Chr12	Y	"transposon protein, putative, CACTA, En/Spm sub-class, expressed"
Chr12	Zn	qZN12.1	MH12g0387500	LOC_Os12g16780	Chr12	Y	"transposon protein, putative, CACTA, En/Spm sub-class, expressed"
Chr12	Zn	qZN12.1	MH12g0387500	LOC_Os12g16850	Chr12	Y	"transposon protein, putative, CACTA, En/Spm sub-class, expressed"
Chr12	Zn	qZN12.1	MH12g0387500	LOC_Os12g18020	Chr12	Y	"transposon protein, putative, CACTA, En/Spm sub-class, expressed"
Chr12	Zn	qZN12.1	MH12g0387500	LOC_Os12g19190	Chr12	Y	"transposon protein, putative, CACTA, En/Spm sub-class"
Chr12	Zn	qZN12.1	MH12g0387500	LOC_Os12g23250	Chr12	Y	"transposon protein, putative, CACTA, En/Spm sub-class, expressed"
Chr12	Zn	qZN12.1	MH12g0387500	LOC_Os12g24260	Chr12	Y	"transposon protein, putative, CACTA, En/Spm sub-class, expressed"
Chr12	Zn	qZN12.1	MH12g0387500	LOC_Os12g25290	Chr12	Y	"transposon protein, putative, CACTA, En/Spm sub-class, expressed"
Chr12	Zn	qZN12.1	MH12g0387500	LOC_Os12g25320	Chr12	Y	"transposon protein, putative, CACTA, En/Spm sub-class, expressed"
Chr12	Zn	qZN12.1	MH12g0387500	LOC_Os12g26080	Chr12	Y	"transposon protein, putative, CACTA, En/Spm sub-class, expressed"
Chr12	Zn	qZN12.1	MH12g0387500	LOC_Os12g26630	Chr12	Y	"transposon protein, putative, CACTA, En/Spm sub-class, expressed"
Chr12	Zn	qZN12.1	MH12g0387500	LOC_Os12g26970	Chr12	Y	"transposon protein, putative, CACTA, En/Spm sub-class, expressed"
Chr12	Zn	qZN12.1	MH12g0387500	LOC_Os12g27270	Chr12	Y	"transposon protein, putative, CACTA, En/Spm sub-class, expressed"
Chr12	Zn	qZN12.1	MH12g0387500	LOC_Os12g27640	Chr12	Y	"transposon protein, putative, CACTA, En/Spm sub-class, expressed"
Chr12	Zn	qZN12.1	MH12g0387500	LOC_Os12g28420	Chr12	Y	"transposon protein, putative, CACTA, En/Spm sub-class, expressed"
Chr12	Zn	qZN12.1	MH12g0387500	LOC_Os12g28560	Chr12	Y	"transposon protein, putative, CACTA, En/Spm sub-class, expressed"
Chr12	Zn	qZN12.1	MH12g0387500	LOC_Os12g28730	Chr12	Y	"transposon protein, putative, CACTA, En/Spm sub-class, expressed"
Chr12	Zn	qZN12.1	MH12g0387500	LOC_Os12g30630	Chr12	Y	"transposon protein, putative, CACTA, En/Spm sub-class, expressed"
Chr12	Zn	qZN12.1	MH12g0387500	LOC_Os12g31030	Chr12	Y	"transposon protein, putative, CACTA, En/Spm sub-class, expressed"
Chr12	Zn	qZN12.1	MH12g0387500	LOC_Os12g31140	Chr12	Y	"transposon protein, putative, CACTA, En/Spm sub-class, expressed"
Chr12	Zn	qZN12.1	MH12g0387500	LOC_Os12g31600	Chr12	Y	"transposon protein, putative, CACTA, En/Spm sub-class, expressed"
Chr12	Zn	qZN12.1	MH12g0387500	LOC_Os12g32740	Chr12	Y	"transposon protein, putative, CACTA, En/Spm sub-class, expressed"
Chr12	Zn	qZN12.1	MH12g0387500	LOC_Os12g33050	Chr12	Y	"transposon protein, putative, CACTA, En/Spm sub-class, expressed"
Chr12	Zn	qZN12.1	MH12g0387500	LOC_Os12g34160	Chr12	Y	"transposon protein, putative, CACTA, En/Spm sub-class, expressed"
Chr12	Zn	qZN12.1	MH12g0387500	LOC_Os12g34250	Chr12	Y	"transposon protein, putative, CACTA, En/Spm sub-class, expressed"
Chr12	Zn	qZN12.1	MH12g0387500	LOC_Os12g34590	Chr12	Y	"transposon protein, putative, CACTA, En/Spm sub-class, expressed"
Chr12	Zn	qZN12.1	MH12g0387500	LOC_Os12g35660	Chr12	Y	"transposon protein, putative, CACTA, En/Spm sub-class, expressed"
Chr12	Zn	qZN12.1	MH12g0387500	LOC_Os12g35730	Chr12	Y	"transposon protein, putative, CACTA, En/Spm sub-class, expressed"
Chr12	Zn	qZN12.1	MH12g0387500	LOC_Os12g36470	Chr12	Y	"transposon protein, putative, CACTA, En/Spm sub-class, expressed"
Chr12	Zn	qZN12.1	MH12g0387500	LOC_Os12g37030	Chr12	Y	"transposon protein, putative, CACTA, En/Spm sub-class, expressed"
Chr12	Zn	qZN12.1	MH12g0387500	LOC_Os12g37220	Chr12	Y	"transposon protein, putative, CACTA, En/Spm sub-class, expressed"
Chr12	Zn	qZN12.1	MH12g0387500	LOC_Os12g41040	Chr12	Y	"transposon protein, putative, CACTA, En/Spm sub-class, expressed"
Chr12	Zn	qZN12.1	MH12g0387500	LOC_Os12g43470	Chr12	Y	"transposon protein, putative, CACTA, En/Spm sub-class, expressed"
Chr12	Zn	qZN12.1	MH12g0387600	LOC_Os12g01640	Chr12	Y	"transposon protein, putative, CACTA, En/Spm sub-class, expressed"
Chr12	Zn	qZN12.1	MH12g0387600	LOC_Os12g07630	Chr12	Y	"transposon protein, putative, CACTA, En/Spm sub-class, expressed"
Chr12	Zn	qZN12.1	MH12g0387600	LOC_Os12g16790	Chr12	Y	"transposon protein, putative, CACTA, En/Spm sub-class"
Chr12	Zn	qZN12.1	MH12g0387600	LOC_Os12g24680	Chr12	Y	"transposon protein, putative, CACTA, En/Spm sub-class, expressed"
Chr12	Zn	qZN12.1	MH12g0387600	LOC_Os12g27270	Chr12	Y	"transposon protein, putative, CACTA, En/Spm sub-class, expressed"
Chr12	Zn	qZN12.1	MH12g0387600	LOC_Os12g30630	Chr12	Y	"transposon protein, putative, CACTA, En/Spm sub-class, expressed"
Chr12	Zn	qZN12.1	MH12g0387600	LOC_Os12g31020	Chr12	Y	"transposon protein, putative, CACTA, En/Spm sub-class, expressed"
Chr12	Zn	qZN12.1	MH12g0387600	LOC_Os12g34160	Chr12	Y	"transposon protein, putative, CACTA, En/Spm sub-class, expressed"
Chr12	Zn	qZN12.1	MH12g0387600	LOC_Os12g34260	Chr12	Y	"transposon protein, putative, CACTA, En/Spm sub-class"
Chr12	Zn	qZN12.1	MH12g0387600	LOC_Os12g43480	Chr12	Y	"transposon protein, putative, CACTA, En/Spm sub-class, expressed"
Chr12	Zn	qZN12.1	MH12g0387700	LOC_Os12g37260	Chr12	N	"lipoxygenase 2.1, chloroplast precursor, putative, expressed"
Chr12	Zn	qZN12.1	MH12g0387800	LOC_Os12g11180	Chr12	Y	"retrotransposon protein, putative, unclassified, expressed"
Chr12	Zn	qZN12.1	MH12g0387800	LOC_Os12g14010	Chr12	Y	"retrotransposon protein, putative, unclassified"
Chr12	Zn	qZN12.1	MH12g0387800	LOC_Os12g18180	Chr12	Y	"retrotransposon protein, putative, Ty3-gypsy subclass"
Chr12	Zn	qZN12.1	MH12g0387800	LOC_Os12g25590	Chr12	Y	"retrotransposon protein, putative, Ty3-gypsy subclass"
Chr12	Zn	qZN12.1	MH12g0387800	LOC_Os12g26820	Chr12	Y	"retrotransposon protein, putative, unclassified"
Chr12	Zn	qZN12.1	MH12g0387800	LOC_Os12g28930	Chr12	Y	"retrotransposon protein, putative, unclassified"
Chr12	Zn	qZN12.1	MH12g0387900	LOC_Os12g08564	Chr12	Y	"retrotransposon protein, putative, unclassified, expressed"
Chr12	Zn	qZN12.1	MH12g0387900	LOC_Os12g10604	Chr12	Y	"retrotransposon protein, putative, unclassified"
Chr12	Zn	qZN12.1	MH12g0387900	LOC_Os12g11000	Chr12	Y	"transposon protein, putative, CACTA, En/Spm sub-class"
Chr12	Zn	qZN12.1	MH12g0387900	LOC_Os12g13990	Chr12	Y	"retrotransposon protein, putative, Ty3-gypsy subclass, expressed"
Chr12	Zn	qZN12.1	MH12g0387900	LOC_Os12g14400	Chr12	Y	"retrotransposon protein, putative, Ty3-gypsy subclass, expressed"
Chr12	Zn	qZN12.1	MH12g0387900	LOC_Os12g16980	Chr12	Y	"retrotransposon protein, putative, unclassified"
Chr12	Zn	qZN12.1	MH12g0387900	LOC_Os12g17000	Chr12	Y	"retrotransposon protein, putative, unclassified"
Chr12	Zn	qZN12.1	MH12g0387900	LOC_Os12g17260	Chr12	Y	"transposon protein, putative, CACTA, En/Spm sub-class, expressed"
Chr12	Zn	qZN12.1	MH12g0387900	LOC_Os12g18270	Chr12	Y	"retrotransposon protein, putative, unclassified"
Chr12	Zn	qZN12.1	MH12g0387900	LOC_Os12g18290	Chr12	Y	"retrotransposon protein, putative, unclassified"
Chr12	Zn	qZN12.1	MH12g0387900	LOC_Os12g18460	Chr12	Y	"retrotransposon protein, putative, Ty3-gypsy subclass, expressed"
Chr12	Zn	qZN12.1	MH12g0387900	LOC_Os12g19910	Chr12	N	expressed protein
Chr12	Zn	qZN12.1	MH12g0387900	LOC_Os12g19930	Chr12	Y	"retrotransposon protein, putative, Ty3-gypsy subclass"
Chr12	Zn	qZN12.1	MH12g0387900	LOC_Os12g23520	Chr12	Y	"retrotransposon protein, putative, Ty3-gypsy subclass, expressed"
Chr12	Zn	qZN12.1	MH12g0387900	LOC_Os12g23580	Chr12	Y	"retrotransposon protein, putative, Ty3-gypsy subclass, expressed"
Chr12	Zn	qZN12.1	MH12g0387900	LOC_Os12g23590	Chr12	Y	"retrotransposon protein, putative, unclassified"
Chr12	Zn	qZN12.1	MH12g0387900	LOC_Os12g24110	Chr12	Y	"retrotransposon protein, putative, Ty3-gypsy subclass, expressed"
Chr12	Zn	qZN12.1	MH12g0387900	LOC_Os12g25600	Chr12	Y	"retrotransposon protein, putative, unclassified"
Chr12	Zn	qZN12.1	MH12g0387900	LOC_Os12g26820	Chr12	Y	"retrotransposon protein, putative, unclassified"
Chr12	Zn	qZN12.1	MH12g0387900	LOC_Os12g28430	Chr12	Y	"retrotransposon protein, putative, Ty3-gypsy subclass"
Chr12	Zn	qZN12.1	MH12g0387900	LOC_Os12g28920	Chr12	Y	"retrotransposon protein, putative, Ty3-gypsy subclass, expressed"
Chr12	Zn	qZN12.1	MH12g0387900	LOC_Os12g28980	Chr12	Y	"retrotransposon protein, putative, Ty3-gypsy subclass"
Chr12	Zn	qZN12.1	MH12g0387900	LOC_Os12g29010	Chr12	Y	"retrotransposon protein, putative, Ty3-gypsy subclass"
Chr12	Zn	qZN12.1	MH12g0387900	LOC_Os12g30230	Chr12	Y	"retrotransposon protein, putative, unclassified"
Chr12	Zn	qZN12.1	MH12g0387900	LOC_Os12g30700	Chr12	Y	"retrotransposon protein, putative, Ty3-gypsy subclass, expressed"
Chr12	Zn	qZN12.1	MH12g0388100	LOC_Os12g04810	Chr12	Y	"retrotransposon protein, putative, Ty3-gypsy subclass, expressed"
Chr12	Zn	qZN12.1	MH12g0388100	LOC_Os12g14460	Chr12	Y	"retrotransposon protein, putative, Ty3-gypsy subclass"
Chr12	Zn	qZN12.1	MH12g0388100	LOC_Os12g18350	Chr12	Y	"retrotransposon protein, putative, Ty3-gypsy subclass, expressed"
Chr12	Zn	qZN12.1	MH12g0388200	LOC_Os12g04810	Chr12	Y	"retrotransposon protein, putative, Ty3-gypsy subclass, expressed"
Chr12	Zn	qZN12.1	MH12g0388200	LOC_Os12g12410	Chr12	Y	"retrotransposon protein, putative, Ty3-gypsy subclass, expressed"
Chr12	Zn	qZN12.1	MH12g0388200	LOC_Os12g14460	Chr12	Y	"retrotransposon protein, putative, Ty3-gypsy subclass"
Chr12	Zn	qZN12.1	MH12g0388200	LOC_Os12g18350	Chr12	Y	"retrotransposon protein, putative, Ty3-gypsy subclass, expressed"
Chr12	Zn	qZN12.1	MH12g0388200	LOC_Os12g23130	Chr12	Y	"retrotransposon protein, putative, Ty3-gypsy subclass, expressed"
Chr12	Zn	qZN12.1	MH12g0388200	LOC_Os12g25910	Chr12	Y	"retrotransposon protein, putative, Ty3-gypsy subclass, expressed"
Chr12	Zn	qZN12.1	MH12g0388300	LOC_Os12g04810	Chr12	Y	"retrotransposon protein, putative, Ty3-gypsy subclass, expressed"
Chr12	Zn	qZN12.1	MH12g0388300	LOC_Os12g14460	Chr12	Y	"retrotransposon protein, putative, Ty3-gypsy subclass"
Chr12	Zn	qZN12.1	MH12g0388300	LOC_Os12g18350	Chr12	Y	"retrotransposon protein, putative, Ty3-gypsy subclass, expressed"
Chr12	Zn	qZN12.1	MH12g0388300	LOC_Os12g25910	Chr12	Y	"retrotransposon protein, putative, Ty3-gypsy subclass, expressed"
Chr12	Zn	qZN12.1	MH12g0388500	LOC_Os12g37360	Chr12	N	"miro, putative, expressed"
Chr12	Zn	qZN12.1	MH12g0388600	LOC_Os12g37370	Chr12	N	"DNA-directed RNA polymerase II subunit RPB9, putative, expressed"
Chr12	Zn	qZN12.1	MH12g0388700	LOC_Os12g37380	Chr12	N	"RNA pseudouridine synthase, putative, expressed"
Chr12	Zn	qZN12.1	MH12g0388800	LOC_Os12g37390	Chr12	N	expressed protein
Chr12	Zn	qZN12.1	MH12g0388900	LOC_Os12g37400	Chr12	N	"MCM7 - Putative minichromosome maintenance MCM complex subunit 7, expressed"
Chr12	Zn	qZN12.1	MH12g0389100	LOC_Os12g37410	Chr12	N	"CPuORF5 - conserved peptide uORF-containing transcript, expressed"
Chr12	Zn	qZN12.1	MH12g0389100	LOC_Os12g37415	Chr12	N	expressed protein
Chr12	Zn	qZN12.1	MH12g0389200	LOC_Os12g37419	Chr12	N	"cytochrome c oxidase polypeptide Vc, putative, expressed"
Chr12	Zn	qZN12.1	MH12g0389300	LOC_Os12g37430	Chr12	N	"PAPA-1-like conserved region family protein, expressed"
Chr12	Zn	qZN12.1	MH12g0389500	LOC_Os12g37490	Chr12	N	"acetyltransferase, GNAT family, putative, expressed"
Chr12	Zn	qZN12.1	MH12g0389700	LOC_Os12g37500	Chr12	Y	"retrotransposon protein, putative, unclassified, expressed"
Chr12	Zn	qZN12.1	MH12g0389800	LOC_Os12g37510	Chr12	N	"UDP-glucoronosyl and UDP-glucosyl transferase domain containing protein, expressed"
Chr12	Zn	qZN12.1	MH12g0389900	LOC_Os12g09164	Chr12	Y	"retrotransposon protein, putative, unclassified"
Chr12	Zn	qZN12.1	MH12g0390000	LOC_Os12g37519	Chr12	Y	"retrotransposon protein, putative, unclassified, expressed"
Chr12	Zn	qZN12.1	MH12g0390100	LOC_Os12g37530	Chr12	N	expressed protein
Chr12	Zn	qZN12.1	MH12g0390300	LOC_Os12g37560	Chr12	N	"phospholipase C, putative, expressed"
Chr12	Zn	qZN12.1	MH12g0390500	LOC_Os12g37570	Chr12	N	"protein kinase family protein, putative, expressed"
Chr12	Zn	qZN12.1	MH12g0390700	LOC_Os12g37590	Chr12	N	"prefoldin, putative, expressed"
Chr12	Zn	qZN12.1	MH12g0390900	LOC_Os12g37610	Chr12	N	"ribosomal protein S6, putative, expressed"
Chr12	Zn	qZN12.1	MH12g0391000	LOC_Os12g37620	Chr12	N	expressed protein
Chr12	Zn	qZN12.1	MH12g0391100	LOC_Os12g37630	Chr12	N	"domain of unknown function family protein, expressed"
Chr12	Zn	qZN12.1	MH12g0391200	LOC_Os12g37640	Chr12	N	"xaa-Pro aminopeptidase, putative, expressed"
Chr12	Zn	qZN12.1	MH12g0391300	LOC_Os12g37660	Chr12	N	"pectinesterase, putative, expressed"
Chr12	Zn	qZN12.1	MH12g0391400	LOC_Os12g37669	Chr12	N	expressed protein
Chr12	Zn	qZN12.1	MH12g0391500	LOC_Os12g37669	Chr12	N	expressed protein
Chr12	Zn	qZN12.1	MH12g0391700	LOC_Os12g37690	Chr12	N	"MYB family transcription factor, putative, expressed"
Chr12	Zn	qZN12.1	MH12g0391800	LOC_Os12g37710	Chr12	N	"PsbP, putative, expressed"
Chr12	Zn	qZN12.1	MH12g0391900	LOC_Os12g37720	Chr12	N	"zinc knuckle family protein, expressed"
Chr12	Zn	qZN12.1	MH12g0392000	LOC_Os12g37730	Chr12	N	expressed protein
Chr12	Zn	qZN12.1	MH12g0392100	LOC_Os12g37740	Chr12	N	"resistance protein LR10, putative, expressed"
Chr12	Zn	qZN12.1	MH12g0392300	LOC_Os12g37780	Chr12	N	"tetratricopeptide repeat domain containing protein, expressed"
Chr12	Zn	qZN12.1	MH12g0392400	LOC_Os12g37830	Chr12	Y	"transposon protein, putative, unclassified, expressed"
Chr12	Zn	qZN12.1	MH12g0392500	LOC_Os12g37840	Chr12	N	"boron transporter protein, putative, expressed"
Chr12	Zn	qZN12.1	MH12g0392600	LOC_Os12g37850	Chr12	N	expressed protein
Chr12	Zn	qZN12.1	MH12g0392700	LOC_Os12g37860	Chr12	N	expressed protein
Chr12	Zn	qZN12.1	MH12g0392800	LOC_Os12g37870	Chr12	N	"ATP-grasp domain containing protein, expressed"
Chr12	Zn	qZN12.1	MH12g0392900	LOC_Os12g37880	Chr12	N	expressed protein
Chr12	Zn	qZN12.1	MH12g0393000	LOC_Os12g37890	Chr12	N	expressed protein
Chr12	Zn	qZN12.1	MH12g0393200	LOC_Os12g37910	Chr12	N	"GDSL-like lipase/acylhydrolase, putative, expressed"
Chr12	Zn	qZN12.1	MH12g0393400	LOC_Os12g37960	Chr12	N	"diaminopimelate epimerase, chloroplast precursor, putative, expressed"
Chr12	Zn	qZN12.1	MH12g0393600	LOC_Os12g37980	Chr12	N	"protein kinase domain containing protein, expressed"
Chr12	Zn	qZN12.1	MH12g0393700	LOC_Os12g31430	Chr12	N	"helix-loop-helix DNA-binding domain containing protein, expressed"
Chr12	Zn	qZN12.1	MH12g0393800	LOC_Os12g38000	Chr12	N	"60S ribosomal protein L8, putative, expressed"
Chr12	Zn	qZN12.1	MH12g0393900	LOC_Os12g38010	Chr12	N	"metallothionein, putative, expressed"
Chr12	Zn	qZN12.1	MH12g0394100	LOC_Os12g38051	Chr12	N	"metallothionein, putative, expressed"
Chr12	Zn	qZN12.1	MH12g0394200	LOC_Os12g38051	Chr12	N	"metallothionein, putative, expressed"
Chr12	Zn	qZN12.1	MH12g0394400	LOC_Os12g38090	Chr12	N	"OsFBX456 - F-box domain containing protein, expressed"
Chr12	Zn	qZN12.1	MH12g0394600	LOC_Os12g38110	Chr12	N	"importin subunit beta, putative, expressed"
Chr12	Zn	qZN12.1	MH12g0394700	LOC_Os12g38120	Chr12	N	"thaumatin family domain containing protein, expressed"
Chr12	Zn	qZN12.1	MH12g0394900	LOC_Os12g38140	Chr12	N	expressed protein
Chr12	Zn	qZN12.1	MH12g0395100	LOC_Os12g38160	Chr12	Y	"transposon protein, putative, Mutator sub-class, expressed"
Chr12	Zn	qZN12.1	MH12g0395200	LOC_Os12g38170	Chr12	N	"osmotin, putative, expressed"
Chr12	Zn	qZN12.1	MH12g0395300	LOC_Os12g03304	Chr12	Y	"retrotransposon protein, putative, Ty1-copia subclass, expressed"
Chr12	Zn	qZN12.1	MH12g0395300	LOC_Os12g10500	Chr12	Y	"retrotransposon protein, putative, Ty1-copia subclass, expressed"
Chr12	Zn	qZN12.1	MH12g0395300	LOC_Os12g15290	Chr12	Y	"retrotransposon protein, putative, Ty1-copia subclass"
Chr12	Zn	qZN12.1	MH12g0395300	LOC_Os12g18250	Chr12	Y	"retrotransposon protein, putative, Ty1-copia subclass, expressed"
Chr12	Zn	qZN12.1	MH12g0395300	LOC_Os12g26520	Chr12	Y	"retrotransposon protein, putative, Ty1-copia subclass, expressed"
Chr12	Zn	qZN12.1	MH12g0395300	LOC_Os12g29310	Chr12	Y	"retrotransposon protein, putative, Ty1-copia subclass, expressed"
Chr12	Zn	qZN12.1	MH12g0395300	LOC_Os12g36260	Chr12	Y	"retrotransposon protein, putative, Ty1-copia subclass, expressed"
Chr12	Zn	qZN12.1	MH12g0395300	LOC_Os12g41080	Chr12	Y	"retrotransposon protein, putative, Ty1-copia subclass, expressed"
Chr12	Zn	qZN12.1	MH12g0395400	LOC_Os12g03304	Chr12	Y	"retrotransposon protein, putative, Ty1-copia subclass, expressed"
Chr12	Zn	qZN12.1	MH12g0395400	LOC_Os12g10500	Chr12	Y	"retrotransposon protein, putative, Ty1-copia subclass, expressed"
Chr12	Zn	qZN12.1	MH12g0395400	LOC_Os12g11730	Chr12	Y	"retrotransposon protein, putative, Ty1-copia subclass, expressed"
Chr12	Zn	qZN12.1	MH12g0395400	LOC_Os12g11970	Chr12	Y	"retrotransposon protein, putative, Ty1-copia subclass, expressed"
Chr12	Zn	qZN12.1	MH12g0395400	LOC_Os12g12040	Chr12	Y	"retrotransposon protein, putative, Ty1-copia subclass, expressed"
Chr12	Zn	qZN12.1	MH12g0395400	LOC_Os12g13780	Chr12	Y	"retrotransposon protein, putative, Ty1-copia subclass, expressed"
Chr12	Zn	qZN12.1	MH12g0395400	LOC_Os12g15290	Chr12	Y	"retrotransposon protein, putative, Ty1-copia subclass"
Chr12	Zn	qZN12.1	MH12g0395400	LOC_Os12g18250	Chr12	Y	"retrotransposon protein, putative, Ty1-copia subclass, expressed"
Chr12	Zn	qZN12.1	MH12g0395400	LOC_Os12g26520	Chr12	Y	"retrotransposon protein, putative, Ty1-copia subclass, expressed"
Chr12	Zn	qZN12.1	MH12g0395400	LOC_Os12g29310	Chr12	Y	"retrotransposon protein, putative, Ty1-copia subclass, expressed"
Chr12	Zn	qZN12.1	MH12g0395400	LOC_Os12g34580	Chr12	Y	"retrotransposon protein, putative, Ty1-copia subclass, expressed"
Chr12	Zn	qZN12.1	MH12g0395400	LOC_Os12g36260	Chr12	Y	"retrotransposon protein, putative, Ty1-copia subclass, expressed"
Chr12	Zn	qZN12.1	MH12g0395400	LOC_Os12g41080	Chr12	Y	"retrotransposon protein, putative, Ty1-copia subclass, expressed"
Chr12	Zn	qZN12.1	MH12g0395600	LOC_Os12g38180	Chr12	N	"heat shock cognate 70 kDa protein 2, putative, expressed"
Chr12	Zn	qZN12.1	MH12g0395800	LOC_Os12g38200	Chr12	N	"dof zinc finger domain containing protein, putative, expressed"
Chr12	Zn	qZN12.1	MH12g0395900	LOC_Os12g38210	Chr12	N	"spotted leaf 11, putative, expressed"
Chr12	Zn	qZN12.1	MH12g0396200	LOC_Os12g38250	Chr12	N	expressed protein
Chr12	Zn	qZN12.1	MH12g0396400	LOC_Os12g38270	Chr12	N	"metallothionein, putative, expressed"
Chr12	Zn	qZN12.1	MH12g0396600	LOC_Os12g19760	Chr12	Y	"retrotransposon protein, putative, Ty3-gypsy subclass, expressed"
Chr12	Zn	qZN12.1	MH12g0396600	LOC_Os12g25190	Chr12	Y	"retrotransposon protein, putative, Ty1-copia subclass, expressed"
Chr12	Zn	qZN12.1	MH12g0396600	LOC_Os12g38280	Chr12	Y	"retrotransposon protein, putative, Ty3-gypsy subclass, expressed"
Chr12	Zn	qZN12.1	MH12g0396700	LOC_Os12g14120	Chr12	Y	"retrotransposon protein, putative, Ty1-copia subclass, expressed"
Chr12	Zn	qZN12.1	MH12g0396700	LOC_Os12g19760	Chr12	Y	"retrotransposon protein, putative, Ty3-gypsy subclass, expressed"
Chr12	Zn	qZN12.1	MH12g0396700	LOC_Os12g25190	Chr12	Y	"retrotransposon protein, putative, Ty1-copia subclass, expressed"
Chr12	Zn	qZN12.1	MH12g0396800	LOC_Os12g38290	Chr12	N	"metallothionein, putative, expressed"
Chr12	Zn	qZN12.1	MH12g0396900	LOC_Os12g38051	Chr12	N	"metallothionein, putative, expressed"
Chr12	Zn	qZN12.1	MH12g0396900	LOC_Os12g38300	Chr12	N	"metallothionein, putative, expressed"
Chr12	Zn	qZN12.1	MH12g0397000	LOC_Os12g38310	Chr12	N	"mitochondrial import inner membrane translocase subunit Tim, putative, expressed"
Chr12	Zn	qZN12.1	MH12g0397100	LOC_Os12g38320	Chr12	N	expressed protein
Chr12	Zn	qZN12.1	MH12g0397200	LOC_Os12g38330	Chr12	N	"RALFL44 - Rapid ALkalinization Factor RALF family protein precursor, expressed"
Chr12	Zn	qZN12.1	MH12g0397300	LOC_Os12g38340	Chr12	N	"RALFL42 - Rapid ALkalinization Factor RALF family protein precursor, expressed"
Chr12	Zn	qZN12.1	MH12g0397700	LOC_Os12g38380	Chr12	N	"tetratricopeptide repeat containing protein, putative, expressed"
Chr12	Zn	qZN12.1	MH12g0397800	LOC_Os12g38400	Chr12	N	"MYB family transcription factor, putative, expressed"
Chr12	Zn	qZN12.1	MH12g0397900	LOC_Os12g38400	Chr12	N	"MYB family transcription factor, putative, expressed"
Chr12	Zn	qZN12.1	MH12g0398000	LOC_Os12g38400	Chr12	N	"MYB family transcription factor, putative, expressed"
Chr12	Zn	qZN12.1	MH12g0398100	LOC_Os12g03000	Chr12	Y	"retrotransposon protein, putative, unclassified, expressed"
Chr12	Zn	qZN12.1	MH12g0398100	LOC_Os12g26250	Chr12	Y	"retrotransposon protein, putative, unclassified, expressed"
Chr12	Zn	qZN12.1	MH12g0398100	LOC_Os12g28400	Chr12	Y	"retrotransposon protein, putative, unclassified, expressed"
Chr12	Zn	qZN12.1	MH12g0398300	LOC_Os12g03010	Chr12	Y	"retrotransposon protein, putative, unclassified, expressed"
Chr12	Zn	qZN12.1	MH12g0398300	LOC_Os12g26240	Chr12	Y	"retrotransposon protein, putative, unclassified, expressed"
Chr12	Zn	qZN12.1	MH12g0398300	LOC_Os12g28360	Chr12	Y	"retrotransposon protein, putative, unclassified, expressed"
Chr12	Zn	qZN12.1	MH12g0398400	LOC_Os12g03010	Chr12	Y	"retrotransposon protein, putative, unclassified, expressed"
Chr12	Zn	qZN12.1	MH12g0398400	LOC_Os12g26240	Chr12	Y	"retrotransposon protein, putative, unclassified, expressed"
Chr12	Zn	qZN12.1	MH12g0398600	LOC_Os12g38410	Chr12	N	"TNP1, putative"
Chr12	Zn	qZN12.1	MH12g0398700	LOC_Os12g38420	Chr12	N	expressed protein
Chr12	Zn	qZN12.1	MH12g0398700	LOC_Os12g38430	Chr12	N	"SR repressor protein, putative, expressed"
Chr12	Zn	qZN12.1	MH12g0398800	LOC_Os12g38440	Chr12	N	"XH domain containing protein, expressed"
Chr12	Zn	qZN12.1	MH12g0399300	LOC_Os12g38480	Chr12	N	expressed protein
Chr12	Zn	qZN12.1	MH12g0399400	LOC_Os12g38480	Chr12	N	expressed protein
Chr12	Zn	qZN12.1	MH12g0399500	LOC_Os12g38490	Chr12	N	"SCARECROW, putative, expressed"
Chr12	Zn	qZN12.1	MH12g0399600	LOC_Os12g38520	Chr12	N	expressed protein
Chr12	Zn	qZN12.1	MH12g0399900	LOC_Os12g38570	Chr12	N	"transmembrane amino acid transporter protein, putative, expressed"
Chr12	Zn	qZN12.1	MH12g0400100	LOC_Os12g38580	Chr12	N	hypothetical protein
Chr12	Zn	qZN12.1	MH12g0400200	LOC_Os12g38590	Chr12	N	"pumilio-family RNA binding repeat containing protein, expressed"
Chr12	Zn	qZN12.1	MH12g0400700	LOC_Os12g38620	Chr12	N	"bromodomain associated family protein, expressed"
Chr12	Zn	qZN12.1	MH12g0400800	LOC_Os12g38630	Chr12	N	"asparagine synthase family protein, expressed"
Chr12	Zn	qZN12.1	MH12g0400900	LOC_Os12g38640	Chr12	N	expressed protein
Chr12	Zn	qZN12.1	MH12g0401000	LOC_Os12g38660	Chr12	Y	expressed protein
Chr12	Zn	qZN12.1	MH12g0401000	LOC_Os12g38670	Chr12	Y	"transposon protein, putative, CACTA, En/Spm sub-class, expressed"
Chr12	Zn	qZN12.1	MH12g0401000	LOC_Os12g38680	Chr12	Y	"transposon protein, putative, CACTA, En/Spm sub-class, expressed"
Chr12	Zn	qZN12.1	MH12g0401000	LOC_Os12g38720	Chr12	Y	expressed protein
Chr12	Zn	qZN12.1	MH12g0401100	LOC_Os12g07750	Chr12	Y	"retrotransposon protein, putative, Ty3-gypsy subclass, expressed"
Chr12	Zn	qZN12.1	MH12g0401100	LOC_Os12g17510	Chr12	Y	"retrotransposon protein, putative, Ty3-gypsy subclass, expressed"
Chr12	Zn	qZN12.1	MH12g0401100	LOC_Os12g26340	Chr12	Y	"retrotransposon protein, putative, Ty3-gypsy subclass, expressed"
Chr12	Zn	qZN12.1	MH12g0401100	LOC_Os12g27870	Chr12	Y	"retrotransposon protein, putative, Ty3-gypsy subclass, expressed"
Chr12	Zn	qZN12.1	MH12g0401100	LOC_Os12g29020	Chr12	Y	"retrotransposon protein, putative, Ty3-gypsy subclass, expressed"
Chr12	Zn	qZN12.1	MH12g0401100	LOC_Os12g31070	Chr12	Y	"retrotransposon protein, putative, Ty3-gypsy subclass, expressed"
Chr12	Zn	qZN12.1	MH12g0401100	LOC_Os12g37300	Chr12	Y	"retrotransposon protein, putative, Ty3-gypsy subclass, expressed"
Chr12	Zn	qZN12.1	MH12g0401100	LOC_Os12g38030	Chr12	Y	"retrotransposon protein, putative, Ty3-gypsy subclass, expressed"
Chr12	Zn	qZN12.1	MH12g0401100	LOC_Os12g38710	Chr12	Y	"retrotransposon protein, putative, Ty3-gypsy subclass, expressed"
Chr12	Zn	qZN12.1	MH12g0401200	LOC_Os12g09860	Chr12	Y	"retrotransposon protein, putative, Ty3-gypsy subclass, expressed"
Chr12	Zn	qZN12.1	MH12g0401200	LOC_Os12g17740	Chr12	Y	"retrotransposon protein, putative, Ty3-gypsy subclass, expressed"
Chr12	Zn	qZN12.1	MH12g0401200	LOC_Os12g23230	Chr12	Y	"retrotransposon protein, putative, Ty3-gypsy subclass, expressed"
Chr12	Zn	qZN12.1	MH12g0401200	LOC_Os12g23920	Chr12	Y	"retrotransposon protein, putative, Ty3-gypsy subclass, expressed"
Chr12	Zn	qZN12.1	MH12g0401200	LOC_Os12g27710	Chr12	Y	"retrotransposon protein, putative, Ty3-gypsy subclass, expressed"
Chr12	Zn	qZN12.1	MH12g0401200	LOC_Os12g28190	Chr12	Y	"retrotransposon protein, putative, Ty3-gypsy subclass, expressed"
Chr12	Zn	qZN12.1	MH12g0401200	LOC_Os12g31190	Chr12	Y	"retrotransposon protein, putative, Ty3-gypsy subclass, expressed"
Chr12	Zn	qZN12.1	MH12g0401200	LOC_Os12g37340	Chr12	Y	"retrotransposon protein, putative, Ty3-gypsy subclass, expressed"
Chr12	Zn	qZN12.1	MH12g0401400	LOC_Os12g38660	Chr12	Y	expressed protein
Chr12	Zn	qZN12.1	MH12g0401400	LOC_Os12g38670	Chr12	Y	"transposon protein, putative, CACTA, En/Spm sub-class, expressed"
Chr12	Zn	qZN12.1	MH12g0401400	LOC_Os12g38680	Chr12	Y	"transposon protein, putative, CACTA, En/Spm sub-class, expressed"
Chr12	Zn	qZN12.1	MH12g0401400	LOC_Os12g38720	Chr12	Y	expressed protein
Chr12	Zn	qZN12.1	MH12g0401600	LOC_Os12g12160	Chr12	Y	"transposon protein, putative, unclassified, expressed"
Chr12	Zn	qZN12.1	MH12g0401600	LOC_Os12g12700	Chr12	Y	"retrotransposon protein, putative, unclassified, expressed"
Chr12	Zn	qZN12.1	MH12g0401600	LOC_Os12g30360	Chr12	Y	"transposon protein, putative, unclassified, expressed"
Chr12	Zn	qZN12.1	MH12g0401600	LOC_Os12g37010	Chr12	Y	"retrotransposon protein, putative, unclassified, expressed"
Chr12	Zn	qZN12.1	MH12g0401600	LOC_Os12g37460	Chr12	Y	"transposon protein, putative, unclassified, expressed"
Chr12	Zn	qZN12.1	MH12g0401800	LOC_Os12g39540	Chr12	Y	"transposon protein, putative, Ac/Ds sub-class"
Chr12	Zn	qZN12.1	MH12g0401900	LOC_Os12g38730	Chr12	N	expressed protein
Chr12	Zn	qZN12.1	MH12g0402000	LOC_Os12g38750	Chr12	N	"nucleotide pyrophosphatase/phosphodiesterase, putative, expressed"
Chr12	Zn	qZN12.1	MH12g0402200	LOC_Os12g38790	Chr12	N	"targeting protein for Xklp2 containing protein, expressed"
Chr12	Zn	qZN12.1	MH12g0402400	LOC_Os12g38810	Chr12	N	expressed protein
Chr12	Zn	qZN12.1	MH12g0402500	LOC_Os12g06040	Chr12	Y	"transposon protein, putative, unclassified, expressed"
Chr12	Zn	qZN12.1	MH12g0402500	LOC_Os12g19460	Chr12	Y	"transposon protein, putative, unclassified, expressed"
Chr12	Zn	qZN12.1	MH12g0402500	LOC_Os12g30050	Chr12	Y	"transposon protein, putative, unclassified, expressed"
Chr12	Zn	qZN12.1	MH12g0402500	LOC_Os12g38500	Chr12	Y	"transposon protein, putative, unclassified, expressed"
Chr12	Zn	qZN12.1	MH12g0402500	LOC_Os12g41870	Chr12	Y	"transposon protein, putative, unclassified, expressed"
Chr12	Zn	qZN12.1	MH12g0402600	LOC_Os12g06040	Chr12	Y	"transposon protein, putative, unclassified, expressed"
Chr12	Zn	qZN12.1	MH12g0402600	LOC_Os12g19460	Chr12	Y	"transposon protein, putative, unclassified, expressed"
Chr12	Zn	qZN12.1	MH12g0402600	LOC_Os12g30050	Chr12	Y	"transposon protein, putative, unclassified, expressed"
Chr12	Zn	qZN12.1	MH12g0402600	LOC_Os12g38500	Chr12	Y	"transposon protein, putative, unclassified, expressed"
Chr12	Zn	qZN12.1	MH12g0402600	LOC_Os12g41870	Chr12	Y	"transposon protein, putative, unclassified, expressed"
Chr12	Zn	qZN12.1	MH12g0402700	LOC_Os12g04920	Chr12	N	GRF zinc finger family protein
Chr12	Zn	qZN12.1	MH12g0402700	LOC_Os12g38510	Chr12	N	GRF zinc finger family protein
Chr12	Zn	qZN12.1	MH12g0402900	LOC_Os12g38840	Chr12	Y	"transposon protein, putative, CACTA, En/Spm sub-class, expressed"
Chr12	Zn	qZN12.1	MH12g0403100	LOC_Os12g38850	Chr12	N	"DUF1336 domain containing protein, expressed"
Chr12	Zn	qZN12.1	MH12g0403200	LOC_Os12g38860	Chr12	Y	"transposon protein, putative, unclassified, expressed"
Chr12	Zn	qZN12.1	MH12g0403300	LOC_Os12g38870	Chr12	N	expressed protein
Chr12	Zn	qZN12.1	MH12g0403500	LOC_Os12g38900	Chr12	N	"chorismate mutase, chloroplast precursor, putative, expressed"
Chr12	Zn	qZN12.1	MH12g0403600	LOC_Os12g38910	Chr12	N	expressed protein
Chr12	Zn	qZN12.1	MH12g0403700	LOC_Os12g38920	Chr12	N	"heparanase-like protein precursor, putative, expressed"
Chr12	Zn	qZN12.1	MH12g0403800	LOC_Os12g38930	Chr12	N	"glycosyl transferase 8 domain containing protein, putative, expressed"
Chr12	Zn	qZN12.1	MH12g0403900	LOC_Os12g38940	Chr12	N	"ZOS12-06 - C2H2 zinc finger protein, expressed"
Chr12	Zn	qZN12.1	MH12g0404200	LOC_Os12g38970	Chr12	N	"VIP4, putative, expressed"
Chr12	Zn	qZN12.1	MH12g0404300	LOC_Os12g38980	Chr12	Y	expressed protein
Chr12	Zn	qZN12.1	MH12g0404400	LOC_Os12g38990	Chr12	Y	"transposon protein, putative, unclassified, expressed"
Chr12	Zn	qZN12.1	MH12g0404600	LOC_Os12g39010	Chr12	Y	"transposon protein, putative, CACTA, En/Spm sub-class, expressed"
Chr12	Zn	qZN12.1	MH12g0404700	LOC_Os12g39020	Chr12	N	"BED zinc finger family protein, expressed"
Chr12	Zn	qZN12.1	MH12g0404800	LOC_Os12g39030	Chr12	N	"BED zinc finger family protein, expressed"
Chr12	Zn	qZN12.1	MH12g0405000	LOC_Os12g39060	Chr12	N	expressed protein
Chr12	Zn	qZN12.1	MH12g0405100	LOC_Os12g39070	Chr12	N	"TATA-binding protein, putative, expressed"
Chr12	Zn	qZN12.1	MH12g0405500	LOC_Os12g39100	Chr12	N	expressed protein

## Sheet: annot_noMSU7-withNT-hit_IR8
Supp Table: Annotation of genes in IR8 that DO NOT map to Nipponbare genes but map to NT sequences
Trait	QTLname	ChName	gene	CountOfQname	NT-db-seq-ID	Annot
BlastR	qBlast1.1	Chr01	OsIR8_01G0143600	1	AL844496.4	Oryza sativa chromosome 12, . BAC OSJNBb0026N09 of library OSJNBb from chromosome 12 of cultivar Nipponbare of ssp. japonica of Oryza sativa (rice), complete sequence
BlastR	qBlast1.1	Chr01	OsIR8_01G0143600	1	AL954154.5	Oryza sativa chromosome 12, . BAC OSJNBb0072E04 of library OSJNBb from chromosome 12 of cultivar Nipponbare of ssp. japonica of Oryza sativa (rice), complete sequence
BlastR	qBlast1.1	Chr01	OsIR8_01G0143600	1	AP014968.1	Oryza sativa Japonica Group DNA, chromosome 12, cultivar: Nipponbare, complete sequence
BlastR	qBlast1.1	Chr01	OsIR8_01G0143600	1	CP012609.1	Oryza sativa Indica Group cultivar RP Bio-226 chromosome 1 sequence
BlastR	qBlast1.1	Chr01	OsIR8_01G0143600	1	CP018157.1	Oryza sativa Indica Group cultivar Shuhui498 chromosome 1 sequence
BlastR	qBlast1.1	Chr01	OsIR8_01G0143600	1	CP018168.1	Oryza sativa Indica Group cultivar Shuhui498 chromosome 12 sequence
BlastR	qBlast1.2	Chr01	OsIR8_01G0150500	1	XM_015795691.1	PREDICTED: Oryza sativa Japonica Group NAC transcription factor NAM-B2 (LOC4326803), transcript variant X1, mRNA
BlastR	qBlast1.2	Chr01	OsIR8_01G0151400	1	CP018157.1	Oryza sativa Indica Group cultivar Shuhui498 chromosome 1 sequence
BlastR	qBlast1.2	Chr01	OsIR8_01G0151500	1	AP003331.3	Oryza sativa Japonica Group genomic DNA, chromosome 1, BAC clone:B1088D01
BlastR	qBlast1.2	Chr01	OsIR8_01G0151500	1	AP003337.2	Oryza sativa Japonica Group genomic DNA, chromosome 1, BAC clone:OJ1111_G12
BlastR	qBlast1.2	Chr01	OsIR8_01G0151500	1	AP014957.1	Oryza sativa Japonica Group DNA, chromosome 1, cultivar: Nipponbare, complete sequence
BlastR	qBlast1.2	Chr01	OsIR8_01G0151500	1	CP018157.1	Oryza sativa Indica Group cultivar Shuhui498 chromosome 1 sequence
BlastR	qBlast1.2	Chr01	OsIR8_01G0152000	1	AP003337.2	Oryza sativa Japonica Group genomic DNA, chromosome 1, BAC clone:OJ1111_G12
BlastR	qBlast1.2	Chr01	OsIR8_01G0152000	1	AP014957.1	Oryza sativa Japonica Group DNA, chromosome 1, cultivar: Nipponbare, complete sequence
BlastR	qBlast1.2	Chr01	OsIR8_01G0152000	1	CP012609.1	Oryza sativa Indica Group cultivar RP Bio-226 chromosome 1 sequence
BlastR	qBlast1.2	Chr01	OsIR8_01G0152000	1	CP018157.1	Oryza sativa Indica Group cultivar Shuhui498 chromosome 1 sequence
BlastR	qBlast1.2	Chr01	OsIR8_01G0152700	1	AP003329.3	Oryza sativa Japonica Group genomic DNA, chromosome 1, BAC clone:B1045F02
BlastR	qBlast1.2	Chr01	OsIR8_01G0152700	1	AP014957.1	Oryza sativa Japonica Group DNA, chromosome 1, cultivar: Nipponbare, complete sequence
BlastR	qBlast1.2	Chr01	OsIR8_01G0152700	1	CP012609.1	Oryza sativa Indica Group cultivar RP Bio-226 chromosome 1 sequence
BlastR	qBlast1.2	Chr01	OsIR8_01G0152700	1	CP018157.1	Oryza sativa Indica Group cultivar Shuhui498 chromosome 1 sequence
BlastR	qBlast1.2	Chr01	OsIR8_01G0153900	1	AP003205.3	Oryza sativa Japonica Group genomic DNA, chromosome 1, BAC clone:B1146B04
BlastR	qBlast1.2	Chr01	OsIR8_01G0153900	1	AP003336.3	Oryza sativa Japonica Group genomic DNA, chromosome 1, BAC clone:B1151H08
BlastR	qBlast1.2	Chr01	OsIR8_01G0153900	1	AP014957.1	Oryza sativa Japonica Group DNA, chromosome 1, cultivar: Nipponbare, complete sequence
BlastR	qBlast1.2	Chr01	OsIR8_01G0153900	1	CP018157.1	Oryza sativa Indica Group cultivar Shuhui498 chromosome 1 sequence
BlastR	qBlast1.2	Chr01	OsIR8_01G0153900	1	XM_015785102.1	PREDICTED: Oryza sativa Japonica Group uncharacterized LOC107281144 (LOC107281144), mRNA
BlastR	qBlast1.2	Chr01	OsIR8_01G0154200	2	CP018157.1	Oryza sativa Indica Group cultivar Shuhui498 chromosome 1 sequence
BlastR	qBlast1.2	Chr01	OsIR8_01G0154900	1	CP018157.1	Oryza sativa Indica Group cultivar Shuhui498 chromosome 1 sequence
BlastR	qBlast8.1	Chr08	OsIR8_08G0002400	1	XM_015794602.1	PREDICTED: Oryza sativa Japonica Group protein S-acyltransferase 8 (LOC4344430), mRNA
Fe	qFE10.1	Chr10	OsIR8_10G0103400	1	AC027657.2	Oryza sativa Japonica Group chromosome 10 clone nbeb0040H08, complete sequence
Fe	qFE10.1	Chr10	OsIR8_10G0103400	1	AP014966.1	Oryza sativa Japonica Group DNA, chromosome 10, cultivar: Nipponbare, complete sequence
Fe	qFE10.1	Chr10	OsIR8_10G0104100	1	CT837614.1	Oryza sativa (indica cultivar-group) cDNA clone:OSIGCRA115P16, full insert sequence
Fe	qFE10.1	Chr10	OsIR8_10G0104200	1	CP012618.1	Oryza sativa Indica Group cultivar RP Bio-226 chromosome 10 sequence
Fe	qFE10.1	Chr10	OsIR8_10G0104200	1	CP018166.1	Oryza sativa Indica Group cultivar Shuhui498 chromosome 10 sequence
Fe	qFE10.1	Chr10	OsIR8_10G0104700	1	XM_015758158.1	PREDICTED: Oryza sativa Japonica Group uncharacterized LOC4348604 (LOC4348604), mRNA
Fe	qFE10.1	Chr10	OsIR8_10G0104800	1	AC027659.1	Oryza sativa (japonica cultivar-group) BAC nbxb0015J03 chromosome 10, complete sequence
Fe	qFE10.1	Chr10	OsIR8_10G0104800	1	AP014966.1	Oryza sativa Japonica Group DNA, chromosome 10, cultivar: Nipponbare, complete sequence
Fe	qFE10.1	Chr10	OsIR8_10G0104800	1	CP012618.1	Oryza sativa Indica Group cultivar RP Bio-226 chromosome 10 sequence
Fe	qFE10.1	Chr10	OsIR8_10G0104800	1	CP018166.1	Oryza sativa Indica Group cultivar Shuhui498 chromosome 10 sequence
Fe	qFE10.1	Chr10	OsIR8_10G0105900	1	AC027660.2	Oryza sativa Japonica Group chromosome 10 clone BAC nbxb0045B21, complete sequence
Fe	qFE10.1	Chr10	OsIR8_10G0105900	1	AP014966.1	Oryza sativa Japonica Group DNA, chromosome 10, cultivar: Nipponbare, complete sequence
Fe	qFE10.1	Chr10	OsIR8_10G0105900	1	CP012618.1	Oryza sativa Indica Group cultivar RP Bio-226 chromosome 10 sequence
Fe	qFE10.1	Chr10	OsIR8_10G0105900	1	CP018166.1	Oryza sativa Indica Group cultivar Shuhui498 chromosome 10 sequence
Fe	qFE10.1	Chr10	OsIR8_10G0106700	1	AC027660.2	Oryza sativa Japonica Group chromosome 10 clone BAC nbxb0045B21, complete sequence
Fe	qFE10.1	Chr10	OsIR8_10G0106700	1	AP014966.1	Oryza sativa Japonica Group DNA, chromosome 10, cultivar: Nipponbare, complete sequence
Fe	qFE10.1	Chr10	OsIR8_10G0106700	1	CP012618.1	Oryza sativa Indica Group cultivar RP Bio-226 chromosome 10 sequence
Fe	qFE10.1	Chr10	OsIR8_10G0106700	1	CP018166.1	Oryza sativa Indica Group cultivar Shuhui498 chromosome 10 sequence
Fe	qFE10.1	Chr10	OsIR8_10G0107100	2	XM_015757646.1	PREDICTED: Oryza sativa Japonica Group glutathione reductase, chloroplastic (LOC4348623), transcript variant X1, mRNA
Fe	qFE10.1	Chr10	OsIR8_10G0107100	2	XM_015757647.1	PREDICTED: Oryza sativa Japonica Group glutathione reductase, chloroplastic (LOC4348623), transcript variant X2, mRNA
Fe	qFE10.1	Chr10	OsIR8_10G0107200	1	AF229187.1	Oryza sativa subsp. japonica BAC clone nbxb0032I20, complete sequence
Fe	qFE10.1	Chr10	OsIR8_10G0107200	1	AP014966.1	Oryza sativa Japonica Group DNA, chromosome 10, cultivar: Nipponbare, complete sequence
Fe	qFE10.1	Chr10	OsIR8_10G0107200	1	CP012618.1	Oryza sativa Indica Group cultivar RP Bio-226 chromosome 10 sequence
Fe	qFE10.1	Chr10	OsIR8_10G0107200	1	CP018166.1	Oryza sativa Indica Group cultivar Shuhui498 chromosome 10 sequence
Fe	qFE10.1	Chr10	OsIR8_10G0107200	1	XR_001540816.1	PREDICTED: Oryza sativa Japonica Group uncharacterized LOC4348624 (LOC4348624), ncRNA
Fe	qFE10.1	Chr10	OsIR8_10G0107300	1	AF229187.1	Oryza sativa subsp. japonica BAC clone nbxb0032I20, complete sequence
Fe	qFE10.1	Chr10	OsIR8_10G0107300	1	AP014966.1	Oryza sativa Japonica Group DNA, chromosome 10, cultivar: Nipponbare, complete sequence
Fe	qFE10.1	Chr10	OsIR8_10G0107300	1	CP012618.1	Oryza sativa Indica Group cultivar RP Bio-226 chromosome 10 sequence
Fe	qFE10.1	Chr10	OsIR8_10G0107300	1	CP018166.1	Oryza sativa Indica Group cultivar Shuhui498 chromosome 10 sequence
Fe	qFE10.1	Chr10	OsIR8_10G0107300	1	XR_001540816.1	PREDICTED: Oryza sativa Japonica Group uncharacterized LOC4348624 (LOC4348624), ncRNA
Fe	qFE10.1	Chr10	OsIR8_10G0108300	1	AK067822.1	Oryza sativa Japonica Group cDNA clone:J013119P11, full insert sequence
Fe	qFE10.1	Chr10	OsIR8_10G0108300	1	AK119634.1	Oryza sativa Japonica Group cDNA clone:002-130-F01, full insert sequence
Fe	qFE10.1	Chr10	OsIR8_10G0108300	1	XM_015757369.1	PREDICTED: Oryza sativa Japonica Group uncharacterized LOC4348637 (LOC4348637), mRNA
Fe	qFE11.1	Chr11	OsIR8_11G0074900	1	AC136971.3	Oryza sativa Japonica Group chromosome 11 clone OSJNBa0032K12, complete sequence
Fe	qFE11.1	Chr11	OsIR8_11G0074900	1	AP014967.1	Oryza sativa Japonica Group DNA, chromosome 11, cultivar: Nipponbare, complete sequence
Fe	qFE11.1	Chr11	OsIR8_11G0074900	1	CP012619.1	Oryza sativa Indica Group cultivar RP Bio-226 chromosome 11 sequence
Fe	qFE11.1	Chr11	OsIR8_11G0074900	1	CP018167.1	Oryza sativa Indica Group cultivar Shuhui498 chromosome 11 sequence
Fe	qFE11.1	Chr11	OsIR8_11G0075800	1	AC135258.2	Oryza sativa Japonica Group cultivar Nipponbare chromosome 11 clone OSJNBb0097K08 map C827S, complete sequence
Fe	qFE11.1	Chr11	OsIR8_11G0075800	1	AC147811.2	Oryza sativa Japonica Group cultivar Nipponbare chromosome 11 clone OSJNBa0026P08 map near C827S, complete sequence
Fe	qFE11.1	Chr11	OsIR8_11G0075800	1	AP014967.1	Oryza sativa Japonica Group DNA, chromosome 11, cultivar: Nipponbare, complete sequence
Fe	qFE11.1	Chr11	OsIR8_11G0075800	1	CP012619.1	Oryza sativa Indica Group cultivar RP Bio-226 chromosome 11 sequence
Fe	qFE11.1	Chr11	OsIR8_11G0075800	1	CP018167.1	Oryza sativa Indica Group cultivar Shuhui498 chromosome 11 sequence
Fe	qFE11.1	Chr11	OsIR8_11G0076600	1	AC145809.3	Oryza sativa Japonica Group chromosome 11 clone OSJNBb0023E20, complete sequence
Fe	qFE11.1	Chr11	OsIR8_11G0076600	1	AP014967.1	Oryza sativa Japonica Group DNA, chromosome 11, cultivar: Nipponbare, complete sequence
Fe	qFE11.1	Chr11	OsIR8_11G0076600	1	CP012618.1	Oryza sativa Indica Group cultivar RP Bio-226 chromosome 10 sequence
Fe	qFE11.1	Chr11	OsIR8_11G0076600	1	CP018167.1	Oryza sativa Indica Group cultivar Shuhui498 chromosome 11 sequence
Fe	qFE11.1	Chr11	OsIR8_11G0076600	1	XR_001541547.1	PREDICTED: Oryza sativa Japonica Group disease resistance protein RPP13 (LOC4350156), transcript variant X4, misc_RNA
Fe	qFE11.1	Chr11	OsIR8_11G0077000	1	AC083751.6	Genomic sequence for Oryza sativa, Nipponbare strain, clone OSJNBa0042K08, from chromosome 2, complete sequence
Fe	qFE11.1	Chr11	OsIR8_11G0077000	1	AC137993.2	Oryza sativa Japonica Group chromosome 11 clone OSJNBb0122P24, complete sequence
Fe	qFE11.1	Chr11	OsIR8_11G0077000	1	AC145809.3	Oryza sativa Japonica Group chromosome 11 clone OSJNBb0023E20, complete sequence
Fe	qFE11.1	Chr11	OsIR8_11G0077000	1	AP014967.1	Oryza sativa Japonica Group DNA, chromosome 11, cultivar: Nipponbare, complete sequence
Fe	qFE11.1	Chr11	OsIR8_11G0077000	1	CP012619.1	Oryza sativa Indica Group cultivar RP Bio-226 chromosome 11 sequence
Fe	qFE11.1	Chr11	OsIR8_11G0077000	1	CP018167.1	Oryza sativa Indica Group cultivar Shuhui498 chromosome 11 sequence
Fe	qFE11.1	Chr11	OsIR8_11G0077100	1	AC083751.6	Genomic sequence for Oryza sativa, Nipponbare strain, clone OSJNBa0042K08, from chromosome 2, complete sequence
Fe	qFE11.1	Chr11	OsIR8_11G0077100	1	AC137993.2	Oryza sativa Japonica Group chromosome 11 clone OSJNBb0122P24, complete sequence
Fe	qFE11.1	Chr11	OsIR8_11G0077100	1	AC145809.3	Oryza sativa Japonica Group chromosome 11 clone OSJNBb0023E20, complete sequence
Fe	qFE11.1	Chr11	OsIR8_11G0077100	1	AP014967.1	Oryza sativa Japonica Group DNA, chromosome 11, cultivar: Nipponbare, complete sequence
Fe	qFE11.1	Chr11	OsIR8_11G0077100	1	CP012619.1	Oryza sativa Indica Group cultivar RP Bio-226 chromosome 11 sequence
Fe	qFE11.1	Chr11	OsIR8_11G0077100	1	CP018167.1	Oryza sativa Indica Group cultivar Shuhui498 chromosome 11 sequence
Fe	qFE11.1	Chr11	OsIR8_11G0077100	1	CT837787.1	Oryza sativa (indica cultivar-group) cDNA clone:OSIGCRA121N16, full insert sequence
Fe	qFE11.1	Chr11	OsIR8_11G0077100	1	XR_001541201.1	PREDICTED: Oryza sativa Japonica Group uncharacterized LOC107279308 (LOC107279308), ncRNA
Fe	qFE11.1	Chr11	OsIR8_11G0077800	1	AC137993.2	Oryza sativa Japonica Group chromosome 11 clone OSJNBb0122P24, complete sequence
Fe	qFE11.1	Chr11	OsIR8_11G0077800	1	AP014967.1	Oryza sativa Japonica Group DNA, chromosome 11, cultivar: Nipponbare, complete sequence
Fe	qFE11.1	Chr11	OsIR8_11G0077800	1	CP012619.1	Oryza sativa Indica Group cultivar RP Bio-226 chromosome 11 sequence
Fe	qFE11.1	Chr11	OsIR8_11G0077800	1	CP018167.1	Oryza sativa Indica Group cultivar Shuhui498 chromosome 11 sequence
Fe	qFE11.1	Chr11	OsIR8_11G0080400	1	AC135459.3	Oryza sativa Japonica Group cultivar Nipponbare chromosome 11 clone OSJNBa0004P24, complete sequence
Fe	qFE11.1	Chr11	OsIR8_11G0080400	1	AP014967.1	Oryza sativa Japonica Group DNA, chromosome 11, cultivar: Nipponbare, complete sequence
Fe	qFE11.1	Chr11	OsIR8_11G0080400	1	CP012619.1	Oryza sativa Indica Group cultivar RP Bio-226 chromosome 11 sequence
Fe	qFE11.1	Chr11	OsIR8_11G0080400	1	CP018167.1	Oryza sativa Indica Group cultivar Shuhui498 chromosome 11 sequence
Fe	qFE11.1	Chr11	OsIR8_11G0080400	1	XR_001540971.1	PREDICTED: Oryza sativa Japonica Group uncharacterized LOC107279252 (LOC107279252), ncRNA
Fe	qFE11.1	Chr11	OsIR8_11G0080600	1	CP012619.1	Oryza sativa Indica Group cultivar RP Bio-226 chromosome 11 sequence
Fe	qFE11.1	Chr11	OsIR8_11G0080600	1	CP018167.1	Oryza sativa Indica Group cultivar Shuhui498 chromosome 11 sequence
Fe	qFE11.1	Chr11	OsIR8_11G0082900	1	CP012619.1	Oryza sativa Indica Group cultivar RP Bio-226 chromosome 11 sequence
Fe	qFE11.1	Chr11	OsIR8_11G0082900	1	CP018167.1	Oryza sativa Indica Group cultivar Shuhui498 chromosome 11 sequence
Fe	qFE11.1	Chr11	OsIR8_11G0084900	1	AC145365.3	Oryza sativa Japonica Group chromosome 11 clone OSJNBa0069E11, complete sequence
Fe	qFE11.1	Chr11	OsIR8_11G0084900	1	AP014967.1	Oryza sativa Japonica Group DNA, chromosome 11, cultivar: Nipponbare, complete sequence
Fe	qFE11.1	Chr11	OsIR8_11G0084900	1	CP012612.1	Oryza sativa Indica Group cultivar RP Bio-226 chromosome 4 sequence
Fe	qFE11.1	Chr11	OsIR8_11G0084900	1	CP018167.1	Oryza sativa Indica Group cultivar Shuhui498 chromosome 11 sequence
Fe	qFE11.1	Chr11	OsIR8_11G0085100	1	AC145365.3	Oryza sativa Japonica Group chromosome 11 clone OSJNBa0069E11, complete sequence
Fe	qFE11.1	Chr11	OsIR8_11G0085100	1	AP014967.1	Oryza sativa Japonica Group DNA, chromosome 11, cultivar: Nipponbare, complete sequence
Fe	qFE11.1	Chr11	OsIR8_11G0085100	1	CP012612.1	Oryza sativa Indica Group cultivar RP Bio-226 chromosome 4 sequence
Fe	qFE11.1	Chr11	OsIR8_11G0085100	1	CP018167.1	Oryza sativa Indica Group cultivar Shuhui498 chromosome 11 sequence
Fe	qFE11.1	Chr11	OsIR8_11G0085300	1	XM_015759899.1	PREDICTED: Oryza sativa Japonica Group benzoate O-methyltransferase-like (LOC107277462), mRNA
Fe	qFE11.1	Chr11	OsIR8_11G0085500	1	AC145364.2	Oryza sativa Japonica Group chromosome 11 clone OSJNBa0062D09, complete sequence
Fe	qFE11.1	Chr11	OsIR8_11G0085500	1	AK065695.1	Oryza sativa Japonica Group cDNA clone:J013037P18, full insert sequence
Fe	qFE11.1	Chr11	OsIR8_11G0085500	1	AK069487.1	Oryza sativa Japonica Group cDNA clone:J023023F21, full insert sequence
Fe	qFE11.1	Chr11	OsIR8_11G0085500	1	AP014967.1	Oryza sativa Japonica Group DNA, chromosome 11, cultivar: Nipponbare, complete sequence
Fe	qFE11.1	Chr11	OsIR8_11G0085500	1	CP018167.1	Oryza sativa Indica Group cultivar Shuhui498 chromosome 11 sequence
Fe	qFE11.1	Chr11	OsIR8_11G0085500	1	CT834543.1	Oryza sativa (indica cultivar-group) cDNA clone:OSIGCSN040E03, full insert sequence
Fe	qFE11.1	Chr11	OsIR8_11G0085500	1	CT834544.1	Oryza sativa (indica cultivar-group) cDNA clone:OSIGCSN055O01, full insert sequence
Fe	qFE11.1	Chr11	OsIR8_11G0085500	1	XR_001540972.1	PREDICTED: Oryza sativa Japonica Group uncharacterized LOC9271718 (LOC9271718), ncRNA
Fe	qFE11.1	Chr11	OsIR8_11G0086200	1	AC145364.2	Oryza sativa Japonica Group chromosome 11 clone OSJNBa0062D09, complete sequence
Fe	qFE11.1	Chr11	OsIR8_11G0086200	1	AC145366.2	Oryza sativa Japonica Group chromosome 11 clone OSJNBb0014O08 map near S2137, complete sequence
Fe	qFE11.1	Chr11	OsIR8_11G0086200	1	AP014967.1	Oryza sativa Japonica Group DNA, chromosome 11, cultivar: Nipponbare, complete sequence
Fe	qFE3.1	Chr03	OsIR8_03G0160900	1	XM_015773216.1	PREDICTED: Oryza sativa Japonica Group metal tolerance protein 2 (LOC4332819), mRNA
Fe	qFE3.1	Chr03	OsIR8_03G0161300	3	XM_015775132.1	PREDICTED: Oryza sativa Japonica Group uncharacterized LOC4332823 (LOC4332823), mRNA
Fe	qFE7.1	Chr07	OsIR8_07G0274300	1	AK120218.1	Oryza sativa Japonica Group cDNA clone:J013040O21, full insert sequence
Fe	qFE9.1	Chr09	OsIR8_09G0085800	1	AP005508.3	Oryza sativa Japonica Group genomic DNA, chromosome 9, PAC clone:P0711F01
Fe	qFE9.1	Chr09	OsIR8_09G0085800	1	AP014965.1	Oryza sativa Japonica Group DNA, chromosome 9, cultivar: Nipponbare, complete sequence
Fe	qFE9.1	Chr09	OsIR8_09G0085800	1	CP012617.1	Oryza sativa Indica Group cultivar RP Bio-226 chromosome 9 sequence
Fe	qFE9.1	Chr09	OsIR8_09G0085800	1	CP018165.1	Oryza sativa Indica Group cultivar Shuhui498 chromosome 9 sequence
Fe	qFE9.1	Chr09	OsIR8_09G0086500	1	AK288668.1	Oryza sativa Japonica Group cDNA, clone: J090058N03, full insert sequence
Fe	qFE9.1	Chr09	OsIR8_09G0086900	1	AP005572.3	Oryza sativa Japonica Group genomic DNA, chromosome 9, BAC clone:OJ1506_A04
Fe	qFE9.1	Chr09	OsIR8_09G0086900	1	AP014965.1	Oryza sativa Japonica Group DNA, chromosome 9, cultivar: Nipponbare, complete sequence
Fe	qFE9.1	Chr09	OsIR8_09G0086900	1	CP012617.1	Oryza sativa Indica Group cultivar RP Bio-226 chromosome 9 sequence
Fe	qFE9.1	Chr09	OsIR8_09G0086900	1	CP018165.1	Oryza sativa Indica Group cultivar Shuhui498 chromosome 9 sequence
Fe	qFE9.2	Chr09	OsIR8_09G0203300	1	AC137592.2	Oryza sativa (Japonica cultiva-group) chromosome 9 BAC clone OSJNBa0035B22, complete sequence
Fe	qFE9.2	Chr09	OsIR8_09G0203300	1	AP005090.3	Oryza sativa Japonica Group genomic DNA, chromosome 9, BAC clone:OJ1065_E04
Fe	qFE9.2	Chr09	OsIR8_09G0203300	1	AP014965.1	Oryza sativa Japonica Group DNA, chromosome 9, cultivar: Nipponbare, complete sequence
Fe	qFE9.2	Chr09	OsIR8_09G0203300	1	CP012617.1	Oryza sativa Indica Group cultivar RP Bio-226 chromosome 9 sequence
Fe	qFE9.2	Chr09	OsIR8_09G0203300	1	CP018165.1	Oryza sativa Indica Group cultivar Shuhui498 chromosome 9 sequence
Fe	qFE9.2	Chr09	OsIR8_09G0203500	1	AC137592.2	Oryza sativa (Japonica cultiva-group) chromosome 9 BAC clone OSJNBa0035B22, complete sequence
Fe	qFE9.2	Chr09	OsIR8_09G0203500	1	AP005090.3	Oryza sativa Japonica Group genomic DNA, chromosome 9, BAC clone:OJ1065_E04
Fe	qFE9.2	Chr09	OsIR8_09G0203500	1	AP014965.1	Oryza sativa Japonica Group DNA, chromosome 9, cultivar: Nipponbare, complete sequence
Fe	qFE9.2	Chr09	OsIR8_09G0203500	1	CP012617.1	Oryza sativa Indica Group cultivar RP Bio-226 chromosome 9 sequence
Fe	qFE9.2	Chr09	OsIR8_09G0203500	1	CP018165.1	Oryza sativa Indica Group cultivar Shuhui498 chromosome 9 sequence
Fe	qFE9.2	Chr09	OsIR8_09G0204000	1	AK112051.1	Oryza sativa Japonica Group cDNA clone:001-104-E03, full insert sequence
Fe	qFE9.2	Chr09	OsIR8_09G0204000	1	AP005090.3	Oryza sativa Japonica Group genomic DNA, chromosome 9, BAC clone:OJ1065_E04
Fe	qFE9.2	Chr09	OsIR8_09G0204000	1	AP005396.3	Oryza sativa Japonica Group genomic DNA, chromosome 9, PAC clone:P0635G10
Fe	qFE9.2	Chr09	OsIR8_09G0204000	1	AP014965.1	Oryza sativa Japonica Group DNA, chromosome 9, cultivar: Nipponbare, complete sequence
Fe	qFE9.2	Chr09	OsIR8_09G0204000	1	CP012617.1	Oryza sativa Indica Group cultivar RP Bio-226 chromosome 9 sequence
Fe	qFE9.2	Chr09	OsIR8_09G0204000	1	CP018165.1	Oryza sativa Indica Group cultivar Shuhui498 chromosome 9 sequence
Fe	qFE9.2	Chr09	OsIR8_09G0204000	1	CT828259.1	Oryza sativa (indica cultivar-group) cDNA clone:OSIGCEA039F01, full insert sequence
Fe	qFE9.2	Chr09	OsIR8_09G0204000	1	CT828260.1	Oryza sativa (indica cultivar-group) cDNA clone:OSIGCRA108C01, full insert sequence
Fe	qFE9.2	Chr09	OsIR8_09G0204000	1	CU405799.1	Oryza rufipogon (W1943) cDNA clone: ORW1943C005H17, full insert sequence
Fe	qFE9.2	Chr09	OsIR8_09G0204000	1	XM_015756997.1	PREDICTED: Oryza sativa Japonica Group uncharacterized LOC4347849 (LOC4347849), mRNA
Fe	qFE9.2	Chr09	OsIR8_09G0204900	1	CP012617.1	Oryza sativa Indica Group cultivar RP Bio-226 chromosome 9 sequence
Fe	qFE9.2	Chr09	OsIR8_09G0204900	1	CP018165.1	Oryza sativa Indica Group cultivar Shuhui498 chromosome 9 sequence
Fe	qFE9.2	Chr09	OsIR8_09G0205200	1	AP005396.3	Oryza sativa Japonica Group genomic DNA, chromosome 9, PAC clone:P0635G10
Fe	qFE9.2	Chr09	OsIR8_09G0205200	1	AP014965.1	Oryza sativa Japonica Group DNA, chromosome 9, cultivar: Nipponbare, complete sequence
Fe	qFE9.2	Chr09	OsIR8_09G0205200	1	CP018165.1	Oryza sativa Indica Group cultivar Shuhui498 chromosome 9 sequence
Fe	qFE9.2	Chr09	OsIR8_09G0205400	1	CP018165.1	Oryza sativa Indica Group cultivar Shuhui498 chromosome 9 sequence
Fe	qFE9.2	Chr09	OsIR8_09G0205700	1	CP012617.1	Oryza sativa Indica Group cultivar RP Bio-226 chromosome 9 sequence
Fe	qFE9.2	Chr09	OsIR8_09G0205700	1	CP018165.1	Oryza sativa Indica Group cultivar Shuhui498 chromosome 9 sequence
Zn	qZN1.1	Chr01	OsIR8_01G0030400	1	AP002540.2	Oryza sativa Japonica Group genomic DNA, chromosome 1, PAC clone:P0434B04
Zn	qZN1.1	Chr01	OsIR8_01G0030400	1	AP014957.1	Oryza sativa Japonica Group DNA, chromosome 1, cultivar: Nipponbare, complete sequence
Zn	qZN1.1	Chr01	OsIR8_01G0030400	1	CP012609.1	Oryza sativa Indica Group cultivar RP Bio-226 chromosome 1 sequence
Zn	qZN1.1	Chr01	OsIR8_01G0030400	1	CP018157.1	Oryza sativa Indica Group cultivar Shuhui498 chromosome 1 sequence
Zn	qZN1.1	Chr01	OsIR8_01G0030500	1	AP002540.2	Oryza sativa Japonica Group genomic DNA, chromosome 1, PAC clone:P0434B04
Zn	qZN1.1	Chr01	OsIR8_01G0030500	1	AP014957.1	Oryza sativa Japonica Group DNA, chromosome 1, cultivar: Nipponbare, complete sequence
Zn	qZN1.1	Chr01	OsIR8_01G0030500	1	CP012609.1	Oryza sativa Indica Group cultivar RP Bio-226 chromosome 1 sequence
Zn	qZN1.1	Chr01	OsIR8_01G0030500	1	CP018157.1	Oryza sativa Indica Group cultivar Shuhui498 chromosome 1 sequence
Zn	qZN1.1	Chr01	OsIR8_01G0030900	1	CP012609.1	Oryza sativa Indica Group cultivar RP Bio-226 chromosome 1 sequence
Zn	qZN1.1	Chr01	OsIR8_01G0030900	1	CP018157.1	Oryza sativa Indica Group cultivar Shuhui498 chromosome 1 sequence
Zn	qZN1.1	Chr01	OsIR8_01G0032300	1	AP002522.1	Oryza sativa Japonica Group genomic DNA, chromosome 1, PAC clone:P0009G03
Zn	qZN1.1	Chr01	OsIR8_01G0032300	1	AP005966.3	Oryza sativa Japonica Group genomic DNA, chromosome 6, BAC clone:B1047H05
Zn	qZN1.1	Chr01	OsIR8_01G0032300	1	AP007273.2	Oryza sativa Japonica Group genomic DNA, chromosome 6, BAC clone:OSJNBb0035K09
Zn	qZN1.1	Chr01	OsIR8_01G0032300	1	AP014957.1	Oryza sativa Japonica Group DNA, chromosome 1, cultivar: Nipponbare, complete sequence
Zn	qZN1.1	Chr01	OsIR8_01G0032300	1	AP014962.1	Oryza sativa Japonica Group DNA, chromosome 6, cultivar: Nipponbare, complete sequence
Zn	qZN1.1	Chr01	OsIR8_01G0032300	1	CP012609.1	Oryza sativa Indica Group cultivar RP Bio-226 chromosome 1 sequence
Zn	qZN1.1	Chr01	OsIR8_01G0032300	1	CP012613.1	Oryza sativa Indica Group cultivar RP Bio-226 chromosome 5 sequence
Zn	qZN1.1	Chr01	OsIR8_01G0032300	2	CP012614.1	Oryza sativa Indica Group cultivar RP Bio-226 chromosome 6 sequence
Zn	qZN1.1	Chr01	OsIR8_01G0032300	1	CP018161.1	Oryza sativa Indica Group cultivar Shuhui498 chromosome 5 sequence
Zn	qZN1.1	Chr01	OsIR8_01G0032300	1	CP018162.1	Oryza sativa Indica Group cultivar Shuhui498 chromosome 6 sequence
Zn	qZN1.1	Chr01	OsIR8_01G0032400	1	AP002522.1	Oryza sativa Japonica Group genomic DNA, chromosome 1, PAC clone:P0009G03
Zn	qZN1.1	Chr01	OsIR8_01G0032400	1	AP014957.1	Oryza sativa Japonica Group DNA, chromosome 1, cultivar: Nipponbare, complete sequence
Zn	qZN1.1	Chr01	OsIR8_01G0032400	1	CP012609.1	Oryza sativa Indica Group cultivar RP Bio-226 chromosome 1 sequence
Zn	qZN1.1	Chr01	OsIR8_01G0032600	1	AP002522.1	Oryza sativa Japonica Group genomic DNA, chromosome 1, PAC clone:P0009G03
Zn	qZN1.1	Chr01	OsIR8_01G0032600	1	AP014957.1	Oryza sativa Japonica Group DNA, chromosome 1, cultivar: Nipponbare, complete sequence
Zn	qZN1.1	Chr01	OsIR8_01G0032600	1	CP012609.1	Oryza sativa Indica Group cultivar RP Bio-226 chromosome 1 sequence
Zn	qZN1.1	Chr01	OsIR8_01G0032600	1	CP018157.1	Oryza sativa Indica Group cultivar Shuhui498 chromosome 1 sequence
Zn	qZN12.1	Chr12	OsIR8_12G0158400	1	AL845342.2	Oryza sativa chromosome 12, . BAC OSJNBa0027H05 of library OSJNBa from chromosome 12 of cultivar Nipponbare of ssp. japonica of Oryza sativa (rice), complete sequence
Zn	qZN12.1	Chr12	OsIR8_12G0158400	1	AP014968.1	Oryza sativa Japonica Group DNA, chromosome 12, cultivar: Nipponbare, complete sequence
Zn	qZN12.1	Chr12	OsIR8_12G0158400	1	CP012620.1	Oryza sativa Indica Group cultivar RP Bio-226 chromosome 12 sequence
Zn	qZN12.1	Chr12	OsIR8_12G0158400	1	CP018168.1	Oryza sativa Indica Group cultivar Shuhui498 chromosome 12 sequence
Zn	qZN12.1	Chr12	OsIR8_12G0159500	1	AL928745.3	Oryza sativa chromosome 12, . BAC OSJNBb0092G12 of library OSJNBb from chromosome 12 of cultivar Nipponbare of ssp. japonica of Oryza sativa (rice), complete sequence
Zn	qZN12.1	Chr12	OsIR8_12G0159500	1	AP014968.1	Oryza sativa Japonica Group DNA, chromosome 12, cultivar: Nipponbare, complete sequence
Zn	qZN12.1	Chr12	OsIR8_12G0159500	1	CP012620.1	Oryza sativa Indica Group cultivar RP Bio-226 chromosome 12 sequence
Zn	qZN12.1	Chr12	OsIR8_12G0159500	1	CP018168.1	Oryza sativa Indica Group cultivar Shuhui498 chromosome 12 sequence
Zn	qZN12.1	Chr12	OsIR8_12G0159500	1	XM_015763874.1	PREDICTED: Oryza sativa Japonica Group transmembrane protein 200C (LOC9271890), mRNA
Zn	qZN12.1	Chr12	OsIR8_12G0160100	1	AL928745.3	Oryza sativa chromosome 12, . BAC OSJNBb0092G12 of library OSJNBb from chromosome 12 of cultivar Nipponbare of ssp. japonica of Oryza sativa (rice), complete sequence
Zn	qZN12.1	Chr12	OsIR8_12G0160100	1	AP014968.1	Oryza sativa Japonica Group DNA, chromosome 12, cultivar: Nipponbare, complete sequence
Zn	qZN12.1	Chr12	OsIR8_12G0160100	1	CP018168.1	Oryza sativa Indica Group cultivar Shuhui498 chromosome 12 sequence
Zn	qZN12.1	Chr12	OsIR8_12G0160500	1	CP018168.1	Oryza sativa Indica Group cultivar Shuhui498 chromosome 12 sequence
Zn	qZN12.1	Chr12	OsIR8_12G0161000	1	AL935070.3	Oryza sativa chromosome 12, . BAC OSJNBa0040P10 of library OSJNBa from chromosome 12 of cultivar Nipponbare of ssp. japonica of Oryza sativa (rice), complete sequence
Zn	qZN12.1	Chr12	OsIR8_12G0161000	1	AL935072.4	Oryza sativa chromosome 12, . BAC OSJNBa0028L05 of library OSJNBa from chromosome 12 of cultivar Nipponbare of ssp. japonica of Oryza sativa (rice), complete sequence
Zn	qZN12.1	Chr12	OsIR8_12G0161000	1	AP014968.1	Oryza sativa Japonica Group DNA, chromosome 12, cultivar: Nipponbare, complete sequence
Zn	qZN12.1	Chr12	OsIR8_12G0161000	1	CP018168.1	Oryza sativa Indica Group cultivar Shuhui498 chromosome 12 sequence
Zn	qZN12.1	Chr12	OsIR8_12G0161200	1	CP018168.1	Oryza sativa Indica Group cultivar Shuhui498 chromosome 12 sequence
Zn	qZN12.1	Chr12	OsIR8_12G0162500	2	XM_015764875.1	PREDICTED: Oryza sativa Japonica Group pentatricopeptide repeat-containing protein At2g31400, chloroplastic (LOC4352523), mRNA
Zn	qZN12.1	Chr12	OsIR8_12G0164200	1	AL713908.3	Oryza sativa chromosome 12, . BAC OSJNBa0011B18 of library OSJNBa from chromosome 12 of cultivar Nipponbare of ssp. japonica of Oryza sativa (rice), complete sequence
Zn	qZN12.1	Chr12	OsIR8_12G0164200	1	AP014968.1	Oryza sativa Japonica Group DNA, chromosome 12, cultivar: Nipponbare, complete sequence
Zn	qZN12.1	Chr12	OsIR8_12G0164200	1	CP012620.1	Oryza sativa Indica Group cultivar RP Bio-226 chromosome 12 sequence
Zn	qZN12.1	Chr12	OsIR8_12G0164200	1	CP018168.1	Oryza sativa Indica Group cultivar Shuhui498 chromosome 12 sequence
Zn	qZN12.1	Chr12	OsIR8_12G0164600	1	AL713908.3	Oryza sativa chromosome 12, . BAC OSJNBa0011B18 of library OSJNBa from chromosome 12 of cultivar Nipponbare of ssp. japonica of Oryza sativa (rice), complete sequence
Zn	qZN12.1	Chr12	OsIR8_12G0164600	1	AP014968.1	Oryza sativa Japonica Group DNA, chromosome 12, cultivar: Nipponbare, complete sequence
Zn	qZN12.1	Chr12	OsIR8_12G0164600	1	CP012620.1	Oryza sativa Indica Group cultivar RP Bio-226 chromosome 12 sequence
Zn	qZN12.1	Chr12	OsIR8_12G0166300	1	AK243081.1	Oryza sativa Japonica Group cDNA, clone: J100020I16, full insert sequence
Zn	qZN12.1	Chr12	OsIR8_12G0166300	1	BT128928.1	Oryza sativa clone RRlibA00150 mRNA sequence
Zn	qZN12.1	Chr12	OsIR8_12G0166300	1	BT129100.1	Oryza sativa clone RRlibA00449 mRNA sequence
Zn	qZN12.1	Chr12	OsIR8_12G0166300	1	BT129112.1	Oryza sativa clone RRlibA00403 mRNA sequence
Zn	qZN12.1	Chr12	OsIR8_12G0166300	1	BT129287.1	Oryza sativa clone RRlibA00370 mRNA sequence
Zn	qZN12.1	Chr12	OsIR8_12G0166300	1	BT129400.1	Oryza sativa clone RRlibD00677 mRNA sequence
Zn	qZN12.1	Chr12	OsIR8_12G0166300	1	BT129418.1	Oryza sativa clone RRlibC00075 mRNA sequence
Zn	qZN12.1	Chr12	OsIR8_12G0166300	1	BT129427.1	Oryza sativa clone RRlibC00068 mRNA sequence
Zn	qZN12.1	Chr12	OsIR8_12G0166300	1	BT129468.1	Oryza sativa clone RRlibC00795 mRNA sequence
Zn	qZN12.1	Chr12	OsIR8_12G0166300	1	BT129557.1	Oryza sativa clone RRlibD00510 mRNA sequence
Zn	qZN12.1	Chr12	OsIR8_12G0166300	1	BT129570.1	Oryza sativa clone RRlibD00050 mRNA sequence
Zn	qZN12.1	Chr12	OsIR8_12G0166300	1	BT129573.1	Oryza sativa clone RRlibC01318 mRNA sequence
Zn	qZN12.1	Chr12	OsIR8_12G0166300	1	BT129596.1	Oryza sativa clone RRlibC00119 mRNA sequence
Zn	qZN12.1	Chr12	OsIR8_12G0166300	1	BT129607.1	Oryza sativa clone RRlibB00411 mRNA sequence
Zn	qZN12.1	Chr12	OsIR8_12G0166300	1	BT129650.1	Oryza sativa clone RRlibC01095 mRNA sequence
Zn	qZN12.1	Chr12	OsIR8_12G0166300	1	BT129759.1	Oryza sativa clone RRlibC00141 mRNA sequence
Zn	qZN12.1	Chr12	OsIR8_12G0166300	1	BT129794.1	Oryza sativa clone RRlibD00678 mRNA sequence
Zn	qZN12.1	Chr12	OsIR8_12G0166300	1	BT129848.1	Oryza sativa clone RRlibD00162 mRNA sequence
Zn	qZN12.1	Chr12	OsIR8_12G0166300	1	BT129874.1	Oryza sativa clone RRlibB00241 mRNA sequence
Zn	qZN12.1	Chr12	OsIR8_12G0166300	1	BT129879.1	Oryza sativa clone RRlibC00753 mRNA sequence
Zn	qZN12.1	Chr12	OsIR8_12G0166300	1	BT129887.1	Oryza sativa clone RRlibD01017 mRNA sequence
Zn	qZN12.1	Chr12	OsIR8_12G0166300	1	BT129948.1	Oryza sativa clone RRlibC00782 mRNA sequence
Zn	qZN12.1	Chr12	OsIR8_12G0166300	1	BT129972.1	Oryza sativa clone RRlibD01046 mRNA sequence
Zn	qZN12.1	Chr12	OsIR8_12G0166300	1	BT130037.1	Oryza sativa clone RRlibC00609 mRNA sequence
Zn	qZN12.1	Chr12	OsIR8_12G0166300	1	BT130038.1	Oryza sativa clone RRlibC00313 mRNA sequence
Zn	qZN12.1	Chr12	OsIR8_12G0166300	1	BT130039.1	Oryza sativa clone RRlibC01183 mRNA sequence
Zn	qZN12.1	Chr12	OsIR8_12G0166300	1	BT130047.1	Oryza sativa clone RRlibC00626 mRNA sequence
Zn	qZN12.1	Chr12	OsIR8_12G0166300	1	BT130060.1	Oryza sativa clone RRlibC01054 mRNA sequence
Zn	qZN12.1	Chr12	OsIR8_12G0166300	1	BT130074.1	Oryza sativa clone RRlibC01041 mRNA sequence
Zn	qZN12.1	Chr12	OsIR8_12G0166300	1	BT130090.1	Oryza sativa clone RRlibC00688 mRNA sequence
Zn	qZN12.1	Chr12	OsIR8_12G0166300	1	BT130113.1	Oryza sativa clone RRlibC00710 mRNA sequence
Zn	qZN12.1	Chr12	OsIR8_12G0166300	1	BT130143.1	Oryza sativa clone RRlibC00019 mRNA sequence
Zn	qZN12.1	Chr12	OsIR8_12G0166300	1	BT130170.1	Oryza sativa clone RRlibC00505 mRNA sequence
Zn	qZN12.1	Chr12	OsIR8_12G0166300	1	BT130192.1	Oryza sativa clone RRlibC00577 mRNA sequence
Zn	qZN12.1	Chr12	OsIR8_12G0166300	1	BT130264.1	Oryza sativa clone RRlibC01233 mRNA sequence
Zn	qZN12.1	Chr12	OsIR8_12G0166300	1	BT130269.1	Oryza sativa clone RRlibC00994 mRNA sequence
Zn	qZN12.1	Chr12	OsIR8_12G0166300	1	BT130302.1	Oryza sativa clone RRlibD00888 mRNA sequence
Zn	qZN12.1	Chr12	OsIR8_12G0166300	1	BT130318.1	Oryza sativa clone RRlibB00265 mRNA sequence
Zn	qZN12.1	Chr12	OsIR8_12G0166300	1	BT130332.1	Oryza sativa clone RRlibC00546 mRNA sequence
Zn	qZN12.1	Chr12	OsIR8_12G0166300	1	BT130432.1	Oryza sativa clone RRlibC00130 mRNA sequence
Zn	qZN12.1	Chr12	OsIR8_12G0166300	1	BT130461.1	Oryza sativa clone RRlibD00078 mRNA sequence
Zn	qZN12.1	Chr12	OsIR8_12G0166300	1	BT130498.1	Oryza sativa clone RRlibB00752 mRNA sequence
Zn	qZN12.1	Chr12	OsIR8_12G0166300	1	BT130591.1	Oryza sativa clone RRlibC00961 mRNA sequence
Zn	qZN12.1	Chr12	OsIR8_12G0166300	1	BT130621.1	Oryza sativa clone RRlibC00738 mRNA sequence
Zn	qZN12.1	Chr12	OsIR8_12G0166300	1	BT130645.1	Oryza sativa clone RRlibC00198 mRNA sequence
Zn	qZN12.1	Chr12	OsIR8_12G0166300	1	BT130657.1	Oryza sativa clone RRlibB00529 mRNA sequence
Zn	qZN12.1	Chr12	OsIR8_12G0166300	1	BT130701.1	Oryza sativa clone RRlibB00035 mRNA sequence
Zn	qZN12.1	Chr12	OsIR8_12G0166300	1	BT130736.1	Oryza sativa clone RRlibD00933 mRNA sequence
Zn	qZN12.1	Chr12	OsIR8_12G0166300	1	BT130747.1	Oryza sativa clone RRlibC00831 mRNA sequence
Zn	qZN12.1	Chr12	OsIR8_12G0166300	1	BT130766.1	Oryza sativa clone RRlibC00759 mRNA sequence
Zn	qZN12.1	Chr12	OsIR8_12G0166300	1	BT130847.1	Oryza sativa clone RRlibD00103 mRNA sequence
Zn	qZN12.1	Chr12	OsIR8_12G0166300	1	BT130851.1	Oryza sativa clone RRlibC00518 mRNA sequence
Zn	qZN12.1	Chr12	OsIR8_12G0166300	1	BT130856.1	Oryza sativa clone RRlibB00703 mRNA sequence
Zn	qZN12.1	Chr12	OsIR8_12G0166300	1	BT130895.1	Oryza sativa clone RRlibC00368 mRNA sequence
Zn	qZN12.1	Chr12	OsIR8_12G0166300	1	BT130950.1	Oryza sativa clone RRlibC00849 mRNA sequence
Zn	qZN12.1	Chr12	OsIR8_12G0166300	1	BT130955.1	Oryza sativa clone RRlibB00366 mRNA sequence
Zn	qZN12.1	Chr12	OsIR8_12G0166300	1	BT130978.1	Oryza sativa clone RRlibB00552 mRNA sequence
Zn	qZN12.1	Chr12	OsIR8_12G0166300	1	BT131070.1	Oryza sativa clone RRlibC00899 mRNA sequence
Zn	qZN12.1	Chr12	OsIR8_12G0166300	1	BT131121.1	Oryza sativa clone RRlibC00802 mRNA sequence
Zn	qZN12.1	Chr12	OsIR8_12G0166300	1	BT131179.1	Oryza sativa clone RRlibB00333 mRNA sequence
Zn	qZN12.1	Chr12	OsIR8_12G0166300	1	BT131209.1	Oryza sativa clone RRlibC00830 mRNA sequence
Zn	qZN12.1	Chr12	OsIR8_12G0166300	1	BT131365.1	Oryza sativa clone RRlibB00536 mRNA sequence
Zn	qZN12.1	Chr12	OsIR8_12G0166300	1	BT131389.1	Oryza sativa clone RRlibC01208 mRNA sequence
Zn	qZN12.1	Chr12	OsIR8_12G0166300	1	BT131390.1	Oryza sativa clone RRlibB00362 mRNA sequence
Zn	qZN12.1	Chr12	OsIR8_12G0166300	1	BT131403.1	Oryza sativa clone RRlibB00277 mRNA sequence
Zn	qZN12.1	Chr12	OsIR8_12G0166300	1	BT131467.1	Oryza sativa clone RRlibC00773 mRNA sequence
Zn	qZN12.1	Chr12	OsIR8_12G0166300	1	BT131506.1	Oryza sativa clone RRlibC01042 mRNA sequence
Zn	qZN12.1	Chr12	OsIR8_12G0166300	1	BT131518.1	Oryza sativa clone RRlibC00854 mRNA sequence
Zn	qZN12.1	Chr12	OsIR8_12G0166300	1	BT131519.1	Oryza sativa clone RRlibC00604 mRNA sequence
Zn	qZN12.1	Chr12	OsIR8_12G0166300	1	BT131536.1	Oryza sativa clone RRlibC00169 mRNA sequence
Zn	qZN12.1	Chr12	OsIR8_12G0166300	1	BT131554.1	Oryza sativa clone RRlibC00526 mRNA sequence
Zn	qZN12.1	Chr12	OsIR8_12G0166300	1	BT131618.1	Oryza sativa clone RRlibC00013 mRNA sequence
Zn	qZN12.1	Chr12	OsIR8_12G0166300	1	BT131682.1	Oryza sativa clone RRlibD00927 mRNA sequence
Zn	qZN12.1	Chr12	OsIR8_12G0166300	1	BT131693.1	Oryza sativa clone RRlibC00723 mRNA sequence
Zn	qZN12.1	Chr12	OsIR8_12G0166300	1	BT131712.1	Oryza sativa clone RRlibC00597 mRNA sequence
Zn	qZN12.1	Chr12	OsIR8_12G0166300	1	BT131761.1	Oryza sativa clone RRlibD00371 mRNA sequence
Zn	qZN12.1	Chr12	OsIR8_12G0166300	1	BT131772.1	Oryza sativa clone RRlibC00778 mRNA sequence
Zn	qZN12.1	Chr12	OsIR8_12G0166300	1	BT131791.1	Oryza sativa clone RRlibC00165 mRNA sequence
Zn	qZN12.1	Chr12	OsIR8_12G0166300	1	BT132032.1	Oryza sativa clone RRlibC01219 mRNA sequence
Zn	qZN12.1	Chr12	OsIR8_12G0166300	1	BT132135.1	Oryza sativa clone RRlibB00669 mRNA sequence
Zn	qZN12.1	Chr12	OsIR8_12G0166300	1	BT132248.1	Oryza sativa clone RRlibC00373 mRNA sequence
Zn	qZN12.1	Chr12	OsIR8_12G0166300	1	BT132257.1	Oryza sativa clone RRlibC01083 mRNA sequence
Zn	qZN12.1	Chr12	OsIR8_12G0166300	1	BT132292.1	Oryza sativa clone RRlibC00147 mRNA sequence
Zn	qZN12.1	Chr12	OsIR8_12G0166300	1	BT132358.1	Oryza sativa clone RRlibC00272 mRNA sequence
Zn	qZN12.1	Chr12	OsIR8_12G0166300	1	BT132359.1	Oryza sativa clone RRlibC00344 mRNA sequence
Zn	qZN12.1	Chr12	OsIR8_12G0166300	1	BT132413.1	Oryza sativa clone RRlibB00535 mRNA sequence
Zn	qZN12.1	Chr12	OsIR8_12G0166300	1	BT132477.1	Oryza sativa clone RRlibD00032 mRNA sequence
Zn	qZN12.1	Chr12	OsIR8_12G0166300	1	BT132582.1	Oryza sativa clone RRlibC00965 mRNA sequence
Zn	qZN12.1	Chr12	OsIR8_12G0166300	1	BT132607.1	Oryza sativa clone RRlibD00245 mRNA sequence
Zn	qZN12.1	Chr12	OsIR8_12G0166300	1	CT829649.1	Oryza sativa (indica cultivar-group) cDNA clone:OSIGCRA114G09, full insert sequence
Zn	qZN12.1	Chr12	OsIR8_12G0166300	1	CT831673.1	Oryza sativa (indica cultivar-group) cDNA clone:OSIGCRA104I03, full insert sequence
Zn	qZN12.1	Chr12	OsIR8_12G0166300	1	CT837531.1	Oryza sativa (indica cultivar-group) cDNA clone:OSIGCRA102I03, full insert sequence
Zn	qZN12.1	Chr12	OsIR8_12G0166300	1	CT837532.1	Oryza sativa (indica cultivar-group) cDNA clone:OSIGCRA109B20, full insert sequence
Zn	qZN12.1	Chr12	OsIR8_12G0166300	1	CT837533.1	Oryza sativa (indica cultivar-group) cDNA clone:OSIGCRA211N02, full insert sequence
Zn	qZN12.1	Chr12	OsIR8_12G0166300	1	CT837555.1	Oryza sativa (indica cultivar-group) cDNA clone:OSIGCRA206K23, full insert sequence
Zn	qZN12.1	Chr12	OsIR8_12G0166300	1	CT837596.1	Oryza sativa (indica cultivar-group) cDNA clone:OSIGCRA102C02, full insert sequence
Zn	qZN12.1	Chr12	OsIR8_12G0166300	1	EF576394.1	Oryza sativa (indica cultivar-group) clone OSS-97-192-G3 metallothionein-like protein 1 mRNA, complete cds
Zn	qZN12.1	Chr12	OsIR8_12G0166300	1	XM_015764364.1	PREDICTED: Oryza sativa Japonica Group metallothionein-like protein 4B (LOC4352564), mRNA
Zn	qZN12.1	Chr12	OsIR8_12G0168100	1	CP012620.1	Oryza sativa Indica Group cultivar RP Bio-226 chromosome 12 sequence
Zn	qZN12.1	Chr12	OsIR8_12G0168100	1	CP018168.1	Oryza sativa Indica Group cultivar Shuhui498 chromosome 12 sequence
Zn	qZN12.1	Chr12	OsIR8_12G0169400	1	AL844878.4	Oryza sativa chromosome 12, . BAC OSJNBb0036A19 of library OSJNBb from chromosome 12 of cultivar Nipponbare of ssp. japonica of Oryza sativa (rice), complete sequence
Zn	qZN12.1	Chr12	OsIR8_12G0169400	1	AP014968.1	Oryza sativa Japonica Group DNA, chromosome 12, cultivar: Nipponbare, complete sequence
Zn	qZN12.1	Chr12	OsIR8_12G0169400	1	CP012620.1	Oryza sativa Indica Group cultivar RP Bio-226 chromosome 12 sequence
Zn	qZN12.1	Chr12	OsIR8_12G0169400	1	CP018168.1	Oryza sativa Indica Group cultivar Shuhui498 chromosome 12 sequence
Zn	qZN12.1	Chr12	OsIR8_12G0170100	2	AP014968.1	Oryza sativa Japonica Group DNA, chromosome 12, cultivar: Nipponbare, complete sequence
Zn	qZN12.1	Chr12	OsIR8_12G0170100	1	CP012620.1	Oryza sativa Indica Group cultivar RP Bio-226 chromosome 12 sequence
Zn	qZN12.1	Chr12	OsIR8_12G0170100	2	CP018168.1	Oryza sativa Indica Group cultivar Shuhui498 chromosome 12 sequence
Zn	qZN12.1	Chr12	OsIR8_12G0170500	1	AC135421.3	Oryza sativa Japonica Group chromosome 5 clone OSJNBb0012G21, complete sequence
Zn	qZN12.1	Chr12	OsIR8_12G0170500	1	AL731884.4	Oryza sativa chromosome 12, . BAC OSJNBa0014A07 of library OSJNBa from chromosome 12 of cultivar Nipponbare of ssp. japonica of Oryza sativa (rice), complete sequence
Zn	qZN12.1	Chr12	OsIR8_12G0170500	1	AP014961.1	Oryza sativa Japonica Group DNA, chromosome 5, cultivar: Nipponbare, complete sequence
Zn	qZN12.1	Chr12	OsIR8_12G0170500	1	AP014968.1	Oryza sativa Japonica Group DNA, chromosome 12, cultivar: Nipponbare, complete sequence
Zn	qZN12.1	Chr12	OsIR8_12G0170500	1	CP012613.1	Oryza sativa Indica Group cultivar RP Bio-226 chromosome 5 sequence
Zn	qZN12.1	Chr12	OsIR8_12G0170500	1	CP012620.1	Oryza sativa Indica Group cultivar RP Bio-226 chromosome 12 sequence
Zn	qZN12.1	Chr12	OsIR8_12G0170500	1	CP018161.1	Oryza sativa Indica Group cultivar Shuhui498 chromosome 5 sequence
Zn	qZN12.1	Chr12	OsIR8_12G0170500	1	CP018168.1	Oryza sativa Indica Group cultivar Shuhui498 chromosome 12 sequence
Zn	qZN12.1	Chr12	OsIR8_12G0171700	1	CT835605.1	Oryza sativa (indica cultivar-group) cDNA clone:OSIGCSN038O20, full insert sequence
Zn	qZN4.1	Chr04	OsIR8_04G0141100	1	CP012612.1	Oryza sativa Indica Group cultivar RP Bio-226 chromosome 4 sequence
Zn	qZN4.1	Chr04	OsIR8_04G0141100	1	CP018160.1	Oryza sativa Indica Group cultivar Shuhui498 chromosome 4 sequence
Zn	qZN4.1	Chr04	OsIR8_04G0141300	1	CP012612.1	Oryza sativa Indica Group cultivar RP Bio-226 chromosome 4 sequence
Zn	qZN4.1	Chr04	OsIR8_04G0141300	1	CP018160.1	Oryza sativa Indica Group cultivar Shuhui498 chromosome 4 sequence
Zn	qZN4.1	Chr04	OsIR8_04G0141600	4	CP012612.1	Oryza sativa Indica Group cultivar RP Bio-226 chromosome 4 sequence
Zn	qZN4.1	Chr04	OsIR8_04G0141600	4	CP018160.1	Oryza sativa Indica Group cultivar Shuhui498 chromosome 4 sequence
Zn	qZN4.1	Chr04	OsIR8_04G0141800	2	AK068562.1	Oryza sativa Japonica Group cDNA clone:J013152E19, full insert sequence
Zn	qZN4.1	Chr04	OsIR8_04G0141800	2	XM_015765369.1	PREDICTED: Oryza sativa Japonica Group chaperonin 60 subunit beta 4, chloroplastic-like (LOC107279834), mRNA
Zn	qZN4.1	Chr04	OsIR8_04G0141800	2	XM_015778408.1	PREDICTED: Oryza sativa Japonica Group chaperonin 60 subunit beta 4, chloroplastic-like (LOC107275738), mRNA
Zn	qZN4.1	Chr04	OsIR8_04G0142500	1	XM_015780620.1	PREDICTED: Oryza sativa Japonica Group ferric reduction oxidase 7, chloroplastic (LOC4335953), mRNA
Zn	qZN4.1	Chr04	OsIR8_04G0143300	1	AL731593.2	Oryza sativa genomic DNA, chromosome 4, BAC clone: OSJNBa0027P08, complete sequence
Zn	qZN4.1	Chr04	OsIR8_04G0143300	1	AP014960.1	Oryza sativa Japonica Group DNA, chromosome 4, cultivar: Nipponbare, complete sequence
Zn	qZN4.1	Chr04	OsIR8_04G0143300	1	CP012612.1	Oryza sativa Indica Group cultivar RP Bio-226 chromosome 4 sequence
Zn	qZN4.1	Chr04	OsIR8_04G0143300	1	CP018160.1	Oryza sativa Indica Group cultivar Shuhui498 chromosome 4 sequence
Zn	qZN4.1	Chr04	OsIR8_04G0143300	1	CR855182.1	Oryza sativa genomic DNA, chromosome 4, BAC clone: OSIGBa0140O07, complete sequence
Zn	qZN4.1	Chr04	OsIR8_04G0144400	1	AL606448.3	Oryza sativa genomic DNA, chromosome 4, BAC clone: OSJNBa0064H22, complete sequence
Zn	qZN4.1	Chr04	OsIR8_04G0144400	1	AP014960.1	Oryza sativa Japonica Group DNA, chromosome 4, cultivar: Nipponbare, complete sequence
Zn	qZN4.1	Chr04	OsIR8_04G0144400	1	CP012612.1	Oryza sativa Indica Group cultivar RP Bio-226 chromosome 4 sequence
Zn	qZN4.1	Chr04	OsIR8_04G0144400	1	CP018160.1	Oryza sativa Indica Group cultivar Shuhui498 chromosome 4 sequence
Zn	qZN4.1	Chr04	OsIR8_04G0144400	1	CR855179.1	Oryza sativa genomic DNA, chromosome 4, BAC clone: OSIGBa0152K17, complete sequence
Zn	qZN4.1	Chr04	OsIR8_04G0144500	1	AL606448.3	Oryza sativa genomic DNA, chromosome 4, BAC clone: OSJNBa0064H22, complete sequence
Zn	qZN4.1	Chr04	OsIR8_04G0144500	1	AP014960.1	Oryza sativa Japonica Group DNA, chromosome 4, cultivar: Nipponbare, complete sequence
Zn	qZN4.1	Chr04	OsIR8_04G0144500	1	CP012612.1	Oryza sativa Indica Group cultivar RP Bio-226 chromosome 4 sequence
Zn	qZN4.1	Chr04	OsIR8_04G0144500	1	CP018160.1	Oryza sativa Indica Group cultivar Shuhui498 chromosome 4 sequence
Zn	qZN4.1	Chr04	OsIR8_04G0144500	1	CR855179.1	Oryza sativa genomic DNA, chromosome 4, BAC clone: OSIGBa0152K17, complete sequence
Zn	qZN4.1	Chr04	OsIR8_04G0148100	1	AL606615.4	Oryza sativa genomic DNA, chromosome 4, BAC clone: OSJNBa0086B14, complete sequence
Zn	qZN4.1	Chr04	OsIR8_04G0148100	1	AP014960.1	Oryza sativa Japonica Group DNA, chromosome 4, cultivar: Nipponbare, complete sequence
Zn	qZN4.1	Chr04	OsIR8_04G0148100	1	CP012612.1	Oryza sativa Indica Group cultivar RP Bio-226 chromosome 4 sequence
Zn	qZN4.1	Chr04	OsIR8_04G0148100	1	CP018160.1	Oryza sativa Indica Group cultivar Shuhui498 chromosome 4 sequence
Zn	qZN4.1	Chr04	OsIR8_04G0150200	1	AL731584.3	Oryza sativa genomic DNA, chromosome 4, BAC clone: OSJNBa0006M15, complete sequence
Zn	qZN4.1	Chr04	OsIR8_04G0150200	1	AP014960.1	Oryza sativa Japonica Group DNA, chromosome 4, cultivar: Nipponbare, complete sequence
Zn	qZN4.1	Chr04	OsIR8_04G0150200	1	CP012612.1	Oryza sativa Indica Group cultivar RP Bio-226 chromosome 4 sequence
Zn	qZN4.1	Chr04	OsIR8_04G0150200	1	CP018160.1	Oryza sativa Indica Group cultivar Shuhui498 chromosome 4 sequence
Zn	qZN4.1	Chr04	OsIR8_04G0150200	1	CR855164.1	Oryza sativa genomic DNA, chromosome 4, BAC clone: H0523F07, complete sequence
Zn	qZN4.1	Chr04	OsIR8_04G0150300	1	AK070866.1	Oryza sativa Japonica Group cDNA clone:J023072D10, full insert sequence
Zn	qZN4.1	Chr04	OsIR8_04G0150300	1	AL731584.3	Oryza sativa genomic DNA, chromosome 4, BAC clone: OSJNBa0006M15, complete sequence
Zn	qZN4.1	Chr04	OsIR8_04G0150300	1	AP014960.1	Oryza sativa Japonica Group DNA, chromosome 4, cultivar: Nipponbare, complete sequence
Zn	qZN4.1	Chr04	OsIR8_04G0150300	1	CP012612.1	Oryza sativa Indica Group cultivar RP Bio-226 chromosome 4 sequence
Zn	qZN4.1	Chr04	OsIR8_04G0150300	1	CP018160.1	Oryza sativa Indica Group cultivar Shuhui498 chromosome 4 sequence
Zn	qZN4.1	Chr04	OsIR8_04G0150300	1	CR855164.1	Oryza sativa genomic DNA, chromosome 4, BAC clone: H0523F07, complete sequence
Zn	qZN4.1	Chr04	OsIR8_04G0150400	1	AL606636.4	Oryza sativa genomic DNA, chromosome 4, BAC clone: OSJNBa0036B21, complete sequence
Zn	qZN4.1	Chr04	OsIR8_04G0150400	1	AL731584.3	Oryza sativa genomic DNA, chromosome 4, BAC clone: OSJNBa0006M15, complete sequence
Zn	qZN4.1	Chr04	OsIR8_04G0150400	1	AP014960.1	Oryza sativa Japonica Group DNA, chromosome 4, cultivar: Nipponbare, complete sequence
Zn	qZN4.1	Chr04	OsIR8_04G0150400	1	CP018160.1	Oryza sativa Indica Group cultivar Shuhui498 chromosome 4 sequence
Zn	qZN4.1	Chr04	OsIR8_04G0150400	1	CR855164.1	Oryza sativa genomic DNA, chromosome 4, BAC clone: H0523F07, complete sequence
Zn	qZN4.1	Chr04	OsIR8_04G0150400	1	XM_015777959.1	PREDICTED: Oryza sativa Japonica Group uncharacterized LOC4336026 (LOC4336026), mRNA
Zn	qZN4.1	Chr04	OsIR8_04G0151000	1	AK289201.1	Oryza sativa Japonica Group cDNA, clone: J100050H13, full insert sequence
Zn	qZN4.1	Chr04	OsIR8_04G0151000	1	AL606636.4	Oryza sativa genomic DNA, chromosome 4, BAC clone: OSJNBa0036B21, complete sequence
Zn	qZN4.1	Chr04	OsIR8_04G0151000	1	AP014960.1	Oryza sativa Japonica Group DNA, chromosome 4, cultivar: Nipponbare, complete sequence
Zn	qZN4.1	Chr04	OsIR8_04G0151000	1	CP012612.1	Oryza sativa Indica Group cultivar RP Bio-226 chromosome 4 sequence
Zn	qZN4.1	Chr04	OsIR8_04G0151000	1	CP018160.1	Oryza sativa Indica Group cultivar Shuhui498 chromosome 4 sequence
Zn	qZN4.1	Chr04	OsIR8_04G0151000	1	CR855164.1	Oryza sativa genomic DNA, chromosome 4, BAC clone: H0523F07, complete sequence
Zn	qZN4.1	Chr04	OsIR8_04G0151200	1	AL606636.4	Oryza sativa genomic DNA, chromosome 4, BAC clone: OSJNBa0036B21, complete sequence
Zn	qZN4.1	Chr04	OsIR8_04G0151200	1	AP014960.1	Oryza sativa Japonica Group DNA, chromosome 4, cultivar: Nipponbare, complete sequence
Zn	qZN4.1	Chr04	OsIR8_04G0151200	1	CP012612.1	Oryza sativa Indica Group cultivar RP Bio-226 chromosome 4 sequence
Zn	qZN4.1	Chr04	OsIR8_04G0151200	1	CP018160.1	Oryza sativa Indica Group cultivar Shuhui498 chromosome 4 sequence
Zn	qZN4.1	Chr04	OsIR8_04G0151200	1	CR855164.1	Oryza sativa genomic DNA, chromosome 4, BAC clone: H0523F07, complete sequence
Zn	qZN4.1	Chr04	OsIR8_04G0151900	1	XM_015778757.1	PREDICTED: Oryza sativa Japonica Group aldose 1-epimerase (LOC4336039), mRNA
Zn	qZN4.1	Chr04	OsIR8_04G0152100	1	AL606636.4	Oryza sativa genomic DNA, chromosome 4, BAC clone: OSJNBa0036B21, complete sequence
Zn	qZN4.1	Chr04	OsIR8_04G0152100	1	AP014960.1	Oryza sativa Japonica Group DNA, chromosome 4, cultivar: Nipponbare, complete sequence
Zn	qZN4.1	Chr04	OsIR8_04G0152100	1	CP012612.1	Oryza sativa Indica Group cultivar RP Bio-226 chromosome 4 sequence
Zn	qZN4.1	Chr04	OsIR8_04G0152100	1	CP018160.1	Oryza sativa Indica Group cultivar Shuhui498 chromosome 4 sequence
Zn	qZN4.1	Chr04	OsIR8_04G0152400	1	XR_001545436.1	PREDICTED: Oryza sativa Japonica Group uncharacterized LOC4336043 (LOC4336043), ncRNA
Zn	qZN4.1	Chr04	OsIR8_04G0153000	1	AL606460.3	Oryza sativa genomic DNA, chromosome 4, BAC clone: OSJNBa0072F16, complete sequence
Zn	qZN4.1	Chr04	OsIR8_04G0153000	1	AP014960.1	Oryza sativa Japonica Group DNA, chromosome 4, cultivar: Nipponbare, complete sequence
Zn	qZN4.1	Chr04	OsIR8_04G0153000	1	CP012612.1	Oryza sativa Indica Group cultivar RP Bio-226 chromosome 4 sequence
Zn	qZN4.1	Chr04	OsIR8_04G0153000	1	CP018160.1	Oryza sativa Indica Group cultivar Shuhui498 chromosome 4 sequence
Zn	qZN4.1	Chr04	OsIR8_04G0153000	1	CR855203.1	Oryza sativa genomic DNA, chromosome 4, BAC clone: H0219H12, complete sequence
Zn	qZN4.1	Chr04	OsIR8_04G0153000	1	CT836521.1	Oryza sativa (indica cultivar-group) cDNA clone:OSIGCPI021P24, full insert sequence
Zn	qZN4.1	Chr04	OsIR8_04G0153000	1	FQ377585.1	Oryza rufipogon (W1943) Black hull4(Bh4), BAC clone: ORW1943Ba0077G13, complete sequence
Zn	qZN4.1	Chr04	OsIR8_04G0154800	1	AK108937.1	Oryza sativa Japonica Group cDNA clone:002-153-B03, full insert sequence
Zn	qZN4.1	Chr04	OsIR8_04G0154800	1	AL512547.2	Oryza sativa genomic DNA, chromosome 4, BAC clone: B0812A04, complete sequence
Zn	qZN4.1	Chr04	OsIR8_04G0154800	1	AP014960.1	Oryza sativa Japonica Group DNA, chromosome 4, cultivar: Nipponbare, complete sequence
Zn	qZN4.1	Chr04	OsIR8_04G0154800	1	BX842605.1	Oryza sativa genomic DNA, chromosome 4, BAC clone: B1358B12, complete sequence
Zn	qZN4.1	Chr04	OsIR8_04G0154800	1	CP012612.1	Oryza sativa Indica Group cultivar RP Bio-226 chromosome 4 sequence
Zn	qZN4.1	Chr04	OsIR8_04G0154800	1	CP018160.1	Oryza sativa Indica Group cultivar Shuhui498 chromosome 4 sequence
Zn	qZN4.1	Chr04	OsIR8_04G0154800	1	XM_015780239.1	PREDICTED: Oryza sativa Japonica Group DNA translocase FtsK 1 (LOC4336067), mRNA
Zn	qZN4.1	Chr04	OsIR8_04G0155700	1	AL663017.3	Oryza sativa genomic DNA, chromosome 4, BAC clone: OSJNBa0060P14, complete sequence
Zn	qZN4.1	Chr04	OsIR8_04G0155700	1	AP014960.1	Oryza sativa Japonica Group DNA, chromosome 4, cultivar: Nipponbare, complete sequence
Zn	qZN4.1	Chr04	OsIR8_04G0155700	1	BX842605.1	Oryza sativa genomic DNA, chromosome 4, BAC clone: B1358B12, complete sequence
Zn	qZN4.1	Chr04	OsIR8_04G0155700	1	CP012612.1	Oryza sativa Indica Group cultivar RP Bio-226 chromosome 4 sequence
Zn	qZN4.1	Chr04	OsIR8_04G0155700	1	CP018160.1	Oryza sativa Indica Group cultivar Shuhui498 chromosome 4 sequence
Zn	qZN6.1	Chr06	OsIR8_06G0001000	1	AL442113.2	Oryza sativa genomic DNA, chromosome 4, BAC clone: H0806H05, complete sequence
Zn	qZN6.1	Chr06	OsIR8_06G0001000	1	AP004145.2	Oryza sativa Japonica Group genomic DNA, chromosome 1, PAC clone:P0047F09
Zn	qZN6.1	Chr06	OsIR8_06G0001000	1	AP004194.3	Oryza sativa Japonica Group genomic DNA, chromosome 1, PAC clone:P0014E08
Zn	qZN6.1	Chr06	OsIR8_06G0001000	1	AP014957.1	Oryza sativa Japonica Group DNA, chromosome 1, cultivar: Nipponbare, complete sequence
Zn	qZN6.1	Chr06	OsIR8_06G0001000	1	CP012609.1	Oryza sativa Indica Group cultivar RP Bio-226 chromosome 1 sequence
Zn	qZN6.1	Chr06	OsIR8_06G0001000	1	CP012610.1	Oryza sativa Indica Group cultivar RP Bio-226 chromosome 2 sequence
Zn	qZN6.1	Chr06	OsIR8_06G0001000	1	CP012612.1	Oryza sativa Indica Group cultivar RP Bio-226 chromosome 4 sequence
Zn	qZN6.1	Chr06	OsIR8_06G0001000	1	CP012614.1	Oryza sativa Indica Group cultivar RP Bio-226 chromosome 6 sequence
Zn	qZN6.1	Chr06	OsIR8_06G0001000	1	CP018157.1	Oryza sativa Indica Group cultivar Shuhui498 chromosome 1 sequence
Zn	qZN6.1	Chr06	OsIR8_06G0001000	2	CP018158.1	Oryza sativa Indica Group cultivar Shuhui498 chromosome 2 sequence
Zn	qZN6.1	Chr06	OsIR8_06G0001000	1	CP018160.1	Oryza sativa Indica Group cultivar Shuhui498 chromosome 4 sequence
Zn	qZN6.1	Chr06	OsIR8_06G0001000	1	CP018162.1	Oryza sativa Indica Group cultivar Shuhui498 chromosome 6 sequence
Zn	qZN6.1	Chr06	OsIR8_06G0002000	1	XM_015787546.1	PREDICTED: Oryza sativa Japonica Group glutaminyl-peptide cyclotransferase (LOC4339848), mRNA
Zn	qZN6.1	Chr06	OsIR8_06G0002100	1	XM_015787474.1	PREDICTED: Oryza sativa Japonica Group membrane protein of ER body-like protein (LOC4339849), mRNA
Zn	qZN6.2	Chr06	OsIR8_06G0037100	1	CT834435.1	Oryza sativa (indica cultivar-group) cDNA clone:OSIGCFA004B12, full insert sequence
Zn	qZN6.2	Chr06	OsIR8_06G0037100	1	XR_001546407.1	PREDICTED: Oryza sativa Japonica Group uncharacterized LOC9268082 (LOC9268082), ncRNA
Zn	qZN6.2	Chr06	OsIR8_06G0038100	1	AP011457.1	Oryza rufipogon genomic DNA, chromosome 6, BAC clone: OR_BBa0045E22, strain: W0106
Zn	qZN6.2	Chr06	OsIR8_06G0038100	1	CP012614.1	Oryza sativa Indica Group cultivar RP Bio-226 chromosome 6 sequence
Zn	qZN6.2	Chr06	OsIR8_06G0038400	1	XM_015785577.1	PREDICTED: Oryza sativa Japonica Group GDSL esterase/lipase At5g45920 (LOC4340179), mRNA
Zn	qZN6.2	Chr06	OsIR8_06G0039200	1	XM_015787572.1	PREDICTED: Oryza sativa Japonica Group non-specific lipid-transfer protein-like (LOC107276613), mRNA
Zn	qZN7.1	Chr07	OsIR8_07G0274300	1	AK120218.1	Oryza sativa Japonica Group cDNA clone:J013040O21, full insert sequence
Zn	qZN7.1	Chr07	OsIR8_07G0276100	1	AK111032.1	Oryza sativa Japonica Group cDNA clone:002-174-H10, full insert sequence
Zn	qZN7.1	Chr07	OsIR8_07G0276100	1	AP004333.3	Oryza sativa Japonica Group genomic DNA, chromosome 7, PAC clone:P0034A04
Zn	qZN7.1	Chr07	OsIR8_07G0276100	1	AP014963.1	Oryza sativa Japonica Group DNA, chromosome 7, cultivar: Nipponbare, complete sequence
Zn	qZN7.1	Chr07	OsIR8_07G0276100	1	CP012615.1	Oryza sativa Indica Group cultivar RP Bio-226 chromosome 7 sequence
Zn	qZN7.1	Chr07	OsIR8_07G0276100	1	CP018163.1	Oryza sativa Indica Group cultivar Shuhui498 chromosome 7 sequence
Zn	qZN7.1	Chr07	OsIR8_07G0276600	1	CP018163.1	Oryza sativa Indica Group cultivar Shuhui498 chromosome 7 sequence
Zn	qZN7.1	Chr07	OsIR8_07G0278100	1	XM_015791069.1	PREDICTED: Oryza sativa Japonica Group arogenate dehydratase/prephenate dehydratase 2, chloroplastic (LOC4344396), mRNA

## Sheet: annot_noMSU7-withNT-hit_mh63
Supp Table: Annotation of genes in MH63 that DO NOT map to Nipponbare genes but map to NT sequences
Trait	QTLname	ChName	gene	CountOftransc	NT-db-seq-ID	CountOfTname	Annot
BlastR	qBlast1.1	Chr01	MH01g0249900	1	CP018157.1	1	Oryza sativa Indica Group cultivar Shuhui498 chromosome 1 sequence
BlastR	qBlast1.1	Chr01	MH01g0250000	1	AP002953.2	1	Oryza sativa Japonica Group genomic DNA, chromosome 1, PAC clone:P0426D06
BlastR	qBlast1.1	Chr01	MH01g0250000	1	AP014957.1	1	Oryza sativa Japonica Group DNA, chromosome 1, cultivar: Nipponbare, complete sequence
BlastR	qBlast1.1	Chr01	MH01g0250000	1	CP012609.1	1	Oryza sativa Indica Group cultivar RP Bio-226 chromosome 1 sequence
BlastR	qBlast1.1	Chr01	MH01g0250000	1	CP018157.1	1	Oryza sativa Indica Group cultivar Shuhui498 chromosome 1 sequence
BlastR	qBlast1.1	Chr01	MH01g0250800	1	AC120532.4	1	Oryza sativa Japonica Group chromosome 11 clone OSJNBa0054A24 map S1559, complete sequence
BlastR	qBlast1.1	Chr01	MH01g0250800	1	AP003457.3	1	Oryza sativa Japonica Group genomic DNA, chromosome 6, PAC clone:P0660D08
BlastR	qBlast1.1	Chr01	MH01g0250800	1	AP003791.4	1	Oryza sativa Japonica Group genomic DNA, chromosome 1, BAC clone:B1065G12
BlastR	qBlast1.1	Chr01	MH01g0250800	1	AP006757.2	1	Oryza sativa Japonica Group genomic DNA, chromosome 1, PAC clone:P0551C06
BlastR	qBlast1.1	Chr01	MH01g0250800	1	AP014957.1	1	Oryza sativa Japonica Group DNA, chromosome 1, cultivar: Nipponbare, complete sequence
BlastR	qBlast1.1	Chr01	MH01g0250800	1	AP014962.1	1	Oryza sativa Japonica Group DNA, chromosome 6, cultivar: Nipponbare, complete sequence
BlastR	qBlast1.1	Chr01	MH01g0250800	1	AP014967.1	1	Oryza sativa Japonica Group DNA, chromosome 11, cultivar: Nipponbare, complete sequence
BlastR	qBlast1.1	Chr01	MH01g0250800	1	CP012609.1	1	Oryza sativa Indica Group cultivar RP Bio-226 chromosome 1 sequence
BlastR	qBlast1.1	Chr01	MH01g0250800	1	CP012614.1	1	Oryza sativa Indica Group cultivar RP Bio-226 chromosome 6 sequence
BlastR	qBlast1.1	Chr01	MH01g0250800	2	CP018157.1	2	Oryza sativa Indica Group cultivar Shuhui498 chromosome 1 sequence
BlastR	qBlast1.1	Chr01	MH01g0250800	1	CP018158.1	1	Oryza sativa Indica Group cultivar Shuhui498 chromosome 2 sequence
BlastR	qBlast1.1	Chr01	MH01g0250800	1	CP018162.1	1	Oryza sativa Indica Group cultivar Shuhui498 chromosome 6 sequence
BlastR	qBlast1.1	Chr01	MH01g0250800	1	CP018164.1	1	Oryza sativa Indica Group cultivar Shuhui498 chromosome 8 sequence
BlastR	qBlast1.1	Chr01	MH01g0250800	1	CP018166.1	1	Oryza sativa Indica Group cultivar Shuhui498 chromosome 10 sequence
BlastR	qBlast1.1	Chr01	MH01g0251000	1	AP003211.3	1	Oryza sativa Japonica Group genomic DNA, chromosome 1, BAC clone:OSJNBa0011P19
BlastR	qBlast1.1	Chr01	MH01g0251000	1	AP014957.1	1	Oryza sativa Japonica Group DNA, chromosome 1, cultivar: Nipponbare, complete sequence
BlastR	qBlast1.1	Chr01	MH01g0251000	1	CP012609.1	1	Oryza sativa Indica Group cultivar RP Bio-226 chromosome 1 sequence
BlastR	qBlast1.1	Chr01	MH01g0251000	2	CP018157.1	2	Oryza sativa Indica Group cultivar Shuhui498 chromosome 1 sequence
BlastR	qBlast1.1	Chr01	MH01g0251400	1	CP012609.1	1	Oryza sativa Indica Group cultivar RP Bio-226 chromosome 1 sequence
BlastR	qBlast1.1	Chr01	MH01g0251400	1	CP018157.1	1	Oryza sativa Indica Group cultivar Shuhui498 chromosome 1 sequence
BlastR	qBlast1.2	Chr01	MH01g0263000	1	AP003331.3	1	Oryza sativa Japonica Group genomic DNA, chromosome 1, BAC clone:B1088D01
BlastR	qBlast1.2	Chr01	MH01g0263000	1	AP014957.1	1	Oryza sativa Japonica Group DNA, chromosome 1, cultivar: Nipponbare, complete sequence
BlastR	qBlast1.2	Chr01	MH01g0263000	1	CP018157.1	1	Oryza sativa Indica Group cultivar Shuhui498 chromosome 1 sequence
BlastR	qBlast1.2	Chr01	MH01g0263200	1	AP003331.3	1	Oryza sativa Japonica Group genomic DNA, chromosome 1, BAC clone:B1088D01
BlastR	qBlast1.2	Chr01	MH01g0263200	1	AP014957.1	1	Oryza sativa Japonica Group DNA, chromosome 1, cultivar: Nipponbare, complete sequence
BlastR	qBlast1.2	Chr01	MH01g0263200	1	CP012609.1	1	Oryza sativa Indica Group cultivar RP Bio-226 chromosome 1 sequence
BlastR	qBlast1.2	Chr01	MH01g0263200	1	CP018157.1	1	Oryza sativa Indica Group cultivar Shuhui498 chromosome 1 sequence
BlastR	qBlast1.2	Chr01	MH01g0263300	1	AP003331.3	1	Oryza sativa Japonica Group genomic DNA, chromosome 1, BAC clone:B1088D01
BlastR	qBlast1.2	Chr01	MH01g0263300	1	AP014957.1	1	Oryza sativa Japonica Group DNA, chromosome 1, cultivar: Nipponbare, complete sequence
BlastR	qBlast1.2	Chr01	MH01g0263300	1	CP012609.1	1	Oryza sativa Indica Group cultivar RP Bio-226 chromosome 1 sequence
BlastR	qBlast1.2	Chr01	MH01g0263300	1	CP018157.1	1	Oryza sativa Indica Group cultivar Shuhui498 chromosome 1 sequence
BlastR	qBlast1.2	Chr01	MH01g0263800	1	AP003331.3	1	Oryza sativa Japonica Group genomic DNA, chromosome 1, BAC clone:B1088D01
BlastR	qBlast1.2	Chr01	MH01g0263800	1	AP014957.1	1	Oryza sativa Japonica Group DNA, chromosome 1, cultivar: Nipponbare, complete sequence
BlastR	qBlast1.2	Chr01	MH01g0263800	1	CP018157.1	1	Oryza sativa Indica Group cultivar Shuhui498 chromosome 1 sequence
BlastR	qBlast1.2	Chr01	MH01g0263900	1	CP018157.1	1	Oryza sativa Indica Group cultivar Shuhui498 chromosome 1 sequence
BlastR	qBlast1.2	Chr01	MH01g0264000	1	AP003331.3	1	Oryza sativa Japonica Group genomic DNA, chromosome 1, BAC clone:B1088D01
BlastR	qBlast1.2	Chr01	MH01g0264000	1	AP003337.2	1	Oryza sativa Japonica Group genomic DNA, chromosome 1, BAC clone:OJ1111_G12
BlastR	qBlast1.2	Chr01	MH01g0264000	1	AP014957.1	1	Oryza sativa Japonica Group DNA, chromosome 1, cultivar: Nipponbare, complete sequence
BlastR	qBlast1.2	Chr01	MH01g0264000	1	CP012609.1	1	Oryza sativa Indica Group cultivar RP Bio-226 chromosome 1 sequence
BlastR	qBlast1.2	Chr01	MH01g0264000	1	CP018157.1	1	Oryza sativa Indica Group cultivar Shuhui498 chromosome 1 sequence
BlastR	qBlast1.2	Chr01	MH01g0264300	1	AP003331.3	1	Oryza sativa Japonica Group genomic DNA, chromosome 1, BAC clone:B1088D01
BlastR	qBlast1.2	Chr01	MH01g0264300	1	AP003337.2	1	Oryza sativa Japonica Group genomic DNA, chromosome 1, BAC clone:OJ1111_G12
BlastR	qBlast1.2	Chr01	MH01g0264300	1	AP014957.1	1	Oryza sativa Japonica Group DNA, chromosome 1, cultivar: Nipponbare, complete sequence
BlastR	qBlast1.2	Chr01	MH01g0264300	1	CP018157.1	1	Oryza sativa Indica Group cultivar Shuhui498 chromosome 1 sequence
BlastR	qBlast1.2	Chr01	MH01g0264500	1	AP003331.3	1	Oryza sativa Japonica Group genomic DNA, chromosome 1, BAC clone:B1088D01
BlastR	qBlast1.2	Chr01	MH01g0264500	1	AP003337.2	1	Oryza sativa Japonica Group genomic DNA, chromosome 1, BAC clone:OJ1111_G12
BlastR	qBlast1.2	Chr01	MH01g0264500	1	AP014957.1	1	Oryza sativa Japonica Group DNA, chromosome 1, cultivar: Nipponbare, complete sequence
BlastR	qBlast1.2	Chr01	MH01g0264500	1	CP018157.1	1	Oryza sativa Indica Group cultivar Shuhui498 chromosome 1 sequence
BlastR	qBlast1.2	Chr01	MH01g0264700	1	CP018157.1	1	Oryza sativa Indica Group cultivar Shuhui498 chromosome 1 sequence
BlastR	qBlast1.2	Chr01	MH01g0264800	1	CP018157.1	1	Oryza sativa Indica Group cultivar Shuhui498 chromosome 1 sequence
BlastR	qBlast1.2	Chr01	MH01g0264900	1	CP018157.1	1	Oryza sativa Indica Group cultivar Shuhui498 chromosome 1 sequence
BlastR	qBlast1.2	Chr01	MH01g0265000	1	CP018157.1	1	Oryza sativa Indica Group cultivar Shuhui498 chromosome 1 sequence
BlastR	qBlast1.2	Chr01	MH01g0265100	2	AB042240.3	2	Triticum aestivum chloroplast DNA, complete genome
BlastR	qBlast1.2	Chr01	MH01g0265100	2	AB976560.1	2	Triticum timopheevii chloroplast DNA, complete genome
BlastR	qBlast1.2	Chr01	MH01g0265100	1	AC074232.11	1	Oryza sativa chromosome 10 BAC OSJNBb0005J14 genomic sequence, complete sequence
BlastR	qBlast1.2	Chr01	MH01g0265100	1	AC099402.2	1	Oryza sativa chromosome 10 clone OSJNBa0022D10, complete sequence
BlastR	qBlast1.2	Chr01	MH01g0265100	1	AC107207.9	1	Oryza sativa chromosome 3 BAC OSJNBb0106M04 genomic sequence, complete sequence
BlastR	qBlast1.2	Chr01	MH01g0265100	1	AC122148.1	1	Oryza sativa Japonica Group chromosome 10 clone OSJNAb0075K12, complete sequence
BlastR	qBlast1.2	Chr01	MH01g0265100	2	AE009947.2	2	Saccharum hybrid cultivar SP-80-3280 chloroplast, complete genome
BlastR	qBlast1.2	Chr01	MH01g0265100	1	AK059311.1	1	Oryza sativa Japonica Group cDNA clone:001-025-G08, full insert sequence
BlastR	qBlast1.2	Chr01	MH01g0265100	1	AK059717.1	1	Oryza sativa Japonica Group cDNA clone:001-032-G05, full insert sequence
BlastR	qBlast1.2	Chr01	MH01g0265100	1	AK060344.1	1	Oryza sativa Japonica Group cDNA clone:001-008-E03, full insert sequence
BlastR	qBlast1.2	Chr01	MH01g0265100	1	AK061169.1	1	Oryza sativa Japonica Group cDNA clone:006-209-B02, full insert sequence
BlastR	qBlast1.2	Chr01	MH01g0265100	1	AK105766.1	1	Oryza sativa Japonica Group cDNA clone:001-202-E02, full insert sequence
BlastR	qBlast1.2	Chr01	MH01g0265100	1	AK108459.1	1	Oryza sativa Japonica Group cDNA clone:002-143-D06, full insert sequence
BlastR	qBlast1.2	Chr01	MH01g0265100	1	AK119524.1	1	Oryza sativa Japonica Group cDNA clone:001-202-E06, full insert sequence
BlastR	qBlast1.2	Chr01	MH01g0265100	1	AL731605.3	1	Oryza sativa genomic DNA, chromosome 4, BAC clone: OSJNBa0042F21, complete sequence
BlastR	qBlast1.2	Chr01	MH01g0265100	2	AM777385.2	2	Lolium perenne complete chloroplast genome
BlastR	qBlast1.2	Chr01	MH01g0265100	1	AP005161.3	1	Oryza sativa Japonica Group genomic DNA, chromosome 8, BAC clone:OSJNBa0036E18
BlastR	qBlast1.2	Chr01	MH01g0265100	2	AP006714.1	2	Saccharum hybrid cultivar NCo 310 chloroplast DNA, complete genome
BlastR	qBlast1.2	Chr01	MH01g0265100	2	AP006728.1	2	Oryza nivara chloroplast DNA, complete genome
BlastR	qBlast1.2	Chr01	MH01g0265100	2	AP014937.1	2	Zoysia matrella chloroplast DNA, complete sequence, cultivar: Chiba Fair Green
BlastR	qBlast1.2	Chr01	MH01g0265100	1	AP014959.1	1	Oryza sativa Japonica Group DNA, chromosome 3, cultivar: Nipponbare, complete sequence
BlastR	qBlast1.2	Chr01	MH01g0265100	2	AP014960.1	2	Oryza sativa Japonica Group DNA, chromosome 4, cultivar: Nipponbare, complete sequence
BlastR	qBlast1.2	Chr01	MH01g0265100	1	AP014964.1	1	Oryza sativa Japonica Group DNA, chromosome 8, cultivar: Nipponbare, complete sequence
BlastR	qBlast1.2	Chr01	MH01g0265100	2	AP014966.1	2	Oryza sativa Japonica Group DNA, chromosome 10, cultivar: Nipponbare, complete sequence
BlastR	qBlast1.2	Chr01	MH01g0265100	2	AY522329.1	2	Oryza sativa Indica Group isolate 93-11 chloroplast, complete genome
BlastR	qBlast1.2	Chr01	MH01g0265100	2	AY522330.1	2	Oryza sativa Japonica Group cultivar Nipponbare chloroplast, complete genome
BlastR	qBlast1.2	Chr01	MH01g0265100	2	AY928077.1	2	Zea mays cultivar B73 chloroplast, complete genome
BlastR	qBlast1.2	Chr01	MH01g0265100	2	BX569685.1	2	Oryza sativa genomic DNA, chromosome 4, BAC clone: OSJNBa0061C08, complete sequence
BlastR	qBlast1.2	Chr01	MH01g0265100	1	CP012613.1	1	Oryza sativa Indica Group cultivar RP Bio-226 chromosome 5 sequence
BlastR	qBlast1.2	Chr01	MH01g0265100	1	CP018157.1	1	Oryza sativa Indica Group cultivar Shuhui498 chromosome 1 sequence
BlastR	qBlast1.2	Chr01	MH01g0265100	1	CP018166.1	1	Oryza sativa Indica Group cultivar Shuhui498 chromosome 10 sequence
BlastR	qBlast1.2	Chr01	MH01g0265100	2	CP018170.1	2	Oryza sativa Indica Group cultivar Shuhui498 chloroplast, complete genome
BlastR	qBlast1.2	Chr01	MH01g0265100	2	EF115541.1	2	Hordeum vulgare subsp. vulgare cultivar Morex chloroplast, complete genome
BlastR	qBlast1.2	Chr01	MH01g0265100	2	EF115542.1	2	Sorghum bicolor cultivar BTx623 chloroplast, complete genome
BlastR	qBlast1.2	Chr01	MH01g0265100	2	EF115543.1	2	Agrostis stolonifera cultivar Penn A-4 chloroplast, complete genome
BlastR	qBlast1.2	Chr01	MH01g0265100	2	EU325680.1	2	Brachypodium distachyon cultivar Bd21 chloroplast, complete genome
BlastR	qBlast1.2	Chr01	MH01g0265100	1	EU956220.1	1	Zea mays clone 1559183 hypothetical protein mRNA, complete cds
BlastR	qBlast1.2	Chr01	MH01g0265100	2	FJ261955.1	2	Coix lacryma-jobi chloroplast, complete genome
BlastR	qBlast1.2	Chr01	MH01g0265100	2	FJ970915.1	2	Bambusa oldhamii chloroplast, complete genome
BlastR	qBlast1.2	Chr01	MH01g0265100	2	FJ970916.1	2	Dendrocalamus latiflorus chloroplast, complete genome
BlastR	qBlast1.2	Chr01	MH01g0265100	2	GU592207.1	2	Oryza sativa Japonica Group cultivar Nipponbare voucher AC01-1001045 chloroplast, complete genome
BlastR	qBlast1.2	Chr01	MH01g0265100	2	GU592208.1	2	Oryza meridionalis isolate 300118 chloroplast, partial genome
BlastR	qBlast1.2	Chr01	MH01g0265100	2	GU592209.1	2	Oryza australiensis isolate 300136 chloroplast, partial genome
BlastR	qBlast1.2	Chr01	MH01g0265100	2	GU592210.1	2	Potamophila parviflora chloroplast, partial genome
BlastR	qBlast1.2	Chr01	MH01g0265100	2	GU592211.1	2	Microlaena stipoides chloroplast, partial genome
BlastR	qBlast1.2	Chr01	MH01g0265100	2	HF543599.2	2	Lecomtella madagascariensis chloroplast complete genome, specimen voucher K:MSV603
BlastR	qBlast1.2	Chr01	MH01g0265100	1	HG670306.1	1	Triticum aestivum chromosome 3B, genomic scaffold, cultivar Chinese Spring
BlastR	qBlast1.2	Chr01	MH01g0265100	1	HM363120.1	1	Chasmanthium latifolium 23S ribosomal RNA (rrn23) gene, partial sequence; chloroplast
BlastR	qBlast1.2	Chr01	MH01g0265100	2	HQ154129.1	2	Phyllostachys nigra var. henonis chloroplast, complete genome
BlastR	qBlast1.2	Chr01	MH01g0265100	1	HQ183568.1	1	Eleusine coracana 23S ribosomal RNA (rrn23) gene, partial sequence; plastid
BlastR	qBlast1.2	Chr01	MH01g0265100	1	HQ183575.1	1	Joinvillea ascendens 23S ribosomal RNA (rrn23) gene, partial sequence; plastid
BlastR	qBlast1.2	Chr01	MH01g0265100	1	HQ183592.1	1	Streptochaeta angustifolia 23S ribosomal RNA (rrn23) gene, partial sequence; plastid
BlastR	qBlast1.2	Chr01	MH01g0265100	2	HQ337793.1	2	Acidosasa purpurea chloroplast, complete genome
BlastR	qBlast1.2	Chr01	MH01g0265100	2	HQ337794.1	2	Ferrocalamus rimosivaginus plastid, complete genome
BlastR	qBlast1.2	Chr01	MH01g0265100	2	HQ337795.1	2	Indocalamus longiauritus plastid, complete genome
BlastR	qBlast1.2	Chr01	MH01g0265100	2	HQ337796.1	2	Phyllostachys edulis chloroplast, complete genome
BlastR	qBlast1.2	Chr01	MH01g0265100	2	HQ337797.1	2	Bambusa emeiensis chloroplast, complete genome
BlastR	qBlast1.2	Chr01	MH01g0265100	1	HQ604063.1	1	Puelia olyriformis 23S ribosomal RNA (rrn23) gene, complete sequence; chloroplast
BlastR	qBlast1.2	Chr01	MH01g0265100	2	HQ731441.1	2	Panicum virgatum cultivar Kanlow chloroplast, complete genome
BlastR	qBlast1.2	Chr01	MH01g0265100	2	HQ822121.1	2	Panicum virgatum cultivar Summer chloroplast, complete genome
BlastR	qBlast1.2	Chr01	MH01g0265100	2	JN005831.1	2	Oryza meridionalis voucher AusTRCF 300118_B chloroplast, complete genome
BlastR	qBlast1.2	Chr01	MH01g0265100	2	JN005832.1	2	Oryza rufipogon chloroplast, complete genome
BlastR	qBlast1.2	Chr01	MH01g0265100	2	JN005833.1	2	Oryza rufipogon voucher AusTRCF 309313 chloroplast, complete genome
BlastR	qBlast1.2	Chr01	MH01g0265100	2	JN032131.1	2	Pharus latifolius chloroplast, complete genome
BlastR	qBlast1.2	Chr01	MH01g0265100	2	JN415112.1	2	Leersia tisserantii plastid, complete genome
BlastR	qBlast1.2	Chr01	MH01g0265100	2	JN415113.1	2	Phyllostachys propinqua chloroplast, complete genome
BlastR	qBlast1.2	Chr01	MH01g0265100	2	JN415114.1	2	Rhynchoryza subulata plastid, complete genome
BlastR	qBlast1.2	Chr01	MH01g0265100	2	JN861109.1	2	Oryza sativa Indica Group cultivar Hassawi chloroplast, complete genome
BlastR	qBlast1.2	Chr01	MH01g0265100	2	JN861110.1	2	Oryza sativa Indica Group chloroplast, complete genome
BlastR	qBlast1.2	Chr01	MH01g0265100	1	JQ740834.1	1	Aegilops speltoides isolate SPE0661 chloroplast, complete genome
BlastR	qBlast1.2	Chr01	MH01g0265100	1	JQ754651.1	1	Aegilops tauschii chloroplast, complete genome
BlastR	qBlast1.2	Chr01	MH01g0265100	2	JX235347.1	2	Arundinaria gigantea chloroplast, complete genome
BlastR	qBlast1.2	Chr01	MH01g0265100	2	JX235348.1	2	Cryptochloa strictiflora chloroplast, partial genome
BlastR	qBlast1.2	Chr01	MH01g0265100	2	JX513413.1	2	Arundinaria fargesii chloroplast, complete genome
BlastR	qBlast1.2	Chr01	MH01g0265100	2	JX513414.1	2	Sarocalamus faberi chloroplast, complete genome
BlastR	qBlast1.2	Chr01	MH01g0265100	2	JX513415.1	2	Chimonocalamus longiusculus chloroplast, complete genome
BlastR	qBlast1.2	Chr01	MH01g0265100	2	JX513416.1	2	Fargesia nitida chloroplast, complete genome
BlastR	qBlast1.2	Chr01	MH01g0265100	2	JX513417.1	2	Fargesia spathacea chloroplast, complete genome
BlastR	qBlast1.2	Chr01	MH01g0265100	2	JX513418.1	2	Fargesia yunnanensis chloroplast, complete genome
BlastR	qBlast1.2	Chr01	MH01g0265100	2	JX513419.1	2	Gaoligongshania megalothyrsa chloroplast, complete genome
BlastR	qBlast1.2	Chr01	MH01g0265100	2	JX513420.1	2	Gelidocalamus tessellatus chloroplast, complete genome
BlastR	qBlast1.2	Chr01	MH01g0265100	2	JX513421.1	2	Indocalamus wilsonii chloroplast, complete genome
BlastR	qBlast1.2	Chr01	MH01g0265100	2	JX513422.1	2	Indosasa sinica chloroplast, complete genome
BlastR	qBlast1.2	Chr01	MH01g0265100	2	JX513423.1	2	Oligostachyum shiuyingianum chloroplast, complete genome
BlastR	qBlast1.2	Chr01	MH01g0265100	2	JX513424.1	2	Pleioblastus maculatus chloroplast, complete genome
BlastR	qBlast1.2	Chr01	MH01g0265100	2	JX513425.1	2	Thamnocalamus spathiflorus chloroplast, complete genome
BlastR	qBlast1.2	Chr01	MH01g0265100	2	JX513426.1	2	Yushania levigata chloroplast, complete genome
BlastR	qBlast1.2	Chr01	MH01g0265100	2	JX871939.1	2	Festuca altissima plastid, complete genome
BlastR	qBlast1.2	Chr01	MH01g0265100	2	JX871940.1	2	Festuca ovina plastid, complete genome
BlastR	qBlast1.2	Chr01	MH01g0265100	2	JX871941.1	2	Festuca pratensis plastid, complete genome
BlastR	qBlast1.2	Chr01	MH01g0265100	2	JX871942.1	2	Lolium multiflorum plastid, complete genome
BlastR	qBlast1.2	Chr01	MH01g0265100	2	KC311467.1	2	Pharus lappulaceus chloroplast, complete genome
BlastR	qBlast1.2	Chr01	MH01g0265100	2	KC534841.1	2	Puelia olyriformis chloroplast, complete genome
BlastR	qBlast1.2	Chr01	MH01g0265100	2	KC817462.1	2	Arundinaria appalachiana chloroplast, complete genome
BlastR	qBlast1.2	Chr01	MH01g0265100	2	KC817463.1	2	Arundinaria tecta chloroplast, complete genome
BlastR	qBlast1.2	Chr01	MH01g0265100	1	KC912687.1	1	Hordeum vulgare subsp. vulgare chloroplast, complete genome
BlastR	qBlast1.2	Chr01	MH01g0265100	1	KC912688.1	1	Hordeum vulgare subsp. spontaneum chloroplast, complete genome
BlastR	qBlast1.2	Chr01	MH01g0265100	1	KC912689.1	1	Hordeum vulgare subsp. spontaneum chloroplast, complete genome
BlastR	qBlast1.2	Chr01	MH01g0265100	1	KC912690.1	1	Triticum monococcum chloroplast, complete genome
BlastR	qBlast1.2	Chr01	MH01g0265100	1	KC912691.1	1	Secale cereale chloroplast, complete genome
BlastR	qBlast1.2	Chr01	MH01g0265100	1	KC912692.1	1	Triticum monococcum subsp. aegilopoides, complete genome
BlastR	qBlast1.2	Chr01	MH01g0265100	1	KC912693.1	1	Triticum urartu chloroplast, complete genome
BlastR	qBlast1.2	Chr01	MH01g0265100	1	KC912694.1	1	Triticum aestivum chloroplast, complete genome
BlastR	qBlast1.2	Chr01	MH01g0265100	2	KF241980.1	2	Zea mays subsp. mays cultivar A188 chloroplast, complete genome
BlastR	qBlast1.2	Chr01	MH01g0265100	2	KF241981.1	2	Zea mays subsp. mays cultivar B73 chloroplast, complete genome
BlastR	qBlast1.2	Chr01	MH01g0265100	2	KF356392.1	2	Neyraudia reynaudiana chloroplast, complete genome
BlastR	qBlast1.2	Chr01	MH01g0265100	2	KF359901.1	2	Oryza nivara chloroplast, complete genome
BlastR	qBlast1.2	Chr01	MH01g0265100	2	KF359902.1	2	Oryza rufipogon chloroplast, complete genome
BlastR	qBlast1.2	Chr01	MH01g0265100	2	KF359903.1	2	Oryza glaberrima chloroplast, complete genome
BlastR	qBlast1.2	Chr01	MH01g0265100	2	KF359904.1	2	Oryza barthii chloroplast, complete genome
BlastR	qBlast1.2	Chr01	MH01g0265100	2	KF359905.1	2	Oryza glumipatula chloroplast, complete genome
BlastR	qBlast1.2	Chr01	MH01g0265100	2	KF359906.1	2	Oryza meridionalis chloroplast, complete genome
BlastR	qBlast1.2	Chr01	MH01g0265100	2	KF359907.1	2	Oryza longistaminata chloroplast, complete genome
BlastR	qBlast1.2	Chr01	MH01g0265100	2	KF359908.1	2	Oryza punctata chloroplast, complete genome
BlastR	qBlast1.2	Chr01	MH01g0265100	2	KF359909.1	2	Oryza minuta chloroplast, complete genome
BlastR	qBlast1.2	Chr01	MH01g0265100	2	KF359910.1	2	Oryza officinalis chloroplast, complete genome
BlastR	qBlast1.2	Chr01	MH01g0265100	2	KF359911.1	2	Oryza rhizomatis chloroplast, complete genome
BlastR	qBlast1.2	Chr01	MH01g0265100	2	KF359912.1	2	Oryza eichingeri chloroplast, complete genome
BlastR	qBlast1.2	Chr01	MH01g0265100	2	KF359913.1	2	Oryza alta chloroplast, complete genome
BlastR	qBlast1.2	Chr01	MH01g0265100	2	KF359914.1	2	Oryza grandiglumis chloroplast, complete genome
BlastR	qBlast1.2	Chr01	MH01g0265100	2	KF359915.1	2	Oryza latifolia chloroplast, complete genome
BlastR	qBlast1.2	Chr01	MH01g0265100	2	KF359916.1	2	Oryza australiensis chloroplast, complete genome
BlastR	qBlast1.2	Chr01	MH01g0265100	2	KF359917.1	2	Oryza brachyantha chloroplast, complete genome
BlastR	qBlast1.2	Chr01	MH01g0265100	2	KF359918.1	2	Oryza longiglumis chloroplast, complete genome
BlastR	qBlast1.2	Chr01	MH01g0265100	2	KF359919.1	2	Oryza ridleyi chloroplast, complete genome
BlastR	qBlast1.2	Chr01	MH01g0265100	2	KF359920.1	2	Oryza granulata chloroplast, complete genome
BlastR	qBlast1.2	Chr01	MH01g0265100	2	KF359921.1	2	Oryza meyeriana chloroplast, complete genome
BlastR	qBlast1.2	Chr01	MH01g0265100	2	KF359922.1	2	Leersia japonica chloroplast, complete genome
BlastR	qBlast1.2	Chr01	MH01g0265100	2	KF428978.1	2	Oryza rufipogon chloroplast, complete genome
BlastR	qBlast1.2	Chr01	MH01g0265100	2	KF515509.1	2	Olyra latifolia plastid, complete genome
BlastR	qBlast1.2	Chr01	MH01g0265100	1	KF534489.1	1	Aegilops cylindrica chloroplast, complete genome
BlastR	qBlast1.2	Chr01	MH01g0265100	1	KF534490.1	1	Aegilops geniculata chloroplast, complete genome
BlastR	qBlast1.2	Chr01	MH01g0265100	2	KF562709.1	2	Oryza rufipogon cultivar DongXiang chloroplast, complete genome
BlastR	qBlast1.2	Chr01	MH01g0265100	2	KF646538.1	2	Setaria italica plastid, complete genome
BlastR	qBlast1.2	Chr01	MH01g0265100	2	KF730315.1	2	Phragmites australis chloroplast, complete genome
BlastR	qBlast1.2	Chr01	MH01g0265100	2	KF887484.1	2	Deschampsia antarctica plastid, complete genome
BlastR	qBlast1.2	Chr01	MH01g0265100	2	KF998272.1	2	Sorghum timorense chloroplast, complete genome
BlastR	qBlast1.2	Chr01	MH01g0265100	2	KJ000047.1	2	Echinochloa crus-galli var. crus-galli chloroplast, complete genome
BlastR	qBlast1.2	Chr01	MH01g0265100	2	KJ000048.2	2	Echinochloa oryzicola chloroplast, complete genome
BlastR	qBlast1.2	Chr01	MH01g0265100	2	KJ001642.1	2	Setaria italica chloroplast, complete genome
BlastR	qBlast1.2	Chr01	MH01g0265100	2	KJ174105.1	2	Triticum urartu chloroplast, complete genome
BlastR	qBlast1.2	Chr01	MH01g0265100	2	KJ490012.1	2	Cenchrus americanus plastid, complete genome
BlastR	qBlast1.2	Chr01	MH01g0265100	2	KJ496369.1	2	Ampelocalamus calcareus plastid, complete genome
BlastR	qBlast1.2	Chr01	MH01g0265100	2	KJ513090.1	2	Oryza glaberrima plastid, complete genome
BlastR	qBlast1.2	Chr01	MH01g0265100	2	KJ513091.1	2	Digitaria exilis plastid, complete genome
BlastR	qBlast1.2	Chr01	MH01g0265100	1	KJ522748.1	1	Bergbambos tessellata plastid, partial genome
BlastR	qBlast1.2	Chr01	MH01g0265100	2	KJ592713.1	2	Triticum aestivum chloroplast, complete genome
BlastR	qBlast1.2	Chr01	MH01g0265100	2	KJ614396.1	2	Triticum aestivum cultivar Chinese Spring TA3008 chloroplast, complete genome
BlastR	qBlast1.2	Chr01	MH01g0265100	2	KJ614398.1	2	Triticum turgidum cultivar PI520121 chloroplast, complete genome
BlastR	qBlast1.2	Chr01	MH01g0265100	2	KJ614399.1	2	Triticum turgidum cultivar TA2801 chloroplast, complete genome
BlastR	qBlast1.2	Chr01	MH01g0265100	2	KJ614400.1	2	Triticum turgidum cultivar TA0073 chloroplast, complete genome
BlastR	qBlast1.2	Chr01	MH01g0265100	2	KJ614401.1	2	Triticum turgidum cultivar TA0060 chloroplast, complete genome
BlastR	qBlast1.2	Chr01	MH01g0265100	2	KJ614402.1	2	Triticum turgidum cultivar TA1133 chloroplast, complete genome
BlastR	qBlast1.2	Chr01	MH01g0265100	2	KJ614403.1	2	Triticum aestivum cultivar spleta PI384000 chloroplast, complete genome
BlastR	qBlast1.2	Chr01	MH01g0265100	2	KJ614404.1	2	Aegilops speltoides var. ligustica cultivar AE918 chloroplast, complete genome
BlastR	qBlast1.2	Chr01	MH01g0265100	2	KJ614405.1	2	Aegilops speltoides var. ligustica cultivar TA1796 chloroplast, complete genome
BlastR	qBlast1.2	Chr01	MH01g0265100	2	KJ614406.1	2	Aegilops speltoides var. speltoides cultivar PI487232 chloroplast, complete genome
BlastR	qBlast1.2	Chr01	MH01g0265100	2	KJ614407.1	2	Triticum timopheevii cultivar TA0941 chloroplast, complete genome
BlastR	qBlast1.2	Chr01	MH01g0265100	2	KJ614408.1	2	Triticum timopheevii cultivar TA1485 chloroplast, complete genome
BlastR	qBlast1.2	Chr01	MH01g0265100	2	KJ614409.1	2	Triticum timopheevii cultivar TA944 chloroplast, complete genome
BlastR	qBlast1.2	Chr01	MH01g0265100	2	KJ614410.1	2	Triticum timopheevii cultivar Tim01 chloroplast, complete genome
BlastR	qBlast1.2	Chr01	MH01g0265100	2	KJ614411.1	2	Triticum urartu cultivar PI428335 chloroplast, complete genome
BlastR	qBlast1.2	Chr01	MH01g0265100	2	KJ614412.1	2	Aegilops tauschii cultivar AL8/78 chloroplast, complete genome
BlastR	qBlast1.2	Chr01	MH01g0265100	2	KJ614413.1	2	Aegilops searsii cultivar TA1926 chloroplast, complete genome
BlastR	qBlast1.2	Chr01	MH01g0265100	2	KJ614414.1	2	Aegilops searsii cultivar TA1837 chloroplast, complete genome
BlastR	qBlast1.2	Chr01	MH01g0265100	2	KJ614415.1	2	Aegilops searsii cultivar TA1841 chloroplast, complete genome
BlastR	qBlast1.2	Chr01	MH01g0265100	2	KJ614416.1	2	Aegilops longissima cultivar TA1924 chloroplast, complete genome
BlastR	qBlast1.2	Chr01	MH01g0265100	2	KJ614417.1	2	Aegilops sharonensis cultivar TA1996 chloroplast, complete genome
BlastR	qBlast1.2	Chr01	MH01g0265100	2	KJ614418.1	2	Aegilops bicornis cultivar Clae57 chloroplast, complete genome
BlastR	qBlast1.2	Chr01	MH01g0265100	2	KJ614419.1	2	Aegilops sharonensis cultivar TA1995 chloroplast, complete genome
BlastR	qBlast1.2	Chr01	MH01g0265100	2	KJ614420.1	2	Aegilops kotschyi cultivar TA1980 chloroplast, complete genome
BlastR	qBlast1.2	Chr01	MH01g0265100	2	KJ722536.1	2	Bambusa multiplex chloroplast, complete genome
BlastR	qBlast1.2	Chr01	MH01g0265100	2	KJ722540.1	2	Phyllostachys sulphurea chloroplast, complete genome
BlastR	qBlast1.2	Chr01	MH01g0265100	2	KJ819549.1	2	Sartidia perrieri chloroplast, complete genome
BlastR	qBlast1.2	Chr01	MH01g0265100	2	KJ819550.1	2	Sartidia dewinteri chloroplast, complete genome
BlastR	qBlast1.2	Chr01	MH01g0265100	2	KJ825856.1	2	Phragmites australis chloroplast, complete genome
BlastR	qBlast1.2	Chr01	MH01g0265100	2	KJ830774.1	2	Oryza australiensis isolate 86524 chloroplast, complete genome
BlastR	qBlast1.2	Chr01	MH01g0265100	2	KJ870988.1	2	Bambusa bambos voucher Bogor Botanical Garden BI-1 plastid, complete genome
BlastR	qBlast1.2	Chr01	MH01g0265100	2	KJ870989.1	2	Bambusa arnhemica voucher CAN:1846 plastid, complete genome
BlastR	qBlast1.2	Chr01	MH01g0265100	2	KJ870990.1	2	Chusquea spectabilis voucher ISC:XL & LC 919 plastid, complete genome
BlastR	qBlast1.2	Chr01	MH01g0265100	2	KJ870991.1	2	Diandrolyra sp. Clark 1301 plastid, complete genome
BlastR	qBlast1.2	Chr01	MH01g0265100	2	KJ870992.1	2	Eremitis sp. Clark & Zhang 1343 plastid, complete genome
BlastR	qBlast1.2	Chr01	MH01g0265100	2	KJ870993.1	2	Greslania sp. McPherson 19217 plastid, complete genome
BlastR	qBlast1.2	Chr01	MH01g0265100	2	KJ870994.1	2	Hickelia madagascariensis voucher K:S. Dransfield:1349 plastid, complete genome
BlastR	qBlast1.2	Chr01	MH01g0265100	2	KJ870995.1	2	Neohouzeaua sp. Clark & Attigala 1712 plastid, complete genome
BlastR	qBlast1.2	Chr01	MH01g0265100	2	KJ870996.1	2	Neololeba atra voucher ISC:Clark & Triplett 1663 plastid, complete genome
BlastR	qBlast1.2	Chr01	MH01g0265100	2	KJ870997.1	2	Olmeca reflexa voucher Francisco Botanical Garden 312 plastid, complete genome
BlastR	qBlast1.2	Chr01	MH01g0265100	2	KJ870998.1	2	Raddia brasiliensis voucher ISC:Clark & Attigala 1713 plastid, complete genome
BlastR	qBlast1.2	Chr01	MH01g0265100	2	KJ870999.1	2	Zizania aquatica voucher CAN:Saarela:20870 plastid, complete genome
BlastR	qBlast1.2	Chr01	MH01g0265100	2	KJ871000.1	2	Buergersiochloa bambusoides voucher K:SD 1365 plastid, complete genome
BlastR	qBlast1.2	Chr01	MH01g0265100	2	KJ871001.1	2	Chusquea liebmannii voucher ISC:Clark & Attigala 1710 plastid, complete genome
BlastR	qBlast1.2	Chr01	MH01g0265100	2	KJ871002.1	2	Lithachne pauciflora voucher ISC:Clark 1297 plastid, complete genome
BlastR	qBlast1.2	Chr01	MH01g0265100	2	KJ871003.1	2	Otatea acuminata voucher ISC:Clark & Zhang 1348 plastid, complete genome
BlastR	qBlast1.2	Chr01	MH01g0265100	2	KJ871004.1	2	Pariana radiciflora voucher ISC:Clark & Zhang 1344 plastid, complete genome
BlastR	qBlast1.2	Chr01	MH01g0265100	2	KJ871005.1	2	Thamnocalamus spathiflorus voucher ISC:LC 1319 plastid, complete genome
BlastR	qBlast1.2	Chr01	MH01g0265100	2	KJ920224.1	2	Aristida purpurea plastid, complete genome
BlastR	qBlast1.2	Chr01	MH01g0265100	2	KJ920225.1	2	Centotheca lappacea plastid, complete genome
BlastR	qBlast1.2	Chr01	MH01g0265100	2	KJ920226.1	2	Chaetobromus involucratus subsp. dregeanus plastid, complete genome
BlastR	qBlast1.2	Chr01	MH01g0265100	2	KJ920227.1	2	Chionochloa macra plastid, complete genome
BlastR	qBlast1.2	Chr01	MH01g0265100	2	KJ920228.1	2	Coleataenia prionitis plastid, complete genome
BlastR	qBlast1.2	Chr01	MH01g0265100	2	KJ920229.1	2	Danthonia californica plastid, complete genome
BlastR	qBlast1.2	Chr01	MH01g0265100	2	KJ920230.1	2	Elytrophorus spicatus plastid, complete genome
BlastR	qBlast1.2	Chr01	MH01g0265100	2	KJ920231.1	2	Eriachne stipacea plastid, complete genome
BlastR	qBlast1.2	Chr01	MH01g0265100	2	KJ920232.1	2	Hakonechloa macra plastid, complete genome
BlastR	qBlast1.2	Chr01	MH01g0265100	2	KJ920233.1	2	Isachne distichophylla plastid, complete genome
BlastR	qBlast1.2	Chr01	MH01g0265100	2	KJ920234.1	2	Micraira sp. JLC-2014 plastid, complete genome
BlastR	qBlast1.2	Chr01	MH01g0265100	2	KJ920235.1	2	Monachather paradoxus plastid, complete genome
BlastR	qBlast1.2	Chr01	MH01g0265100	2	KJ920236.1	2	Thysanolaena latifolia plastid, complete genome
BlastR	qBlast1.2	Chr01	MH01g0265100	2	KM088021.1	2	Oryza glaberrima chloroplast, complete genome
BlastR	qBlast1.2	Chr01	MH01g0265100	2	KM088022.1	2	Oryza nivara chloroplast, complete genome
BlastR	qBlast1.2	Chr01	MH01g0265100	2	KM088023.1	2	Oryza barthii chloroplast, complete genome
BlastR	qBlast1.2	Chr01	MH01g0265100	2	KM088024.1	2	Oryza longistaminata chloroplast, complete genome
BlastR	qBlast1.2	Chr01	MH01g0265100	2	KM103367.1	2	Oryza sativa cultivar IR8 from South Korea chloroplast, complete genome
BlastR	qBlast1.2	Chr01	MH01g0265100	2	KM103369.1	2	Oryza sativa cultivar TN1 chloroplast, complete genome
BlastR	qBlast1.2	Chr01	MH01g0265100	2	KM103370.1	2	Oryza glaberrima voucher IRGC103937 chloroplast, complete genome
BlastR	qBlast1.2	Chr01	MH01g0265100	2	KM103372.1	2	Oryza rufipogon voucher W1588 chloroplast, complete genome
BlastR	qBlast1.2	Chr01	MH01g0265100	2	KM103373.1	2	Oryza meridionalis voucher W1943 chloroplast, complete genome
BlastR	qBlast1.2	Chr01	MH01g0265100	2	KM103374.1	2	Oryza glumipatula voucher W2112 chloroplast, complete genome
BlastR	qBlast1.2	Chr01	MH01g0265100	2	KM103375.1	2	Oryza punctata voucher GEN1233_2 chloroplast, complete genome
BlastR	qBlast1.2	Chr01	MH01g0265100	2	KM103377.1	2	Oryza glaberrima voucher HHU-KNR2013252 from South Korea chloroplast, complete genome
BlastR	qBlast1.2	Chr01	MH01g0265100	2	KM103378.1	2	Oryza barthii voucher IRGC104574 chloroplast, complete genome
BlastR	qBlast1.2	Chr01	MH01g0265100	2	KM103379.1	2	Oryza barthii voucher WAB0028976 chloroplast, complete genome
BlastR	qBlast1.2	Chr01	MH01g0265100	2	KM103380.1	2	Oryza barthii voucher WAB0028903 chloroplast, complete genome
BlastR	qBlast1.2	Chr01	MH01g0265100	2	KM103381.1	2	Oryza barthii voucher WAB0028952 chloroplast, complete genome
BlastR	qBlast1.2	Chr01	MH01g0265100	2	KM282190.1	2	Zizania latifolia chloroplast, complete genome
BlastR	qBlast1.2	Chr01	MH01g0265100	2	KM352501.1	2	Triticum turgidum subsp. durum cultivar Langdon chloroplast, complete genome
BlastR	qBlast1.2	Chr01	MH01g0265100	2	KM365071.1	2	Guadua angustifolia chloroplast, complete genome
BlastR	qBlast1.2	Chr01	MH01g0265100	2	KM881634.1	2	Oryza barthii isolate 103590 chloroplast, complete genome
BlastR	qBlast1.2	Chr01	MH01g0265100	2	KM881635.1	2	Oryza barthii isolate 101381 chloroplast, complete genome
BlastR	qBlast1.2	Chr01	MH01g0265100	2	KM881636.1	2	Oryza barthii isolate 104124 chloroplast, complete genome
BlastR	qBlast1.2	Chr01	MH01g0265100	2	KM881637.1	2	Oryza barthii isolate 86481 chloroplast, complete genome
BlastR	qBlast1.2	Chr01	MH01g0265100	2	KM881638.1	2	Oryza glaberrima isolate 104040 chloroplast, complete genome
BlastR	qBlast1.2	Chr01	MH01g0265100	2	KM881639.1	2	Oryza glaberrima isolate 101328 chloroplast, complete genome
BlastR	qBlast1.2	Chr01	MH01g0265100	2	KM881640.1	2	Oryza glumipatula chloroplast, complete genome
BlastR	qBlast1.2	Chr01	MH01g0265100	2	KM881641.1	2	Oryza longistaminata isolate 103905 chloroplast, complete genome
BlastR	qBlast1.2	Chr01	MH01g0265100	2	KM881642.1	2	Oryza longistaminata isolate 81953 chloroplast, complete genome
BlastR	qBlast1.2	Chr01	MH01g0265100	2	KM881643.1	2	Oryza officinalis chloroplast, complete genome
BlastR	qBlast1.2	Chr01	MH01g0265100	2	KM974729.1	2	Stipa hymenoides voucher CAN:Saarela 725 plastid, complete genome
BlastR	qBlast1.2	Chr01	MH01g0265100	2	KM974730.1	2	Ammophila breviligulata voucher CAN:Peterson 20867 plastid, complete genome
BlastR	qBlast1.2	Chr01	MH01g0265100	2	KM974731.1	2	Ampelodesmos mauritanicus voucher B:Royl & Schiers s.n. plastid, complete genome
BlastR	qBlast1.2	Chr01	MH01g0265100	2	KM974732.1	2	Anthoxanthum odoratum voucher CAN:Saarela 500 plastid, complete genome
BlastR	qBlast1.2	Chr01	MH01g0265100	2	KM974733.1	2	Avena sativa voucher CAN:Saarela 775 plastid, complete genome
BlastR	qBlast1.2	Chr01	MH01g0265100	2	KM974734.1	2	Helictochloa hookeri voucher CAN:Saarela 18359 plastid, complete genome
BlastR	qBlast1.2	Chr01	MH01g0265100	2	KM974735.1	2	Brachyelytrum aristosum voucher BH:J.I. Davis 777 plastid, complete genome
BlastR	qBlast1.2	Chr01	MH01g0265100	2	KM974736.1	2	Briza maxima voucher CAN:Saarela 284 plastid, complete genome
BlastR	qBlast1.2	Chr01	MH01g0265100	2	KM974737.1	2	Bromus vulgaris voucher CAN:Saarela 822 plastid, complete genome
BlastR	qBlast1.2	Chr01	MH01g0265100	2	KM974738.1	2	Dactylis glomerata voucher CAN:Saarela 496 plastid, complete genome
BlastR	qBlast1.2	Chr01	MH01g0265100	2	KM974739.1	2	Diarrhena obovata voucher BH:J.I. Davis 756 plastid, complete genome
BlastR	qBlast1.2	Chr01	MH01g0265100	2	KM974740.1	2	Hierochloe odorata voucher A:E.A. Kellogg s.n. plastid, complete genome
BlastR	qBlast1.2	Chr01	MH01g0265100	2	KM974741.1	2	Hordeum jubatum voucher CAN:Saarela 18478 plastid, complete genome
BlastR	qBlast1.2	Chr01	MH01g0265100	2	KM974742.1	2	Melica mutica voucher US:W.J. Kress & M. Butts 04-7461 plastid, complete genome
BlastR	qBlast1.2	Chr01	MH01g0265100	2	KM974743.1	2	Melica subulata voucher CAN:Saarela 836 plastid, complete genome
BlastR	qBlast1.2	Chr01	MH01g0265100	2	KM974744.1	2	Oryzopsis asperifolia voucher CAN:Saarela 430 plastid, complete genome
BlastR	qBlast1.2	Chr01	MH01g0265100	2	KM974745.1	2	Phaenosperma globosum voucher BH:J.I. Davis 779 plastid, complete genome
BlastR	qBlast1.2	Chr01	MH01g0265100	2	KM974746.1	2	Phalaris arundinacea voucher CAN:Saarela 973 plastid, complete genome
BlastR	qBlast1.2	Chr01	MH01g0265100	2	KM974747.1	2	Phleum alpinum voucher CAN:Saarela 1234 plastid, complete genome
BlastR	qBlast1.2	Chr01	MH01g0265100	2	KM974748.1	2	Piptochaetium avenaceum voucher CAN:R.J. Soreng & K. Romaschenko 430 plastid, complete genome
BlastR	qBlast1.2	Chr01	MH01g0265100	2	KM974749.1	2	Poa palustris voucher CAN:Saarela 1080 plastid, complete genome
BlastR	qBlast1.2	Chr01	MH01g0265100	2	KM974750.1	2	Puccinellia nuttalliana plastid, complete genome
BlastR	qBlast1.2	Chr01	MH01g0265100	2	KM974751.1	2	Festuca arundinacea voucher CAN:Saarela 331 plastid, complete genome
BlastR	qBlast1.2	Chr01	MH01g0265100	2	KM974752.1	2	Torreyochloa pallida voucher CAN:Saarela 1110 plastid, complete genome
BlastR	qBlast1.2	Chr01	MH01g0265100	2	KM974753.1	2	Trisetum cernuum voucher CAN:Saarela 876 plastid, complete genome
BlastR	qBlast1.2	Chr01	MH01g0265100	2	KP176438.1	2	Sporobolus maritimus chloroplast, complete genome
BlastR	qBlast1.2	Chr01	MH01g0265100	2	KP319241.1	2	Chusquea circinata plastid, complete genome
BlastR	qBlast1.2	Chr01	MH01g0265100	2	KP319242.1	2	Chusquea sp. PFM-2015 plastid, complete genome
BlastR	qBlast1.2	Chr01	MH01g0265100	2	KP319243.1	2	Otatea glauca, complete genome
BlastR	qBlast1.2	Chr01	MH01g0265100	2	KP319244.1	2	Pariana campestris plastid, complete genome
BlastR	qBlast1.2	Chr01	MH01g0265100	2	KP319245.1	2	Pariana radiciflora plastid, complete genome
BlastR	qBlast1.2	Chr01	MH01g0265100	2	KP319246.1	2	Pariana sp. PFM-2015 plastid, complete genome
BlastR	qBlast1.2	Chr01	MH01g0265100	2	KP793062.1	2	Guadua weberbaueri voucher TULV:XL & MK 582 plastid, complete genome
BlastR	qBlast1.2	Chr01	MH01g0265100	2	KP966115.1	2	Zea mays subsp. mays cultivar inbred line B37C chloroplast, complete genome
BlastR	qBlast1.2	Chr01	MH01g0265100	2	KP966116.1	2	Zea mays subsp. mays cultivar inbred line B37S chloroplast, complete genome
BlastR	qBlast1.2	Chr01	MH01g0265100	2	KP966117.1	2	Zea mays subsp. mays cultivar inbred line B37T chloroplast, complete genome
BlastR	qBlast1.2	Chr01	MH01g0265100	2	KR078265.1	2	Chikusichloa aquatica chloroplast, complete genome
BlastR	qBlast1.2	Chr01	MH01g0265100	2	KR232941.1	2	Urochloa decumbens chloroplast, complete genome
BlastR	qBlast1.2	Chr01	MH01g0265100	2	KR232942.1	2	Urochloa brizantha chloroplast, complete genome
BlastR	qBlast1.2	Chr01	MH01g0265100	2	KR232943.1	2	Urochloa ruziziensis chloroplast, complete genome
BlastR	qBlast1.2	Chr01	MH01g0265100	2	KR232944.1	2	Urochloa humidicola chloroplast, complete genome
BlastR	qBlast1.2	Chr01	MH01g0265100	2	KR364802.1	2	Oryza glumipatula cultivar W1187 chloroplast, complete genome
BlastR	qBlast1.2	Chr01	MH01g0265100	2	KR364803.1	2	Oryza glumipatula cultivar W2201 chloroplast, complete genome
BlastR	qBlast1.2	Chr01	MH01g0265100	2	KR822684.1	2	Echinochloa crus-galli chloroplast, complete genome
BlastR	qBlast1.2	Chr01	MH01g0265100	2	KR822685.1	2	Echinochloa crus-galli var. crus-galli chloroplast, complete genome
BlastR	qBlast1.2	Chr01	MH01g0265100	2	KR822686.1	2	Echinochloa crus-galli var. praticola chloroplast, complete genome
BlastR	qBlast1.2	Chr01	MH01g0265100	2	KR822687.1	2	Miscanthus sacchariflorus chloroplast, complete genome
BlastR	qBlast1.2	Chr01	MH01g0265100	2	KR822688.1	2	Miscanthus sinensis chloroplast, complete genome
BlastR	qBlast1.2	Chr01	MH01g0265100	2	KR873421.1	2	Zea diploperennis plastid, complete genome
BlastR	qBlast1.2	Chr01	MH01g0265100	2	KR873422.1	2	Zea mays subsp. huehuetenangensis plastid, complete genome
BlastR	qBlast1.2	Chr01	MH01g0265100	2	KR873423.1	2	Zea perennis plastid, complete genome
BlastR	qBlast1.2	Chr01	MH01g0265100	2	KR873424.1	2	Zea luxurians plastid, complete genome
BlastR	qBlast1.2	Chr01	MH01g0265100	2	KT161956.1	2	Zizania latifolia chloroplast, complete genome
BlastR	qBlast1.2	Chr01	MH01g0265100	2	KT168383.1	2	Centropodia glauca voucher ISC:P. Linder 5410 plastid, complete genome
BlastR	qBlast1.2	Chr01	MH01g0265100	2	KT168384.1	2	Eragrostis minor voucher ISC:L.G. Clark 1333 plastid, complete genome
BlastR	qBlast1.2	Chr01	MH01g0265100	2	KT168385.1	2	Eragrostis tef voucher RSA:A.L. Ingram:544 plastid, complete genome
BlastR	qBlast1.2	Chr01	MH01g0265100	2	KT168386.1	2	Bouteloua curtipendula voucher DEK:S. Burke:27 plastid, complete genome
BlastR	qBlast1.2	Chr01	MH01g0265100	2	KT168387.1	2	Hilaria cenchroides voucher RSA:J.T. Columbus:5049 plastid, complete genome
BlastR	qBlast1.2	Chr01	MH01g0265100	2	KT168388.1	2	Sporobolus michauxianus voucher CAN:P.M.Peterson:20865 plastid, complete genome
BlastR	qBlast1.2	Chr01	MH01g0265100	2	KT168389.1	2	Sporobolus heterolepis voucher DEK:M.R. Duvall:s.n. plastid, complete genome
BlastR	qBlast1.2	Chr01	MH01g0265100	2	KT168390.1	2	Zoysia macrantha voucher RSA:J.T. Columbus:5085 plastid, complete genome
BlastR	qBlast1.2	Chr01	MH01g0265100	2	KT168391.1	2	Astrebla pectinata plastid, complete genome
BlastR	qBlast1.2	Chr01	MH01g0265100	2	KT168392.1	2	Bouteloua gracilis plastid, complete genome
BlastR	qBlast1.2	Chr01	MH01g0265100	2	KT168393.1	2	Chloris barbata plastid, complete genome
BlastR	qBlast1.2	Chr01	MH01g0265100	2	KT168394.1	2	Distichlis bajaensis plastid, complete genome
BlastR	qBlast1.2	Chr01	MH01g0265100	2	KT168395.1	2	Distichlis spicata plastid, complete genome
BlastR	qBlast1.2	Chr01	MH01g0265100	2	KT168396.1	2	Hilaria rigida plastid, complete genome
BlastR	qBlast1.2	Chr01	MH01g0265100	2	KT168397.1	2	Tenaxia guillarmodiae plastid, complete genome
BlastR	qBlast1.2	Chr01	MH01g0265100	2	KT281145.1	2	Alloteropsis semialata isolate Aus chloroplast, complete genome
BlastR	qBlast1.2	Chr01	MH01g0265100	2	KT281146.1	2	Alloteropsis angusta isolate 3C chloroplast, complete genome
BlastR	qBlast1.2	Chr01	MH01g0265100	2	KT281147.1	2	Alloteropsis semialata isolate ATSS837 chloroplast, complete genome
BlastR	qBlast1.2	Chr01	MH01g0265100	2	KT281148.1	2	Alloteropsis semialata isolate BL chloroplast, complete genome
BlastR	qBlast1.2	Chr01	MH01g0265100	2	KT281149.1	2	Alloteropsis semialata isolate Bur chloroplast, complete genome
BlastR	qBlast1.2	Chr01	MH01g0265100	2	KT281150.1	2	Alloteropsis semialata isolate JM chloroplast, complete genome
BlastR	qBlast1.2	Chr01	MH01g0265100	2	KT281151.1	2	Alloteropsis semialata isolate LO1A chloroplast, complete genome
BlastR	qBlast1.2	Chr01	MH01g0265100	2	KT281152.1	2	Alloteropsis semialata isolate LO2O chloroplast, complete genome
BlastR	qBlast1.2	Chr01	MH01g0265100	2	KT281153.1	2	Alloteropsis semialata isolate LO4C chloroplast, complete genome
BlastR	qBlast1.2	Chr01	MH01g0265100	2	KT281154.1	2	Alloteropsis semialata isolate Ma chloroplast, complete genome
BlastR	qBlast1.2	Chr01	MH01g0265100	2	KT281155.1	2	Alloteropsis semialata isolate MD chloroplast, complete genome
BlastR	qBlast1.2	Chr01	MH01g0265100	2	KT281156.1	2	Alloteropsis cimicina isolate RCH20 chloroplast, complete genome
BlastR	qBlast1.2	Chr01	MH01g0265100	2	KT281157.1	2	Alloteropsis semialata isolate TW3 chloroplast, complete genome
BlastR	qBlast1.2	Chr01	MH01g0265100	2	KT289403.1	2	Oryza sativa Aromatic Japonica Group cultivar basmati chloroplast, complete genome
BlastR	qBlast1.2	Chr01	MH01g0265100	2	KT289404.1	2	Oryza sativa Tropical Japonica Group chloroplast, complete genome
BlastR	qBlast1.2	Chr01	MH01g0265100	2	KT289405.1	2	Setaria viridis chloroplast, complete genome
BlastR	qBlast1.2	Chr01	MH01g0265100	2	KT373814.1	2	Guadua chacoensis voucher Th. Greco 159-FLOR_15/02/20 chloroplast, complete genome
BlastR	qBlast1.2	Chr01	MH01g0265100	2	KT373815.1	2	Merostachys sp. Greco 18 chloroplast, complete genome
BlastR	qBlast1.2	Chr01	MH01g0265100	2	KT428377.1	2	Pseudosasa japonica isolate Pjc-1 cultivar akebonosuji chloroplast, complete genome
BlastR	qBlast1.2	Chr01	MH01g0265100	2	KT428378.1	2	Pseudosasa japonica isolate Pjc_a-1 cultivar akebonosuji chloroplast, complete genome
BlastR	qBlast1.2	Chr01	MH01g0265100	2	KT692644.1	2	Stipa lipskyi voucher Stipa lipskyi chloroplast, complete genome
BlastR	qBlast1.2	Chr01	MH01g0265100	2	KT962228.1	2	Hordeum vulgare subsp. vulgare chloroplast, complete genome
BlastR	qBlast1.2	Chr01	MH01g0265100	2	KT983255.1	2	Echinochloa colona chloroplast, complete genome
BlastR	qBlast1.2	Chr01	MH01g0265100	2	KT983256.1	2	Echinochloa crus-galli chloroplast, complete genome
BlastR	qBlast1.2	Chr01	MH01g0265100	2	KT983629.1	2	Stipa purpurea voucher SPUR20151101 chloroplast, complete genome
BlastR	qBlast1.2	Chr01	MH01g0265100	2	KT992850.1	2	Oryza brachyantha chloroplast, complete genome
BlastR	qBlast1.2	Chr01	MH01g0265100	2	KU170609.1	2	Brachypodium distachyon chloroplast, complete genome
BlastR	qBlast1.2	Chr01	MH01g0265100	2	KU179220.1	2	Oryza minuta cultivar IRGC 101099 chloroplast, complete genome
BlastR	qBlast1.2	Chr01	MH01g0265100	2	KU214867.1	2	Saccharum hybrid cultivar cultivar Q155 chloroplast, complete genome
BlastR	qBlast1.2	Chr01	MH01g0265100	2	KU242342.1	2	Echinochloa frumentacea cultivar CO(KV)2 chloroplast, complete genome
BlastR	qBlast1.2	Chr01	MH01g0265100	2	KU291447.1	2	Zea nicaraguensis chloroplast, complete genome
BlastR	qBlast1.2	Chr01	MH01g0265100	2	KU291466.1	2	Imperata cylindrica voucher DEK:Burke 21 chloroplast, complete genome
BlastR	qBlast1.2	Chr01	MH01g0265100	2	KU291467.1	2	Ischaemum afrum voucher PI:364924 chloroplast, complete genome
BlastR	qBlast1.2	Chr01	MH01g0265100	2	KU291468.1	2	Iseilema macratherum voucher PI:257760 chloroplast, complete genome
BlastR	qBlast1.2	Chr01	MH01g0265100	2	KU291469.1	2	Loudetiopsis kerstingii voucher PI:12679 chloroplast, complete genome
BlastR	qBlast1.2	Chr01	MH01g0265100	2	KU291470.1	2	Megathyrsus maximus voucher PI:12181 chloroplast, complete genome
BlastR	qBlast1.2	Chr01	MH01g0265100	2	KU291471.1	2	Arthraxon prionodes voucher PI:659331 chloroplast, complete genome
BlastR	qBlast1.2	Chr01	MH01g0265100	2	KU291472.1	2	Oncorachis ramosa voucher SI:Zuloaga 6960 chloroplast, complete genome
BlastR	qBlast1.2	Chr01	MH01g0265100	2	KU291473.1	2	Oplismenus hirtellus voucher ISC:Clark & Lewis 1644 chloroplast, complete genome
BlastR	qBlast1.2	Chr01	MH01g0265100	2	KU291474.1	2	Otachyrium versicolor voucher SI:Zuloaga 7027 chloroplast, complete genome
BlastR	qBlast1.2	Chr01	MH01g0265100	2	KU291475.1	2	Panicum capillare voucher CAN:Saarela 769 chloroplast, complete genome
BlastR	qBlast1.2	Chr01	MH01g0265100	2	KU291476.1	2	Paspalidium geminatum voucher SI:Giussani 313 chloroplast, complete genome
BlastR	qBlast1.2	Chr01	MH01g0265100	2	KU291477.1	2	Paspalum dilatatum voucher CAN:Peterson 19673 chloroplast, complete genome
BlastR	qBlast1.2	Chr01	MH01g0265100	2	KU291478.1	2	Paspalum fimbriatum voucher SI:Morrone 3651 chloroplast, complete genome
BlastR	qBlast1.2	Chr01	MH01g0265100	2	KU291479.1	2	Paspalum glaziovii voucher SI:Filgueiras 3482 chloroplast, complete genome
BlastR	qBlast1.2	Chr01	MH01g0265100	2	KU291480.1	2	Plagiantha tenella voucher SI:Zuloaga 6953 chloroplast, complete genome
BlastR	qBlast1.2	Chr01	MH01g0265100	2	KU291481.1	2	Rottboellia cochinchinensis voucher ISC:Clark et al. 1698 chloroplast, complete genome
BlastR	qBlast1.2	Chr01	MH01g0265100	2	KU291482.1	2	Sorghastrum nutans voucher DEK:Wysocki s.n. chloroplast, complete genome
BlastR	qBlast1.2	Chr01	MH01g0265100	2	KU291483.1	2	Steinchisma laxum voucher SI:Zuloaga 7416 chloroplast, complete genome
BlastR	qBlast1.2	Chr01	MH01g0265100	2	KU291484.1	2	Themeda sp. Saarela 1833 chloroplast, complete genome
BlastR	qBlast1.2	Chr01	MH01g0265100	2	KU291485.1	2	Thyridolepis xerophila voucher CAN:Saarela 1643 chloroplast, complete genome
BlastR	qBlast1.2	Chr01	MH01g0265100	2	KU291486.1	2	Urochloa reptans voucher HAW:Morden 1221 chloroplast, complete genome
BlastR	qBlast1.2	Chr01	MH01g0265100	2	KU291487.1	2	Whiteochloa capillipes voucher DEK:Duvall s.n. chloroplast, complete genome
BlastR	qBlast1.2	Chr01	MH01g0265100	2	KU291488.1	2	Zeugites pittieri voucher ISC:Clark et al. 1171 chloroplast, complete genome
BlastR	qBlast1.2	Chr01	MH01g0265100	2	KU291489.1	2	Amphicarpum muhlenbergianum voucher ISC:Clark et al. 1695 chloroplast, complete genome
BlastR	qBlast1.2	Chr01	MH01g0265100	2	KU291490.1	2	Arundinella deppeana voucher XAL:Clark et al. 1680 chloroplast, complete genome
BlastR	qBlast1.2	Chr01	MH01g0265100	2	KU291491.1	2	Axonopus fissifolius voucher ISC:Clark et al. 1703 chloroplast, complete genome
BlastR	qBlast1.2	Chr01	MH01g0265100	2	KU291492.1	2	Bothriochloa alta voucher DEK:Duvall s.n. chloroplast, complete genome
BlastR	qBlast1.2	Chr01	MH01g0265100	2	KU291493.1	2	Capillipedium venustum voucher PI:11713 chloroplast, complete genome
BlastR	qBlast1.2	Chr01	MH01g0265100	2	KU291494.1	2	Chasmanthium laxum var. sessiliflorum voucher ISC:Sanchez-Ken s.n. chloroplast, complete genome
BlastR	qBlast1.2	Chr01	MH01g0265100	2	KU291495.1	2	Danthoniopsis dinteri voucher DEK:Duvall s.n. chloroplast, complete genome
BlastR	qBlast1.2	Chr01	MH01g0265100	2	KU291496.1	2	Dichanthelium acuminatum voucher CAN:Saarela 666 chloroplast, complete genome
BlastR	qBlast1.2	Chr01	MH01g0265100	2	KU291497.1	2	Diheteropogon amplectens var. catangensis voucher PI:12585 chloroplast, complete genome
BlastR	qBlast1.2	Chr01	MH01g0265100	2	KU291498.1	2	Eriochloa meyeriana voucher DEK:Duvall s.n. chloroplast, complete genome
BlastR	qBlast1.2	Chr01	MH01g0265100	2	KU291499.1	2	Eulalia aurea voucher PI:12153 chloroplast, complete genome
BlastR	qBlast1.2	Chr01	MH01g0265100	2	KU291500.1	2	Hyparrhenia subplumosa voucher PI:12665 chloroplast, complete genome
BlastR	qBlast1.2	Chr01	MH01g0265100	2	KU343177.1	2	Panicum miliaceum plastid, complete genome
BlastR	qBlast1.2	Chr01	MH01g0265100	2	KU523577.1	2	Chimonocalamus sp. Clark & Reiners s.n. plastid, complete genome
BlastR	qBlast1.2	Chr01	MH01g0265100	2	KU523578.1	2	Shibataea kumasaca voucher ISC:Clark 1290 plastid, complete genome
BlastR	qBlast1.2	Chr01	MH01g0265100	2	KU569967.1	2	Bergbambos tessellata voucher ISC:Clark1318 plastid, complete genome
BlastR	qBlast1.2	Chr01	MH01g0265100	2	KU569968.1	2	Fargesia nitida voucher ISC:Saarela 597531 plastid, complete genome
BlastR	qBlast1.2	Chr01	MH01g0265100	2	KU569971.1	2	Melocanna baccifera voucher ISC:Londono & Clark 930 plastid, partial genome
BlastR	qBlast1.2	Chr01	MH01g0265100	2	KU569972.1	2	Oldeania alpina voucher ISC:Attigala 170 plastid, complete genome
BlastR	qBlast1.2	Chr01	MH01g0265100	2	KU569973.1	2	Phyllostachys aurea voucher Attigala 172 plastid, complete genome
BlastR	qBlast1.2	Chr01	MH01g0265100	1	KU569974.1	1	Pseudosasa hindsii voucher Clark 1317 plastid, partial genome
BlastR	qBlast1.2	Chr01	MH01g0265100	2	KU569975.1	2	Sasa veitchii voucher ISC:Clark 1325 plastid, complete genome
BlastR	qBlast1.2	Chr01	MH01g0265100	2	KU666544.1	2	Streptochaeta spicata chloroplast, complete genome
BlastR	qBlast1.2	Chr01	MH01g0265100	2	KU666545.1	2	Leptaspis banksii chloroplast, complete genome
BlastR	qBlast1.2	Chr01	MH01g0265100	2	KU666546.1	2	Leptaspis zeylanica chloroplast, complete genome
BlastR	qBlast1.2	Chr01	MH01g0265100	2	KU705873.1	2	Oryza sativa Indica Group cultivar RP Bio-226 chloroplast, complete genome
BlastR	qBlast1.2	Chr01	MH01g0265100	2	KU833246.1	2	Eleusine indica chloroplast, complete genome
BlastR	qBlast1.2	Chr01	MH01g0265100	2	KU961859.1	2	Pogonatherum paniceum chloroplast, complete genome
BlastR	qBlast1.2	Chr01	MH01g0265100	2	KU961860.1	2	Eriochrysis villosa chloroplast, partial genome
BlastR	qBlast1.2	Chr01	MH01g0265100	2	KU961861.1	2	Eriochrysis cayennensis chloroplast, partial genome
BlastR	qBlast1.2	Chr01	MH01g0265100	2	KU961862.1	2	Eriochrysis cf. cayennensis 365-2 chloroplast, complete genome
BlastR	qBlast1.2	Chr01	MH01g0265100	2	KU961863.1	2	Eriochrysis laxa chloroplast, complete genome
BlastR	qBlast1.2	Chr01	MH01g0265100	2	KU961864.1	2	Chrysopogon serrulatus chloroplast, complete genome
BlastR	qBlast1.2	Chr01	MH01g0265100	2	KX035098.1	2	Joinvillea ascendens chloroplast, complete genome
BlastR	qBlast1.2	Chr01	MH01g0265100	2	KX109945.1	2	Arundo donax chloroplast, complete genome
BlastR	qBlast1.2	Chr01	MH01g0265100	2	KX109946.1	2	Arundo plinii chloroplast, complete genome
BlastR	qBlast1.2	Chr01	MH01g0265100	2	KX139746.1	2	Saccharum spontaneum chloroplast, complete genome
BlastR	qBlast1.2	Chr01	MH01g0265100	2	KX229726.1	2	Eriachne armittii voucher CAN:J. Saarela 1808 chloroplast, complete genome
BlastR	qBlast1.2	Chr01	MH01g0265100	2	KX229727.1	2	Arundo donax voucher RSA:D. Bell 4664 chloroplast, complete genome
BlastR	qBlast1.2	Chr01	MH01g0265100	2	KX372537.1	2	Ampelocalamus naibunensis chloroplast, complete genome
BlastR	qBlast1.2	Chr01	MH01g0265100	2	KX463053.1	2	Molinia caerulea voucher ISC:L. Clark 1684 plastid, complete genome
BlastR	qBlast1.2	Chr01	MH01g0265100	2	KX507245.1	2	Saccharum hybrid cultivar RB867515 chloroplast, complete genome
BlastR	qBlast1.2	Chr01	MH01g0265100	2	KX663836.1	2	Chasechloa egregia voucher P:L.H. Boivin, sn chloroplast, complete genome
BlastR	qBlast1.2	Chr01	MH01g0265100	2	KX663837.1	2	Brachiaria fragrans voucher P:J.M. Bosser 19160 chloroplast, complete genome
BlastR	qBlast1.2	Chr01	MH01g0265100	2	KX663838.1	2	Chasechloa madagascariensis voucher P:H. Perrier de la Bathie 11217 chloroplast, complete genome
BlastR	qBlast1.2	Chr01	MH01g0265100	2	KX752083.1	2	Alloteropsis semialata isolate 31768 chloroplast, complete genome
BlastR	qBlast1.2	Chr01	MH01g0265100	2	KX752084.1	2	Alloteropsis semialata isolate 39688 chloroplast, complete genome
BlastR	qBlast1.2	Chr01	MH01g0265100	2	KX752085.1	2	Alloteropsis semialata isolate AB3722 chloroplast, complete genome
BlastR	qBlast1.2	Chr01	MH01g0265100	2	KX752086.1	2	Alloteropsis semialata isolate Asem2 chloroplast, complete genome
BlastR	qBlast1.2	Chr01	MH01g0265100	2	KX752087.1	2	Alloteropsis semialata isolate Asem3 chloroplast, complete genome
BlastR	qBlast1.2	Chr01	MH01g0265100	2	KX752088.1	2	Alloteropsis semialata isolate Asem4 chloroplast, complete genome
BlastR	qBlast1.2	Chr01	MH01g0265100	2	KX752089.1	2	Alloteropsis paniculata isolate MSV627 chloroplast, complete genome
BlastR	qBlast1.2	Chr01	MH01g0265100	2	KX752090.1	2	Alloteropsis angusta isolate Asem1 chloroplast, complete genome
BlastR	qBlast1.2	Chr01	MH01g0265100	2	KX756177.1	2	Panicum sumatrense chloroplast, complete genome
BlastR	qBlast1.2	Chr01	MH01g0265100	2	KX756178.1	2	Echinochloa esculenta chloroplast, complete genome
BlastR	qBlast1.2	Chr01	MH01g0265100	2	KX756179.1	2	Cenchrus americanus chloroplast, complete genome
BlastR	qBlast1.2	Chr01	MH01g0265100	2	KX756180.1	2	Avena sterilis chloroplast, complete genome
BlastR	qBlast1.2	Chr01	MH01g0265100	2	KX765278.1	2	Chloris truncata chloroplast, complete genome
BlastR	qBlast1.2	Chr01	MH01g0265100	2	KX765279.1	2	Chloris virgata chloroplast, complete genome
BlastR	qBlast1.2	Chr01	MH01g0265100	2	KX870853.1	2	Echinochloa colona isolate QBG1-02 chloroplast, complete genome
BlastR	qBlast1.2	Chr01	MH01g0265100	2	KX870854.1	2	Echinochloa colona isolate QBG41 chloroplast, complete genome
BlastR	qBlast1.2	Chr01	MH01g0265100	2	KX904877.1	2	Fargesia denudata chloroplast, complete genome
BlastR	qBlast1.2	Chr01	MH01g0265100	2	KY024482.1	2	Cynodon dactylon chloroplast, complete genome
BlastR	qBlast1.2	Chr01	MH01g0265100	2	KY347906.1	2	Leersia perrieri chloroplast, complete genome
BlastR	qBlast1.2	Chr01	MH01g0265100	2	KY596117.1	2	Kerriochloa siamensis chloroplast, complete genome
BlastR	qBlast1.2	Chr01	MH01g0265100	2	KY596118.1	2	Andropogon fastigiatus chloroplast, complete genome
BlastR	qBlast1.2	Chr01	MH01g0265100	2	KY596119.1	2	Hyparrhenia rufa chloroplast, complete genome
BlastR	qBlast1.2	Chr01	MH01g0265100	2	KY596120.1	2	Kerriochloa siamensis chloroplast, complete genome
BlastR	qBlast1.2	Chr01	MH01g0265100	2	KY596121.1	2	Andropogon chinensis chloroplast, complete genome
BlastR	qBlast1.2	Chr01	MH01g0265100	2	KY596122.1	2	Schizachyrium brevifolium chloroplast, complete genome
BlastR	qBlast1.2	Chr01	MH01g0265100	2	KY596123.1	2	Themeda arundinacea chloroplast, complete genome
BlastR	qBlast1.2	Chr01	MH01g0265100	2	KY596124.1	2	Schizachyrium sanguineum chloroplast, complete genome
BlastR	qBlast1.2	Chr01	MH01g0265100	2	KY596125.1	2	Themeda triandra chloroplast, complete genome
BlastR	qBlast1.2	Chr01	MH01g0265100	2	KY596126.1	2	Andropogon chinensis chloroplast, complete genome
BlastR	qBlast1.2	Chr01	MH01g0265100	2	KY596127.1	2	Arthraxon lanceolatus chloroplast, complete genome
BlastR	qBlast1.2	Chr01	MH01g0265100	2	KY596128.1	2	Dichanthium sericeum chloroplast, complete genome
BlastR	qBlast1.2	Chr01	MH01g0265100	2	KY596129.1	2	Themeda arguens chloroplast, complete genome
BlastR	qBlast1.2	Chr01	MH01g0265100	2	KY596130.1	2	Dimeria ornithopoda chloroplast, complete genome
BlastR	qBlast1.2	Chr01	MH01g0265100	2	KY596131.1	2	Themeda villosa chloroplast, complete genome
BlastR	qBlast1.2	Chr01	MH01g0265100	2	KY596132.1	2	Hemisorghum mekongense chloroplast, complete genome
BlastR	qBlast1.2	Chr01	MH01g0265100	2	KY596133.1	2	Andropogon chinensis chloroplast, complete genome
BlastR	qBlast1.2	Chr01	MH01g0265100	2	KY596134.1	2	Eremochloa eriopoda chloroplast, complete genome
BlastR	qBlast1.2	Chr01	MH01g0265100	2	KY596135.1	2	Schizachyrium brevifolium chloroplast, complete genome
BlastR	qBlast1.2	Chr01	MH01g0265100	2	KY596136.1	2	Hemisorghum mekongense chloroplast, complete genome
BlastR	qBlast1.2	Chr01	MH01g0265100	2	KY596137.1	2	Schizachyrium sanguineum chloroplast, complete genome
BlastR	qBlast1.2	Chr01	MH01g0265100	2	KY596138.1	2	Arthraxon prionodes chloroplast, complete genome
BlastR	qBlast1.2	Chr01	MH01g0265100	2	KY596139.1	2	Pseudosorghum fasciculare chloroplast, complete genome
BlastR	qBlast1.2	Chr01	MH01g0265100	2	KY596140.1	2	Schizachyrium sanguineum chloroplast, complete genome
BlastR	qBlast1.2	Chr01	MH01g0265100	2	KY596141.1	2	Schizachyrium sanguineum chloroplast, complete genome
BlastR	qBlast1.2	Chr01	MH01g0265100	2	KY596142.1	2	Heteropogon triticeus chloroplast, complete genome
BlastR	qBlast1.2	Chr01	MH01g0265100	2	KY596143.1	2	Eulalia contorta chloroplast, complete genome
BlastR	qBlast1.2	Chr01	MH01g0265100	2	KY596144.1	2	Andropogon fastigiatus chloroplast, complete genome
BlastR	qBlast1.2	Chr01	MH01g0265100	2	KY596145.1	2	Heteropogon contortus chloroplast, complete genome
BlastR	qBlast1.2	Chr01	MH01g0265100	2	KY596146.1	2	Eremochloa ciliaris chloroplast, complete genome
BlastR	qBlast1.2	Chr01	MH01g0265100	2	KY596147.1	2	Schizachyrium exile chloroplast, complete genome
BlastR	qBlast1.2	Chr01	MH01g0265100	2	KY596148.1	2	Andropogon abyssinicus chloroplast, complete genome
BlastR	qBlast1.2	Chr01	MH01g0265100	2	KY596149.1	2	Eulalia siamensis chloroplast, complete genome
BlastR	qBlast1.2	Chr01	MH01g0265100	2	KY596150.1	2	Schizachyrium brevifolium chloroplast, complete genome
BlastR	qBlast1.2	Chr01	MH01g0265100	2	KY596151.1	2	Schizachyrium brevifolium chloroplast, complete genome
BlastR	qBlast1.2	Chr01	MH01g0265100	2	KY596152.1	2	Andropogon fastigiatus chloroplast, complete genome
BlastR	qBlast1.2	Chr01	MH01g0265100	2	KY596153.1	2	Heteropogon triticeus chloroplast, complete genome
BlastR	qBlast1.2	Chr01	MH01g0265100	2	KY596154.1	2	Schizachyrium scoparium chloroplast, complete genome
BlastR	qBlast1.2	Chr01	MH01g0265100	2	KY596155.1	2	Parahyparrhenia siamensis chloroplast, complete genome
BlastR	qBlast1.2	Chr01	MH01g0265100	2	KY596156.1	2	Hyparrhenia rufa chloroplast, complete genome
BlastR	qBlast1.2	Chr01	MH01g0265100	2	KY596157.1	2	Pseudosorghum fasciculare chloroplast, complete genome
BlastR	qBlast1.2	Chr01	MH01g0265100	2	KY596158.1	2	Chrysopogon zizanioides chloroplast, complete genome
BlastR	qBlast1.2	Chr01	MH01g0265100	2	KY596159.1	2	Heteropogon triticeus chloroplast, complete genome
BlastR	qBlast1.2	Chr01	MH01g0265100	2	KY596160.1	2	Coix lacryma-jobi chloroplast, complete genome
BlastR	qBlast1.2	Chr01	MH01g0265100	2	KY596161.1	2	Chrysopogon gryllus chloroplast, complete genome
BlastR	qBlast1.2	Chr01	MH01g0265100	2	KY596162.1	2	Mnesithea helferi chloroplast, complete genome
BlastR	qBlast1.2	Chr01	MH01g0265100	2	KY596163.1	2	Hyparrhenia diplandra chloroplast, complete genome
BlastR	qBlast1.2	Chr01	MH01g0265100	2	KY596164.1	2	Andropogon burmanicus chloroplast, complete genome
BlastR	qBlast1.2	Chr01	MH01g0265100	2	KY596165.1	2	Schizachyrium sanguineum chloroplast, complete genome
BlastR	qBlast1.2	Chr01	MH01g0265100	2	KY596166.1	2	Schizachyrium spicatum chloroplast, complete genome
BlastR	qBlast1.2	Chr01	MH01g0265100	2	KY596167.1	2	Andropogon burmanicus chloroplast, complete genome
BlastR	qBlast1.2	Chr01	MH01g0265100	2	KY596168.1	2	Schizachyrium brevifolium chloroplast, complete genome
BlastR	qBlast1.2	Chr01	MH01g0265100	2	KY596169.1	2	Cymbopogon flexuosus chloroplast, complete genome
BlastR	qBlast1.2	Chr01	MH01g0265100	2	KY596170.1	2	Andropogon distachyos chloroplast, complete genome
BlastR	qBlast1.2	Chr01	MH01g0265100	2	KY596171.1	2	Garnotia thailandica chloroplast, complete genome
BlastR	qBlast1.2	Chr01	MH01g0265100	2	KY596172.1	2	Schizachyrium tenerum chloroplast, complete genome
BlastR	qBlast1.2	Chr01	MH01g0265100	2	KY596173.1	2	Polytoca digitata chloroplast, complete genome
BlastR	qBlast1.2	Chr01	MH01g0265100	2	KY596174.1	2	Schizachyrium imberbe chloroplast, complete genome
BlastR	qBlast1.2	Chr01	MH01g0265100	2	KY596175.1	2	Germainia capitata chloroplast, complete genome
BlastR	qBlast1.2	Chr01	MH01g0265100	2	KY596176.1	2	Heteropogon triticeus chloroplast, complete genome
BlastR	qBlast1.2	Chr01	MH01g0265100	2	KY596177.1	2	Chrysopogon orientalis chloroplast, complete genome
BlastR	qBlast1.2	Chr01	MH01g0265100	2	KY596178.1	2	Polytoca digitata chloroplast, complete genome
BlastR	qBlast1.2	Chr01	MH01g0265100	2	KY596179.1	2	Arthraxon hispidus chloroplast, complete genome
BlastR	qBlast1.2	Chr01	MH01g0265100	2	KY596180.1	2	Andropogon fastigiatus chloroplast, complete genome
BlastR	qBlast1.2	Chr01	MH01g0265100	2	KY596181.1	2	Schizachyrium sanguineum chloroplast, complete genome
BlastR	qBlast1.2	Chr01	MH01g0265100	2	KY596182.1	2	Eulaliopsis binata chloroplast, complete genome
BlastR	qBlast1.2	Chr01	MH01g0265100	2	KY596183.1	2	Arthraxon microphyllus chloroplast, complete genome
BlastR	qBlast1.2	Chr01	MH01g0265100	2	KY596184.1	2	Garnotia tenella chloroplast, complete genome
BlastR	qBlast1.2	Chr01	MH01g0265100	2	KY596185.1	2	Arthraxon lanceolatus chloroplast, complete genome
BlastR	qBlast1.2	Chr01	MH01g0265100	2	KY610123.1	2	Chrysopogon zizanioides cultivar Sunshine chloroplast, complete genome
BlastR	qBlast1.2	Chr01	MH01g0265100	2	KY610124.1	2	Chrysopogon zizanioides isolate PI 196257 chloroplast, complete genome
BlastR	qBlast1.2	Chr01	MH01g0265100	2	LC005977.1	2	Triticum monococcum subsp. monococcum chloroplast DNA, complete genome
BlastR	qBlast1.2	Chr01	MH01g0265100	2	LC005978.1	2	Triticum macha chloroplast DNA, complete genome
BlastR	qBlast1.2	Chr01	MH01g0265100	2	LC160130.1	2	Saccharum arundinaceum chloroplast DNA, complete genome, isolate: JW630
BlastR	qBlast1.2	Chr01	MH01g0265100	2	LC160131.1	2	Miscanthus sinensis chloroplast DNA, complete genome, isolate: Niigata410
BlastR	qBlast1.2	Chr01	MH01g0265100	1	U49840.1	1	Oryza sativa subsp. indica large ribosomal RNA gene, chloroplast gene encoding chloroplast rRNA, partial sequence
BlastR	qBlast1.2	Chr01	MH01g0265100	1	XM_020322890.1	1	PREDICTED: Aegilops tauschii subsp. tauschii NAD(P)H-quinone oxidoreductase subunit 1, chloroplastic-like (LOC109764046), mRNA
BlastR	qBlast1.2	Chr01	MH01g0265200	1	AC078977.6	1	Oryza sativa Japonica Group chromosome 5 clone P0496H07, complete sequence
BlastR	qBlast1.2	Chr01	MH01g0265200	1	AP001111.1	1	Oryza sativa genomic DNA, chromosome 5, clone:P0699E04
BlastR	qBlast1.2	Chr01	MH01g0265200	1	AP014961.1	1	Oryza sativa Japonica Group DNA, chromosome 5, cultivar: Nipponbare, complete sequence
BlastR	qBlast1.2	Chr01	MH01g0265200	1	CP012610.1	1	Oryza sativa Indica Group cultivar RP Bio-226 chromosome 2 sequence
BlastR	qBlast1.2	Chr01	MH01g0265200	1	CP018157.1	1	Oryza sativa Indica Group cultivar Shuhui498 chromosome 1 sequence
BlastR	qBlast1.2	Chr01	MH01g0265200	1	CP018158.1	1	Oryza sativa Indica Group cultivar Shuhui498 chromosome 2 sequence
BlastR	qBlast1.2	Chr01	MH01g0265200	1	CP018160.1	1	Oryza sativa Indica Group cultivar Shuhui498 chromosome 4 sequence
BlastR	qBlast1.2	Chr01	MH01g0265200	1	CP018163.1	1	Oryza sativa Indica Group cultivar Shuhui498 chromosome 7 sequence
BlastR	qBlast1.2	Chr01	MH01g0265700	1	AP003337.2	1	Oryza sativa Japonica Group genomic DNA, chromosome 1, BAC clone:OJ1111_G12
BlastR	qBlast1.2	Chr01	MH01g0265700	1	AP014957.1	1	Oryza sativa Japonica Group DNA, chromosome 1, cultivar: Nipponbare, complete sequence
BlastR	qBlast1.2	Chr01	MH01g0265700	1	CP018157.1	1	Oryza sativa Indica Group cultivar Shuhui498 chromosome 1 sequence
BlastR	qBlast1.2	Chr01	MH01g0265800	1	AP003337.2	1	Oryza sativa Japonica Group genomic DNA, chromosome 1, BAC clone:OJ1111_G12
BlastR	qBlast1.2	Chr01	MH01g0265800	1	AP014957.1	1	Oryza sativa Japonica Group DNA, chromosome 1, cultivar: Nipponbare, complete sequence
BlastR	qBlast1.2	Chr01	MH01g0265800	1	CP018157.1	1	Oryza sativa Indica Group cultivar Shuhui498 chromosome 1 sequence
BlastR	qBlast1.2	Chr01	MH01g0266000	1	AP003329.3	1	Oryza sativa Japonica Group genomic DNA, chromosome 1, BAC clone:B1045F02
BlastR	qBlast1.2	Chr01	MH01g0266000	1	AP003337.2	1	Oryza sativa Japonica Group genomic DNA, chromosome 1, BAC clone:OJ1111_G12
BlastR	qBlast1.2	Chr01	MH01g0266000	1	AP014957.1	1	Oryza sativa Japonica Group DNA, chromosome 1, cultivar: Nipponbare, complete sequence
BlastR	qBlast1.2	Chr01	MH01g0266000	1	CP018157.1	1	Oryza sativa Indica Group cultivar Shuhui498 chromosome 1 sequence
BlastR	qBlast1.2	Chr01	MH01g0266300	1	CP018157.1	1	Oryza sativa Indica Group cultivar Shuhui498 chromosome 1 sequence
BlastR	qBlast1.2	Chr01	MH01g0266600	1	AB097442.1	1	Oryza sativa Japonica Group transposon AnacB2 DNA, complete sequence
BlastR	qBlast1.2	Chr01	MH01g0266600	1	AC130597.2	1	Oryza sativa Japonica Group chromosome 5 clone OSJNBa0017K09, complete sequence
BlastR	qBlast1.2	Chr01	MH01g0266600	1	AP003214.3	1	Oryza sativa Japonica Group genomic DNA, chromosome 1, BAC clone:OSJNBa0083M16
BlastR	qBlast1.2	Chr01	MH01g0266600	1	AP014957.1	1	Oryza sativa Japonica Group DNA, chromosome 1, cultivar: Nipponbare, complete sequence
BlastR	qBlast1.2	Chr01	MH01g0266600	1	AP014961.1	1	Oryza sativa Japonica Group DNA, chromosome 5, cultivar: Nipponbare, complete sequence
BlastR	qBlast1.2	Chr01	MH01g0266600	1	CP012613.1	1	Oryza sativa Indica Group cultivar RP Bio-226 chromosome 5 sequence
BlastR	qBlast1.2	Chr01	MH01g0266600	2	CP018157.1	2	Oryza sativa Indica Group cultivar Shuhui498 chromosome 1 sequence
BlastR	qBlast1.2	Chr01	MH01g0266600	2	CP018161.1	2	Oryza sativa Indica Group cultivar Shuhui498 chromosome 5 sequence
BlastR	qBlast1.2	Chr01	MH01g0266700	1	CP018157.1	1	Oryza sativa Indica Group cultivar Shuhui498 chromosome 1 sequence
BlastR	qBlast1.2	Chr01	MH01g0266900	1	AP003329.3	1	Oryza sativa Japonica Group genomic DNA, chromosome 1, BAC clone:B1045F02
BlastR	qBlast1.2	Chr01	MH01g0266900	1	AP014957.1	1	Oryza sativa Japonica Group DNA, chromosome 1, cultivar: Nipponbare, complete sequence
BlastR	qBlast1.2	Chr01	MH01g0266900	1	CP012609.1	1	Oryza sativa Indica Group cultivar RP Bio-226 chromosome 1 sequence
BlastR	qBlast1.2	Chr01	MH01g0266900	1	CP018157.1	1	Oryza sativa Indica Group cultivar Shuhui498 chromosome 1 sequence
BlastR	qBlast1.2	Chr01	MH01g0267000	1	AP003329.3	1	Oryza sativa Japonica Group genomic DNA, chromosome 1, BAC clone:B1045F02
BlastR	qBlast1.2	Chr01	MH01g0267000	1	AP014957.1	1	Oryza sativa Japonica Group DNA, chromosome 1, cultivar: Nipponbare, complete sequence
BlastR	qBlast1.2	Chr01	MH01g0267000	1	CP012609.1	1	Oryza sativa Indica Group cultivar RP Bio-226 chromosome 1 sequence
BlastR	qBlast1.2	Chr01	MH01g0267000	1	CP018157.1	1	Oryza sativa Indica Group cultivar Shuhui498 chromosome 1 sequence
BlastR	qBlast1.2	Chr01	MH01g0267100	1	AP003329.3	1	Oryza sativa Japonica Group genomic DNA, chromosome 1, BAC clone:B1045F02
BlastR	qBlast1.2	Chr01	MH01g0267100	1	AP014957.1	1	Oryza sativa Japonica Group DNA, chromosome 1, cultivar: Nipponbare, complete sequence
BlastR	qBlast1.2	Chr01	MH01g0267100	1	CP012609.1	1	Oryza sativa Indica Group cultivar RP Bio-226 chromosome 1 sequence
BlastR	qBlast1.2	Chr01	MH01g0267100	1	CP018157.1	1	Oryza sativa Indica Group cultivar Shuhui498 chromosome 1 sequence
BlastR	qBlast1.2	Chr01	MH01g0267500	1	CP018157.1	1	Oryza sativa Indica Group cultivar Shuhui498 chromosome 1 sequence
BlastR	qBlast1.2	Chr01	MH01g0267600	1	CP018157.1	1	Oryza sativa Indica Group cultivar Shuhui498 chromosome 1 sequence
BlastR	qBlast1.2	Chr01	MH01g0267700	1	CP018157.1	1	Oryza sativa Indica Group cultivar Shuhui498 chromosome 1 sequence
BlastR	qBlast1.2	Chr01	MH01g0267800	1	CP018157.1	1	Oryza sativa Indica Group cultivar Shuhui498 chromosome 1 sequence
BlastR	qBlast1.2	Chr01	MH01g0268000	1	CP018157.1	1	Oryza sativa Indica Group cultivar Shuhui498 chromosome 1 sequence
BlastR	qBlast1.2	Chr01	MH01g0268100	1	CP018157.1	1	Oryza sativa Indica Group cultivar Shuhui498 chromosome 1 sequence
BlastR	qBlast1.2	Chr01	MH01g0268200	1	CP018157.1	1	Oryza sativa Indica Group cultivar Shuhui498 chromosome 1 sequence
BlastR	qBlast1.2	Chr01	MH01g0268300	21	CP018157.1	21	Oryza sativa Indica Group cultivar Shuhui498 chromosome 1 sequence
BlastR	qBlast1.2	Chr01	MH01g0268400	1	CP018157.1	1	Oryza sativa Indica Group cultivar Shuhui498 chromosome 1 sequence
BlastR	qBlast1.2	Chr01	MH01g0268500	1	CP018157.1	1	Oryza sativa Indica Group cultivar Shuhui498 chromosome 1 sequence
BlastR	qBlast1.2	Chr01	MH01g0268600	1	CP018157.1	1	Oryza sativa Indica Group cultivar Shuhui498 chromosome 1 sequence
BlastR	qBlast1.2	Chr01	MH01g0268900	1	AB458444.1	1	Oryza sativa Indica Group Kasalath DNA, corresponds to the Nipponbare Pup1 region on chromosome 12
BlastR	qBlast1.2	Chr01	MH01g0268900	2	CP012610.1	2	Oryza sativa Indica Group cultivar RP Bio-226 chromosome 2 sequence
BlastR	qBlast1.2	Chr01	MH01g0268900	1	CP012614.1	1	Oryza sativa Indica Group cultivar RP Bio-226 chromosome 6 sequence
BlastR	qBlast1.2	Chr01	MH01g0268900	7	CP018157.1	7	Oryza sativa Indica Group cultivar Shuhui498 chromosome 1 sequence
BlastR	qBlast1.2	Chr01	MH01g0268900	6	CP018158.1	6	Oryza sativa Indica Group cultivar Shuhui498 chromosome 2 sequence
BlastR	qBlast1.2	Chr01	MH01g0268900	2	CP018159.1	2	Oryza sativa Indica Group cultivar Shuhui498 chromosome 3 sequence
BlastR	qBlast1.2	Chr01	MH01g0268900	12	CP018160.1	12	Oryza sativa Indica Group cultivar Shuhui498 chromosome 4 sequence
BlastR	qBlast1.2	Chr01	MH01g0268900	3	CP018163.1	3	Oryza sativa Indica Group cultivar Shuhui498 chromosome 7 sequence
BlastR	qBlast1.2	Chr01	MH01g0268900	1	CP018164.1	1	Oryza sativa Indica Group cultivar Shuhui498 chromosome 8 sequence
BlastR	qBlast1.2	Chr01	MH01g0268900	7	CP018165.1	7	Oryza sativa Indica Group cultivar Shuhui498 chromosome 9 sequence
BlastR	qBlast1.2	Chr01	MH01g0268900	2	CP018166.1	2	Oryza sativa Indica Group cultivar Shuhui498 chromosome 10 sequence
BlastR	qBlast1.2	Chr01	MH01g0269200	1	CP018157.1	1	Oryza sativa Indica Group cultivar Shuhui498 chromosome 1 sequence
BlastR	qBlast1.2	Chr01	MH01g0269400	1	CP018157.1	1	Oryza sativa Indica Group cultivar Shuhui498 chromosome 1 sequence
BlastR	qBlast1.2	Chr01	MH01g0269500	1	CP018157.1	1	Oryza sativa Indica Group cultivar Shuhui498 chromosome 1 sequence
BlastR	qBlast1.2	Chr01	MH01g0270300	1	CP018157.1	1	Oryza sativa Indica Group cultivar Shuhui498 chromosome 1 sequence
BlastR	qBlast1.2	Chr01	MH01g0270400	1	CP018157.1	1	Oryza sativa Indica Group cultivar Shuhui498 chromosome 1 sequence
BlastR	qBlast1.2	Chr01	MH01g0270500	1	CP018157.1	1	Oryza sativa Indica Group cultivar Shuhui498 chromosome 1 sequence
BlastR	qBlast1.2	Chr01	MH01g0270600	1	CP018157.1	1	Oryza sativa Indica Group cultivar Shuhui498 chromosome 1 sequence
BlastR	qBlast1.2	Chr01	MH01g0270900	1	CP018157.1	1	Oryza sativa Indica Group cultivar Shuhui498 chromosome 1 sequence
BlastR	qBlast1.2	Chr01	MH01g0271000	1	CP018157.1	1	Oryza sativa Indica Group cultivar Shuhui498 chromosome 1 sequence
BlastR	qBlast1.2	Chr01	MH01g0271100	1	CP018157.1	1	Oryza sativa Indica Group cultivar Shuhui498 chromosome 1 sequence
BlastR	qBlast1.2	Chr01	MH01g0272000	1	AL731785.2	1	Oryza sativa chromosome 12, . BAC OSJNBa0037L20 of library OSJNBa from chromosome 12 of cultivar Nipponbare of ssp. japonica of Oryza sativa (rice), complete sequence
BlastR	qBlast1.2	Chr01	MH01g0272000	1	AP014968.1	1	Oryza sativa Japonica Group DNA, chromosome 12, cultivar: Nipponbare, complete sequence
BlastR	qBlast1.2	Chr01	MH01g0272000	1	CP018157.1	1	Oryza sativa Indica Group cultivar Shuhui498 chromosome 1 sequence
BlastR	qBlast1.2	Chr01	MH01g0272000	1	CP018159.1	1	Oryza sativa Indica Group cultivar Shuhui498 chromosome 3 sequence
BlastR	qBlast1.2	Chr01	MH01g0272200	1	CP018157.1	1	Oryza sativa Indica Group cultivar Shuhui498 chromosome 1 sequence
BlastR	qBlast1.2	Chr01	MH01g0272300	1	CP018157.1	1	Oryza sativa Indica Group cultivar Shuhui498 chromosome 1 sequence
BlastR	qBlast1.2	Chr01	MH01g0272300	1	CP018166.1	1	Oryza sativa Indica Group cultivar Shuhui498 chromosome 10 sequence
BlastR	qBlast1.2	Chr01	MH01g0272400	1	CP018157.1	1	Oryza sativa Indica Group cultivar Shuhui498 chromosome 1 sequence
BlastR	qBlast1.2	Chr01	MH01g0272500	1	CP018157.1	1	Oryza sativa Indica Group cultivar Shuhui498 chromosome 1 sequence
BlastR	qBlast1.2	Chr01	MH01g0272600	1	CP018157.1	1	Oryza sativa Indica Group cultivar Shuhui498 chromosome 1 sequence
BlastR	qBlast1.2	Chr01	MH01g0272700	1	CP018157.1	1	Oryza sativa Indica Group cultivar Shuhui498 chromosome 1 sequence
BlastR	qBlast1.2	Chr01	MH01g0273300	1	CP018157.1	1	Oryza sativa Indica Group cultivar Shuhui498 chromosome 1 sequence
BlastR	qBlast1.2	Chr01	MH01g0273400	2	CP018157.1	2	Oryza sativa Indica Group cultivar Shuhui498 chromosome 1 sequence
BlastR	qBlast1.2	Chr01	MH01g0273500	1	CP018157.1	1	Oryza sativa Indica Group cultivar Shuhui498 chromosome 1 sequence
BlastR	qBlast1.2	Chr01	MH01g0273700	1	CP018157.1	1	Oryza sativa Indica Group cultivar Shuhui498 chromosome 1 sequence
BlastR	qBlast1.2	Chr01	MH01g0273900	2	CP018157.1	2	Oryza sativa Indica Group cultivar Shuhui498 chromosome 1 sequence
BlastR	qBlast1.2	Chr01	MH01g0274100	3	CP018157.1	3	Oryza sativa Indica Group cultivar Shuhui498 chromosome 1 sequence
BlastR	qBlast1.2	Chr01	MH01g0275700	1	CP018157.1	1	Oryza sativa Indica Group cultivar Shuhui498 chromosome 1 sequence
BlastR	qBlast1.2	Chr01	MH01g0276000	1	CP018157.1	1	Oryza sativa Indica Group cultivar Shuhui498 chromosome 1 sequence
BlastR	qBlast1.2	Chr01	MH01g0276200	1	CP018157.1	1	Oryza sativa Indica Group cultivar Shuhui498 chromosome 1 sequence
BlastR	qBlast1.2	Chr01	MH01g0276300	2	CP018157.1	2	Oryza sativa Indica Group cultivar Shuhui498 chromosome 1 sequence
BlastR	qBlast1.2	Chr01	MH01g0276400	1	CP018157.1	1	Oryza sativa Indica Group cultivar Shuhui498 chromosome 1 sequence
BlastR	qBlast1.2	Chr01	MH01g0276500	1	CP018157.1	1	Oryza sativa Indica Group cultivar Shuhui498 chromosome 1 sequence
BlastR	qBlast1.2	Chr01	MH01g0276600	1	CP018157.1	1	Oryza sativa Indica Group cultivar Shuhui498 chromosome 1 sequence
BlastR	qBlast1.2	Chr01	MH01g0276700	1	CP018157.1	1	Oryza sativa Indica Group cultivar Shuhui498 chromosome 1 sequence
BlastR	qBlast1.2	Chr01	MH01g0276800	1	CP018157.1	1	Oryza sativa Indica Group cultivar Shuhui498 chromosome 1 sequence
BlastR	qBlast1.2	Chr01	MH01g0277000	1	CP012609.1	1	Oryza sativa Indica Group cultivar RP Bio-226 chromosome 1 sequence
BlastR	qBlast1.2	Chr01	MH01g0277000	1	CP018157.1	1	Oryza sativa Indica Group cultivar Shuhui498 chromosome 1 sequence
BlastR	qBlast1.2	Chr01	MH01g0277200	1	AP003205.3	1	Oryza sativa Japonica Group genomic DNA, chromosome 1, BAC clone:B1146B04
BlastR	qBlast1.2	Chr01	MH01g0277200	1	AP003852.2	1	Oryza sativa Japonica Group genomic DNA, chromosome 1, PAC clone:P0440D10
BlastR	qBlast1.2	Chr01	MH01g0277200	1	AP014957.1	1	Oryza sativa Japonica Group DNA, chromosome 1, cultivar: Nipponbare, complete sequence
BlastR	qBlast1.2	Chr01	MH01g0277200	1	CP018157.1	1	Oryza sativa Indica Group cultivar Shuhui498 chromosome 1 sequence
Fe	qFE10.1	Chr10	MH10g0266300	1	AC021893.18	1	Genomic Sequence for Oryza sativa, Nipponbare strain, clone OSJNBa0060A14, from chromosome 10, complete sequence
Fe	qFE10.1	Chr10	MH10g0266300	1	AP014966.1	1	Oryza sativa Japonica Group DNA, chromosome 10, cultivar: Nipponbare, complete sequence
Fe	qFE10.1	Chr10	MH10g0266300	1	CP012618.1	1	Oryza sativa Indica Group cultivar RP Bio-226 chromosome 10 sequence
Fe	qFE10.1	Chr10	MH10g0266300	1	CP018166.1	1	Oryza sativa Indica Group cultivar Shuhui498 chromosome 10 sequence
Fe	qFE10.1	Chr10	MH10g0266700	1	AC021893.18	1	Genomic Sequence for Oryza sativa, Nipponbare strain, clone OSJNBa0060A14, from chromosome 10, complete sequence
Fe	qFE10.1	Chr10	MH10g0266700	1	AP014966.1	1	Oryza sativa Japonica Group DNA, chromosome 10, cultivar: Nipponbare, complete sequence
Fe	qFE10.1	Chr10	MH10g0266700	1	CP012618.1	1	Oryza sativa Indica Group cultivar RP Bio-226 chromosome 10 sequence
Fe	qFE10.1	Chr10	MH10g0266700	1	CP018166.1	1	Oryza sativa Indica Group cultivar Shuhui498 chromosome 10 sequence
Fe	qFE10.1	Chr10	MH10g0266800	1	AC021893.18	1	Genomic Sequence for Oryza sativa, Nipponbare strain, clone OSJNBa0060A14, from chromosome 10, complete sequence
Fe	qFE10.1	Chr10	MH10g0266800	1	AC027657.2	1	Oryza sativa Japonica Group chromosome 10 clone nbeb0040H08, complete sequence
Fe	qFE10.1	Chr10	MH10g0266800	1	AP014966.1	1	Oryza sativa Japonica Group DNA, chromosome 10, cultivar: Nipponbare, complete sequence
Fe	qFE10.1	Chr10	MH10g0266800	1	CP012618.1	1	Oryza sativa Indica Group cultivar RP Bio-226 chromosome 10 sequence
Fe	qFE10.1	Chr10	MH10g0266800	1	CP018166.1	1	Oryza sativa Indica Group cultivar Shuhui498 chromosome 10 sequence
Fe	qFE10.1	Chr10	MH10g0267100	1	AC021893.18	1	Genomic Sequence for Oryza sativa, Nipponbare strain, clone OSJNBa0060A14, from chromosome 10, complete sequence
Fe	qFE10.1	Chr10	MH10g0267100	1	AC027657.2	1	Oryza sativa Japonica Group chromosome 10 clone nbeb0040H08, complete sequence
Fe	qFE10.1	Chr10	MH10g0267100	1	AP014966.1	1	Oryza sativa Japonica Group DNA, chromosome 10, cultivar: Nipponbare, complete sequence
Fe	qFE10.1	Chr10	MH10g0267100	1	CP012618.1	1	Oryza sativa Indica Group cultivar RP Bio-226 chromosome 10 sequence
Fe	qFE10.1	Chr10	MH10g0267100	1	CP018166.1	1	Oryza sativa Indica Group cultivar Shuhui498 chromosome 10 sequence
Fe	qFE10.1	Chr10	MH10g0267400	1	AC021893.18	1	Genomic Sequence for Oryza sativa, Nipponbare strain, clone OSJNBa0060A14, from chromosome 10, complete sequence
Fe	qFE10.1	Chr10	MH10g0267400	1	AC027657.2	1	Oryza sativa Japonica Group chromosome 10 clone nbeb0040H08, complete sequence
Fe	qFE10.1	Chr10	MH10g0267400	1	AP014966.1	1	Oryza sativa Japonica Group DNA, chromosome 10, cultivar: Nipponbare, complete sequence
Fe	qFE10.1	Chr10	MH10g0267400	1	CP012618.1	1	Oryza sativa Indica Group cultivar RP Bio-226 chromosome 10 sequence
Fe	qFE10.1	Chr10	MH10g0267400	1	CP018166.1	1	Oryza sativa Indica Group cultivar Shuhui498 chromosome 10 sequence
Fe	qFE10.1	Chr10	MH10g0267500	1	AC027657.2	1	Oryza sativa Japonica Group chromosome 10 clone nbeb0040H08, complete sequence
Fe	qFE10.1	Chr10	MH10g0267500	1	AP014966.1	1	Oryza sativa Japonica Group DNA, chromosome 10, cultivar: Nipponbare, complete sequence
Fe	qFE10.1	Chr10	MH10g0267500	1	CP012612.1	1	Oryza sativa Indica Group cultivar RP Bio-226 chromosome 4 sequence
Fe	qFE10.1	Chr10	MH10g0267500	1	CP012615.1	1	Oryza sativa Indica Group cultivar RP Bio-226 chromosome 7 sequence
Fe	qFE10.1	Chr10	MH10g0267500	1	CP018162.1	1	Oryza sativa Indica Group cultivar Shuhui498 chromosome 6 sequence
Fe	qFE10.1	Chr10	MH10g0267500	1	CP018163.1	1	Oryza sativa Indica Group cultivar Shuhui498 chromosome 7 sequence
Fe	qFE10.1	Chr10	MH10g0267500	1	CP018166.1	1	Oryza sativa Indica Group cultivar Shuhui498 chromosome 10 sequence
Fe	qFE10.1	Chr10	MH10g0267900	2	CP018166.1	2	Oryza sativa Indica Group cultivar Shuhui498 chromosome 10 sequence
Fe	qFE10.1	Chr10	MH10g0268000	1	CP018166.1	1	Oryza sativa Indica Group cultivar Shuhui498 chromosome 10 sequence
Fe	qFE10.1	Chr10	MH10g0268300	1	CP018166.1	1	Oryza sativa Indica Group cultivar Shuhui498 chromosome 10 sequence
Fe	qFE10.1	Chr10	MH10g0268400	1	CP012612.1	1	Oryza sativa Indica Group cultivar RP Bio-226 chromosome 4 sequence
Fe	qFE10.1	Chr10	MH10g0268400	1	CP018166.1	1	Oryza sativa Indica Group cultivar Shuhui498 chromosome 10 sequence
Fe	qFE10.1	Chr10	MH10g0268500	2	CP012612.1	2	Oryza sativa Indica Group cultivar RP Bio-226 chromosome 4 sequence
Fe	qFE10.1	Chr10	MH10g0268500	2	CP018166.1	2	Oryza sativa Indica Group cultivar Shuhui498 chromosome 10 sequence
Fe	qFE10.1	Chr10	MH10g0268700	1	CP018166.1	1	Oryza sativa Indica Group cultivar Shuhui498 chromosome 10 sequence
Fe	qFE10.1	Chr10	MH10g0269000	1	CP012610.1	1	Oryza sativa Indica Group cultivar RP Bio-226 chromosome 2 sequence
Fe	qFE10.1	Chr10	MH10g0269000	1	CP018166.1	1	Oryza sativa Indica Group cultivar Shuhui498 chromosome 10 sequence
Fe	qFE10.1	Chr10	MH10g0279400	7	CP018166.1	7	Oryza sativa Indica Group cultivar Shuhui498 chromosome 10 sequence
Fe	qFE10.1	Chr10	MH10g0279500	2	AC027659.1	2	Oryza sativa (japonica cultivar-group) BAC nbxb0015J03 chromosome 10, complete sequence
Fe	qFE10.1	Chr10	MH10g0279500	2	AP014966.1	2	Oryza sativa Japonica Group DNA, chromosome 10, cultivar: Nipponbare, complete sequence
Fe	qFE10.1	Chr10	MH10g0279500	2	CP018166.1	2	Oryza sativa Indica Group cultivar Shuhui498 chromosome 10 sequence
Fe	qFE10.1	Chr10	MH10g0279600	1	AC027659.1	1	Oryza sativa (japonica cultivar-group) BAC nbxb0015J03 chromosome 10, complete sequence
Fe	qFE10.1	Chr10	MH10g0279600	1	AP014966.1	1	Oryza sativa Japonica Group DNA, chromosome 10, cultivar: Nipponbare, complete sequence
Fe	qFE10.1	Chr10	MH10g0279600	1	CP018166.1	1	Oryza sativa Indica Group cultivar Shuhui498 chromosome 10 sequence
Fe	qFE10.1	Chr10	MH10g0280000	1	CP018166.1	1	Oryza sativa Indica Group cultivar Shuhui498 chromosome 10 sequence
Fe	qFE10.1	Chr10	MH10g0280500	1	AC027659.1	1	Oryza sativa (japonica cultivar-group) BAC nbxb0015J03 chromosome 10, complete sequence
Fe	qFE10.1	Chr10	MH10g0280500	1	AP014966.1	1	Oryza sativa Japonica Group DNA, chromosome 10, cultivar: Nipponbare, complete sequence
Fe	qFE10.1	Chr10	MH10g0280500	1	CP012618.1	1	Oryza sativa Indica Group cultivar RP Bio-226 chromosome 10 sequence
Fe	qFE10.1	Chr10	MH10g0280500	1	CP018166.1	1	Oryza sativa Indica Group cultivar Shuhui498 chromosome 10 sequence
Fe	qFE10.1	Chr10	MH10g0281400	1	AC027660.2	1	Oryza sativa Japonica Group chromosome 10 clone BAC nbxb0045B21, complete sequence
Fe	qFE10.1	Chr10	MH10g0281400	1	AP014966.1	1	Oryza sativa Japonica Group DNA, chromosome 10, cultivar: Nipponbare, complete sequence
Fe	qFE10.1	Chr10	MH10g0281400	1	CP012618.1	1	Oryza sativa Indica Group cultivar RP Bio-226 chromosome 10 sequence
Fe	qFE10.1	Chr10	MH10g0281400	1	CP018166.1	1	Oryza sativa Indica Group cultivar Shuhui498 chromosome 10 sequence
Fe	qFE10.1	Chr10	MH10g0281400	1	XM_015759040.1	1	PREDICTED: Oryza sativa Japonica Group protein enabled homolog (LOC107279221), mRNA
Fe	qFE10.1	Chr10	MH10g0281500	1	AC027660.2	1	Oryza sativa Japonica Group chromosome 10 clone BAC nbxb0045B21, complete sequence
Fe	qFE10.1	Chr10	MH10g0281500	1	AP014966.1	1	Oryza sativa Japonica Group DNA, chromosome 10, cultivar: Nipponbare, complete sequence
Fe	qFE10.1	Chr10	MH10g0281500	1	CP012618.1	1	Oryza sativa Indica Group cultivar RP Bio-226 chromosome 10 sequence
Fe	qFE10.1	Chr10	MH10g0281500	1	CP018166.1	1	Oryza sativa Indica Group cultivar Shuhui498 chromosome 10 sequence
Fe	qFE10.1	Chr10	MH10g0281700	1	CP012618.1	1	Oryza sativa Indica Group cultivar RP Bio-226 chromosome 10 sequence
Fe	qFE10.1	Chr10	MH10g0281700	1	CP018166.1	1	Oryza sativa Indica Group cultivar Shuhui498 chromosome 10 sequence
Fe	qFE10.1	Chr10	MH10g0281800	1	CP012618.1	1	Oryza sativa Indica Group cultivar RP Bio-226 chromosome 10 sequence
Fe	qFE10.1	Chr10	MH10g0281800	1	CP018166.1	1	Oryza sativa Indica Group cultivar Shuhui498 chromosome 10 sequence
Fe	qFE10.1	Chr10	MH10g0281900	1	CP012618.1	1	Oryza sativa Indica Group cultivar RP Bio-226 chromosome 10 sequence
Fe	qFE10.1	Chr10	MH10g0281900	1	CP018166.1	1	Oryza sativa Indica Group cultivar Shuhui498 chromosome 10 sequence
Fe	qFE10.1	Chr10	MH10g0282000	1	CP012618.1	1	Oryza sativa Indica Group cultivar RP Bio-226 chromosome 10 sequence
Fe	qFE10.1	Chr10	MH10g0282000	1	CP018166.1	1	Oryza sativa Indica Group cultivar Shuhui498 chromosome 10 sequence
Fe	qFE10.1	Chr10	MH10g0282200	2	AC027660.2	2	Oryza sativa Japonica Group chromosome 10 clone BAC nbxb0045B21, complete sequence
Fe	qFE10.1	Chr10	MH10g0282200	2	AP014966.1	2	Oryza sativa Japonica Group DNA, chromosome 10, cultivar: Nipponbare, complete sequence
Fe	qFE10.1	Chr10	MH10g0282200	2	CP012618.1	2	Oryza sativa Indica Group cultivar RP Bio-226 chromosome 10 sequence
Fe	qFE10.1	Chr10	MH10g0282200	2	CP018166.1	2	Oryza sativa Indica Group cultivar Shuhui498 chromosome 10 sequence
Fe	qFE10.1	Chr10	MH10g0282600	1	AC027660.2	1	Oryza sativa Japonica Group chromosome 10 clone BAC nbxb0045B21, complete sequence
Fe	qFE10.1	Chr10	MH10g0282600	1	AP014966.1	1	Oryza sativa Japonica Group DNA, chromosome 10, cultivar: Nipponbare, complete sequence
Fe	qFE10.1	Chr10	MH10g0282600	1	CP012618.1	1	Oryza sativa Indica Group cultivar RP Bio-226 chromosome 10 sequence
Fe	qFE10.1	Chr10	MH10g0282600	1	CP018166.1	1	Oryza sativa Indica Group cultivar Shuhui498 chromosome 10 sequence
Fe	qFE10.1	Chr10	MH10g0283100	1	AF229187.1	1	Oryza sativa subsp. japonica BAC clone nbxb0032I20, complete sequence
Fe	qFE10.1	Chr10	MH10g0283100	1	AP014966.1	1	Oryza sativa Japonica Group DNA, chromosome 10, cultivar: Nipponbare, complete sequence
Fe	qFE10.1	Chr10	MH10g0283100	1	CP012618.1	1	Oryza sativa Indica Group cultivar RP Bio-226 chromosome 10 sequence
Fe	qFE10.1	Chr10	MH10g0283100	1	CP018166.1	1	Oryza sativa Indica Group cultivar Shuhui498 chromosome 10 sequence
Fe	qFE10.1	Chr10	MH10g0283200	1	AC027660.2	1	Oryza sativa Japonica Group chromosome 10 clone BAC nbxb0045B21, complete sequence
Fe	qFE10.1	Chr10	MH10g0283200	1	AF229187.1	1	Oryza sativa subsp. japonica BAC clone nbxb0032I20, complete sequence
Fe	qFE10.1	Chr10	MH10g0283200	1	AP014966.1	1	Oryza sativa Japonica Group DNA, chromosome 10, cultivar: Nipponbare, complete sequence
Fe	qFE10.1	Chr10	MH10g0283200	1	CP012618.1	1	Oryza sativa Indica Group cultivar RP Bio-226 chromosome 10 sequence
Fe	qFE10.1	Chr10	MH10g0283200	1	CP018166.1	1	Oryza sativa Indica Group cultivar Shuhui498 chromosome 10 sequence
Fe	qFE10.1	Chr10	MH10g0283300	1	AF229187.1	1	Oryza sativa subsp. japonica BAC clone nbxb0032I20, complete sequence
Fe	qFE10.1	Chr10	MH10g0283300	1	AP014966.1	1	Oryza sativa Japonica Group DNA, chromosome 10, cultivar: Nipponbare, complete sequence
Fe	qFE10.1	Chr10	MH10g0283300	1	CP012618.1	1	Oryza sativa Indica Group cultivar RP Bio-226 chromosome 10 sequence
Fe	qFE10.1	Chr10	MH10g0283300	1	CP018166.1	1	Oryza sativa Indica Group cultivar Shuhui498 chromosome 10 sequence
Fe	qFE10.1	Chr10	MH10g0283400	2	AF229187.1	2	Oryza sativa subsp. japonica BAC clone nbxb0032I20, complete sequence
Fe	qFE10.1	Chr10	MH10g0283400	2	AP014966.1	2	Oryza sativa Japonica Group DNA, chromosome 10, cultivar: Nipponbare, complete sequence
Fe	qFE10.1	Chr10	MH10g0283400	2	CP012618.1	2	Oryza sativa Indica Group cultivar RP Bio-226 chromosome 10 sequence
Fe	qFE10.1	Chr10	MH10g0283400	2	CP018166.1	2	Oryza sativa Indica Group cultivar Shuhui498 chromosome 10 sequence
Fe	qFE10.1	Chr10	MH10g0283500	1	AF229187.1	1	Oryza sativa subsp. japonica BAC clone nbxb0032I20, complete sequence
Fe	qFE10.1	Chr10	MH10g0283500	1	AP014966.1	1	Oryza sativa Japonica Group DNA, chromosome 10, cultivar: Nipponbare, complete sequence
Fe	qFE10.1	Chr10	MH10g0283500	1	CP012618.1	1	Oryza sativa Indica Group cultivar RP Bio-226 chromosome 10 sequence
Fe	qFE10.1	Chr10	MH10g0283500	1	CP018166.1	1	Oryza sativa Indica Group cultivar Shuhui498 chromosome 10 sequence
Fe	qFE10.1	Chr10	MH10g0283600	2	AF229187.1	2	Oryza sativa subsp. japonica BAC clone nbxb0032I20, complete sequence
Fe	qFE10.1	Chr10	MH10g0283600	2	AP014966.1	2	Oryza sativa Japonica Group DNA, chromosome 10, cultivar: Nipponbare, complete sequence
Fe	qFE10.1	Chr10	MH10g0283600	2	CP018166.1	2	Oryza sativa Indica Group cultivar Shuhui498 chromosome 10 sequence
Fe	qFE10.1	Chr10	MH10g0283700	1	AF229187.1	1	Oryza sativa subsp. japonica BAC clone nbxb0032I20, complete sequence
Fe	qFE10.1	Chr10	MH10g0283700	1	AP014966.1	1	Oryza sativa Japonica Group DNA, chromosome 10, cultivar: Nipponbare, complete sequence
Fe	qFE10.1	Chr10	MH10g0283700	1	CP012618.1	1	Oryza sativa Indica Group cultivar RP Bio-226 chromosome 10 sequence
Fe	qFE10.1	Chr10	MH10g0283700	1	CP018166.1	1	Oryza sativa Indica Group cultivar Shuhui498 chromosome 10 sequence
Fe	qFE10.1	Chr10	MH10g0283800	1	AF229187.1	1	Oryza sativa subsp. japonica BAC clone nbxb0032I20, complete sequence
Fe	qFE10.1	Chr10	MH10g0283800	1	AP014966.1	1	Oryza sativa Japonica Group DNA, chromosome 10, cultivar: Nipponbare, complete sequence
Fe	qFE10.1	Chr10	MH10g0283800	1	CP012618.1	1	Oryza sativa Indica Group cultivar RP Bio-226 chromosome 10 sequence
Fe	qFE10.1	Chr10	MH10g0283800	1	CP018166.1	1	Oryza sativa Indica Group cultivar Shuhui498 chromosome 10 sequence
Fe	qFE10.1	Chr10	MH10g0284000	1	AF229187.1	1	Oryza sativa subsp. japonica BAC clone nbxb0032I20, complete sequence
Fe	qFE10.1	Chr10	MH10g0284000	1	AP014966.1	1	Oryza sativa Japonica Group DNA, chromosome 10, cultivar: Nipponbare, complete sequence
Fe	qFE10.1	Chr10	MH10g0284000	3	CP012618.1	3	Oryza sativa Indica Group cultivar RP Bio-226 chromosome 10 sequence
Fe	qFE10.1	Chr10	MH10g0284000	3	CP018166.1	3	Oryza sativa Indica Group cultivar Shuhui498 chromosome 10 sequence
Fe	qFE10.1	Chr10	MH10g0284200	1	CP018166.1	1	Oryza sativa Indica Group cultivar Shuhui498 chromosome 10 sequence
Fe	qFE10.1	Chr10	MH10g0284500	1	AC016780.6	1	Genomic Sequence For Oryza sativa (japonica cultivar-group) cultivar Nipponbare Clone OSJNBa0061K21 From Chromosome 10, complete sequence
Fe	qFE10.1	Chr10	MH10g0284500	1	AF229187.1	1	Oryza sativa subsp. japonica BAC clone nbxb0032I20, complete sequence
Fe	qFE10.1	Chr10	MH10g0284500	1	AP014966.1	1	Oryza sativa Japonica Group DNA, chromosome 10, cultivar: Nipponbare, complete sequence
Fe	qFE10.1	Chr10	MH10g0284500	1	CP018166.1	1	Oryza sativa Indica Group cultivar Shuhui498 chromosome 10 sequence
Fe	qFE10.1	Chr10	MH10g0284600	1	AC016780.6	1	Genomic Sequence For Oryza sativa (japonica cultivar-group) cultivar Nipponbare Clone OSJNBa0061K21 From Chromosome 10, complete sequence
Fe	qFE10.1	Chr10	MH10g0284600	1	AF229187.1	1	Oryza sativa subsp. japonica BAC clone nbxb0032I20, complete sequence
Fe	qFE10.1	Chr10	MH10g0284600	1	AP014966.1	1	Oryza sativa Japonica Group DNA, chromosome 10, cultivar: Nipponbare, complete sequence
Fe	qFE10.1	Chr10	MH10g0284600	1	CP012618.1	1	Oryza sativa Indica Group cultivar RP Bio-226 chromosome 10 sequence
Fe	qFE10.1	Chr10	MH10g0284600	1	CP018166.1	1	Oryza sativa Indica Group cultivar Shuhui498 chromosome 10 sequence
Fe	qFE10.1	Chr10	MH10g0284600	1	XM_015758525.1	1	PREDICTED: Oryza sativa Japonica Group uncharacterized LOC107277768 (LOC107277768), mRNA
Fe	qFE10.1	Chr10	MH10g0284800	1	CP018166.1	1	Oryza sativa Indica Group cultivar Shuhui498 chromosome 10 sequence
Fe	qFE10.1	Chr10	MH10g0285100	1	CP018166.1	1	Oryza sativa Indica Group cultivar Shuhui498 chromosome 10 sequence
Fe	qFE10.1	Chr10	MH10g0285200	1	CP018159.1	1	Oryza sativa Indica Group cultivar Shuhui498 chromosome 3 sequence
Fe	qFE10.1	Chr10	MH10g0285200	1	CP018160.1	1	Oryza sativa Indica Group cultivar Shuhui498 chromosome 4 sequence
Fe	qFE10.1	Chr10	MH10g0285200	1	CP018162.1	1	Oryza sativa Indica Group cultivar Shuhui498 chromosome 6 sequence
Fe	qFE10.1	Chr10	MH10g0285200	1	CP018166.1	1	Oryza sativa Indica Group cultivar Shuhui498 chromosome 10 sequence
Fe	qFE10.1	Chr10	MH10g0285700	1	AC016780.6	1	Genomic Sequence For Oryza sativa (japonica cultivar-group) cultivar Nipponbare Clone OSJNBa0061K21 From Chromosome 10, complete sequence
Fe	qFE10.1	Chr10	MH10g0285700	1	AC027658.1	1	Oryza sativa (japonica cultivar-group) BAC nbxb0006I13 chromosome 10, complete sequence
Fe	qFE10.1	Chr10	MH10g0285700	1	AP014966.1	1	Oryza sativa Japonica Group DNA, chromosome 10, cultivar: Nipponbare, complete sequence
Fe	qFE10.1	Chr10	MH10g0285700	1	CP012618.1	1	Oryza sativa Indica Group cultivar RP Bio-226 chromosome 10 sequence
Fe	qFE10.1	Chr10	MH10g0285700	1	CP018166.1	1	Oryza sativa Indica Group cultivar Shuhui498 chromosome 10 sequence
Fe	qFE10.1	Chr10	MH10g0285900	1	CP012618.1	1	Oryza sativa Indica Group cultivar RP Bio-226 chromosome 10 sequence
Fe	qFE10.1	Chr10	MH10g0285900	1	CP018166.1	1	Oryza sativa Indica Group cultivar Shuhui498 chromosome 10 sequence
Fe	qFE10.1	Chr10	MH10g0286000	1	AC016780.6	1	Genomic Sequence For Oryza sativa (japonica cultivar-group) cultivar Nipponbare Clone OSJNBa0061K21 From Chromosome 10, complete sequence
Fe	qFE10.1	Chr10	MH10g0286000	1	AC027658.1	1	Oryza sativa (japonica cultivar-group) BAC nbxb0006I13 chromosome 10, complete sequence
Fe	qFE10.1	Chr10	MH10g0286000	1	AP014966.1	1	Oryza sativa Japonica Group DNA, chromosome 10, cultivar: Nipponbare, complete sequence
Fe	qFE10.1	Chr10	MH10g0286000	1	CP018166.1	1	Oryza sativa Indica Group cultivar Shuhui498 chromosome 10 sequence
Fe	qFE3.1	Chr03	MH03g0233300	4	AC118675.2	4	Genomic sequence for Oryza sativa, Nipponbare strain, clone OSJNBb0094H06, from chromosome 3, complete sequence
Fe	qFE3.1	Chr03	MH03g0233300	4	AC134231.2	4	Oryza sativa Japonica Group chromosome 3 clone OSJNBa0006D11, complete sequence
Fe	qFE3.1	Chr03	MH03g0233300	4	AP014959.1	4	Oryza sativa Japonica Group DNA, chromosome 3, cultivar: Nipponbare, complete sequence
Fe	qFE3.1	Chr03	MH03g0233300	4	CP012611.1	4	Oryza sativa Indica Group cultivar RP Bio-226 chromosome 3 sequence
Fe	qFE3.1	Chr03	MH03g0233300	4	CP018159.1	4	Oryza sativa Indica Group cultivar Shuhui498 chromosome 3 sequence
Fe	qFE3.1	Chr03	MH03g0233400	1	AC134231.2	1	Oryza sativa Japonica Group chromosome 3 clone OSJNBa0006D11, complete sequence
Fe	qFE3.1	Chr03	MH03g0233400	1	AP014959.1	1	Oryza sativa Japonica Group DNA, chromosome 3, cultivar: Nipponbare, complete sequence
Fe	qFE3.1	Chr03	MH03g0233400	1	CP012611.1	1	Oryza sativa Indica Group cultivar RP Bio-226 chromosome 3 sequence
Fe	qFE3.1	Chr03	MH03g0233400	1	CP018159.1	1	Oryza sativa Indica Group cultivar Shuhui498 chromosome 3 sequence
Fe	qFE3.1	Chr03	MH03g0233500	1	AC134231.2	1	Oryza sativa Japonica Group chromosome 3 clone OSJNBa0006D11, complete sequence
Fe	qFE3.1	Chr03	MH03g0233500	1	AP014959.1	1	Oryza sativa Japonica Group DNA, chromosome 3, cultivar: Nipponbare, complete sequence
Fe	qFE3.1	Chr03	MH03g0233500	1	CP012611.1	1	Oryza sativa Indica Group cultivar RP Bio-226 chromosome 3 sequence
Fe	qFE3.1	Chr03	MH03g0233500	1	CP018159.1	1	Oryza sativa Indica Group cultivar Shuhui498 chromosome 3 sequence
Fe	qFE3.1	Chr03	MH03g0233700	3	AC134231.2	3	Oryza sativa Japonica Group chromosome 3 clone OSJNBa0006D11, complete sequence
Fe	qFE3.1	Chr03	MH03g0233700	3	AP014959.1	3	Oryza sativa Japonica Group DNA, chromosome 3, cultivar: Nipponbare, complete sequence
Fe	qFE3.1	Chr03	MH03g0233700	3	CP012611.1	3	Oryza sativa Indica Group cultivar RP Bio-226 chromosome 3 sequence
Fe	qFE3.1	Chr03	MH03g0233700	3	CP018159.1	3	Oryza sativa Indica Group cultivar Shuhui498 chromosome 3 sequence
Fe	qFE7.1	Chr07	MH07g0545200	1	AP003813.4	1	Oryza sativa Japonica Group genomic DNA, chromosome 7, BAC clone:OJ1150_E04
Fe	qFE7.1	Chr07	MH07g0545200	1	AP003816.2	1	Oryza sativa Japonica Group genomic DNA, chromosome 7, BAC clone:OJ1165_F02
Fe	qFE7.1	Chr07	MH07g0545200	1	AP014963.1	1	Oryza sativa Japonica Group DNA, chromosome 7, cultivar: Nipponbare, complete sequence
Fe	qFE7.1	Chr07	MH07g0545200	1	CP012615.1	1	Oryza sativa Indica Group cultivar RP Bio-226 chromosome 7 sequence
Fe	qFE7.1	Chr07	MH07g0545200	1	CP018163.1	1	Oryza sativa Indica Group cultivar Shuhui498 chromosome 7 sequence
Fe	qFE7.1	Chr07	MH07g0545500	1	AP003816.2	1	Oryza sativa Japonica Group genomic DNA, chromosome 7, BAC clone:OJ1165_F02
Fe	qFE7.1	Chr07	MH07g0545500	1	AP014963.1	1	Oryza sativa Japonica Group DNA, chromosome 7, cultivar: Nipponbare, complete sequence
Fe	qFE7.1	Chr07	MH07g0545500	1	CP012615.1	1	Oryza sativa Indica Group cultivar RP Bio-226 chromosome 7 sequence
Fe	qFE7.1	Chr07	MH07g0545500	1	CP018163.1	1	Oryza sativa Indica Group cultivar Shuhui498 chromosome 7 sequence
Fe	qFE7.1	Chr07	MH07g0545700	1	AP003816.2	1	Oryza sativa Japonica Group genomic DNA, chromosome 7, BAC clone:OJ1165_F02
Fe	qFE7.1	Chr07	MH07g0545700	1	AP014963.1	1	Oryza sativa Japonica Group DNA, chromosome 7, cultivar: Nipponbare, complete sequence
Fe	qFE7.1	Chr07	MH07g0545700	1	CP012615.1	1	Oryza sativa Indica Group cultivar RP Bio-226 chromosome 7 sequence
Fe	qFE7.1	Chr07	MH07g0545700	1	CP018163.1	1	Oryza sativa Indica Group cultivar Shuhui498 chromosome 7 sequence
Fe	qFE7.1	Chr07	MH07g0545700	1	XM_015790097.1	1	PREDICTED: Oryza sativa Japonica Group transcription factor bHLH149-like (LOC107281516), mRNA
Fe	qFE7.1	Chr07	MH07g0545800	1	CP012615.1	1	Oryza sativa Indica Group cultivar RP Bio-226 chromosome 7 sequence
Fe	qFE7.1	Chr07	MH07g0545800	1	CP018163.1	1	Oryza sativa Indica Group cultivar Shuhui498 chromosome 7 sequence
Fe	qFE7.1	Chr07	MH07g0545900	1	AP003816.2	1	Oryza sativa Japonica Group genomic DNA, chromosome 7, BAC clone:OJ1165_F02
Fe	qFE7.1	Chr07	MH07g0545900	1	AP004316.4	1	Oryza sativa Japonica Group genomic DNA, chromosome 7, PAC clone:P0597G07
Fe	qFE7.1	Chr07	MH07g0545900	1	AP014963.1	1	Oryza sativa Japonica Group DNA, chromosome 7, cultivar: Nipponbare, complete sequence
Fe	qFE7.1	Chr07	MH07g0545900	1	CP012615.1	1	Oryza sativa Indica Group cultivar RP Bio-226 chromosome 7 sequence
Fe	qFE7.1	Chr07	MH07g0545900	1	CP018163.1	1	Oryza sativa Indica Group cultivar Shuhui498 chromosome 7 sequence
Fe	qFE7.1	Chr07	MH07g0546000	2	CP012615.1	2	Oryza sativa Indica Group cultivar RP Bio-226 chromosome 7 sequence
Fe	qFE7.1	Chr07	MH07g0546000	2	CP018163.1	2	Oryza sativa Indica Group cultivar Shuhui498 chromosome 7 sequence
Fe	qFE7.1	Chr07	MH07g0546300	1	AP003816.2	1	Oryza sativa Japonica Group genomic DNA, chromosome 7, BAC clone:OJ1165_F02
Fe	qFE7.1	Chr07	MH07g0546300	1	AP004316.4	1	Oryza sativa Japonica Group genomic DNA, chromosome 7, PAC clone:P0597G07
Fe	qFE7.1	Chr07	MH07g0546300	1	AP014963.1	1	Oryza sativa Japonica Group DNA, chromosome 7, cultivar: Nipponbare, complete sequence
Fe	qFE7.1	Chr07	MH07g0546300	1	CP012615.1	1	Oryza sativa Indica Group cultivar RP Bio-226 chromosome 7 sequence
Fe	qFE7.1	Chr07	MH07g0546300	1	CP018163.1	1	Oryza sativa Indica Group cultivar Shuhui498 chromosome 7 sequence
Fe	qFE9.2	Chr09	MH09g0467000	1	AC137592.2	1	Oryza sativa (Japonica cultiva-group) chromosome 9 BAC clone OSJNBa0035B22, complete sequence
Fe	qFE9.2	Chr09	MH09g0467000	1	AP005090.3	1	Oryza sativa Japonica Group genomic DNA, chromosome 9, BAC clone:OJ1065_E04
Fe	qFE9.2	Chr09	MH09g0467000	1	AP014965.1	1	Oryza sativa Japonica Group DNA, chromosome 9, cultivar: Nipponbare, complete sequence
Fe	qFE9.2	Chr09	MH09g0467000	1	CP012617.1	1	Oryza sativa Indica Group cultivar RP Bio-226 chromosome 9 sequence
Fe	qFE9.2	Chr09	MH09g0467000	1	CP018165.1	1	Oryza sativa Indica Group cultivar Shuhui498 chromosome 9 sequence
Fe	qFE9.2	Chr09	MH09g0467100	1	AC137592.2	1	Oryza sativa (Japonica cultiva-group) chromosome 9 BAC clone OSJNBa0035B22, complete sequence
Fe	qFE9.2	Chr09	MH09g0467100	1	AP005090.3	1	Oryza sativa Japonica Group genomic DNA, chromosome 9, BAC clone:OJ1065_E04
Fe	qFE9.2	Chr09	MH09g0467100	1	AP014965.1	1	Oryza sativa Japonica Group DNA, chromosome 9, cultivar: Nipponbare, complete sequence
Fe	qFE9.2	Chr09	MH09g0467100	1	CP012617.1	1	Oryza sativa Indica Group cultivar RP Bio-226 chromosome 9 sequence
Fe	qFE9.2	Chr09	MH09g0467100	1	CP018165.1	1	Oryza sativa Indica Group cultivar Shuhui498 chromosome 9 sequence
Fe	qFE9.2	Chr09	MH09g0467200	1	AC137592.2	1	Oryza sativa (Japonica cultiva-group) chromosome 9 BAC clone OSJNBa0035B22, complete sequence
Fe	qFE9.2	Chr09	MH09g0467200	1	AP005090.3	1	Oryza sativa Japonica Group genomic DNA, chromosome 9, BAC clone:OJ1065_E04
Fe	qFE9.2	Chr09	MH09g0467200	1	AP014965.1	1	Oryza sativa Japonica Group DNA, chromosome 9, cultivar: Nipponbare, complete sequence
Fe	qFE9.2	Chr09	MH09g0467200	1	CP012617.1	1	Oryza sativa Indica Group cultivar RP Bio-226 chromosome 9 sequence
Fe	qFE9.2	Chr09	MH09g0467200	1	CP018165.1	1	Oryza sativa Indica Group cultivar Shuhui498 chromosome 9 sequence
Fe	qFE9.2	Chr09	MH09g0467900	1	CP012617.1	1	Oryza sativa Indica Group cultivar RP Bio-226 chromosome 9 sequence
Fe	qFE9.2	Chr09	MH09g0467900	1	CP018165.1	1	Oryza sativa Indica Group cultivar Shuhui498 chromosome 9 sequence
Fe	qFE9.2	Chr09	MH09g0468100	1	AP005090.3	1	Oryza sativa Japonica Group genomic DNA, chromosome 9, BAC clone:OJ1065_E04
Fe	qFE9.2	Chr09	MH09g0468100	1	AP005396.3	1	Oryza sativa Japonica Group genomic DNA, chromosome 9, PAC clone:P0635G10
Fe	qFE9.2	Chr09	MH09g0468100	1	AP014965.1	1	Oryza sativa Japonica Group DNA, chromosome 9, cultivar: Nipponbare, complete sequence
Fe	qFE9.2	Chr09	MH09g0468500	1	AP005090.3	1	Oryza sativa Japonica Group genomic DNA, chromosome 9, BAC clone:OJ1065_E04
Fe	qFE9.2	Chr09	MH09g0468500	1	AP005396.3	1	Oryza sativa Japonica Group genomic DNA, chromosome 9, PAC clone:P0635G10
Fe	qFE9.2	Chr09	MH09g0468500	1	AP014965.1	1	Oryza sativa Japonica Group DNA, chromosome 9, cultivar: Nipponbare, complete sequence
Fe	qFE9.2	Chr09	MH09g0468500	1	CP012617.1	1	Oryza sativa Indica Group cultivar RP Bio-226 chromosome 9 sequence
Fe	qFE9.2	Chr09	MH09g0468500	1	CP018165.1	1	Oryza sativa Indica Group cultivar Shuhui498 chromosome 9 sequence
Fe	qFE9.2	Chr09	MH09g0468600	1	CP012617.1	1	Oryza sativa Indica Group cultivar RP Bio-226 chromosome 9 sequence
Fe	qFE9.2	Chr09	MH09g0468700	2	CP012617.1	2	Oryza sativa Indica Group cultivar RP Bio-226 chromosome 9 sequence
Fe	qFE9.2	Chr09	MH09g0468700	2	CP018165.1	2	Oryza sativa Indica Group cultivar Shuhui498 chromosome 9 sequence
Fe	qFE9.2	Chr09	MH09g0469300	1	AC131175.1	1	Genomic sequence for Oryza sativa, Nipponbare strain, clone OSJNBa0030D15, from chromosome 3, complete sequence
Fe	qFE9.2	Chr09	MH09g0469300	1	AP004156.3	1	Oryza sativa Japonica Group genomic DNA, chromosome 2, BAC clone:OJ1112_G07
Fe	qFE9.2	Chr09	MH09g0469300	1	AP004753.3	1	Oryza sativa Japonica Group genomic DNA, chromosome 2, PAC clone:P0508B05
Fe	qFE9.2	Chr09	MH09g0469300	1	AP014958.1	1	Oryza sativa Japonica Group DNA, chromosome 2, cultivar: Nipponbare, complete sequence
Fe	qFE9.2	Chr09	MH09g0469300	1	AP014959.1	1	Oryza sativa Japonica Group DNA, chromosome 3, cultivar: Nipponbare, complete sequence
Fe	qFE9.2	Chr09	MH09g0469300	1	CP012610.1	1	Oryza sativa Indica Group cultivar RP Bio-226 chromosome 2 sequence
Fe	qFE9.2	Chr09	MH09g0469300	1	CP012611.1	1	Oryza sativa Indica Group cultivar RP Bio-226 chromosome 3 sequence
Fe	qFE9.2	Chr09	MH09g0469300	1	CP018158.1	1	Oryza sativa Indica Group cultivar Shuhui498 chromosome 2 sequence
Fe	qFE9.2	Chr09	MH09g0469300	1	CP018159.1	1	Oryza sativa Indica Group cultivar Shuhui498 chromosome 3 sequence
Fe	qFE9.2	Chr09	MH09g0470500	1	CP012617.1	1	Oryza sativa Indica Group cultivar RP Bio-226 chromosome 9 sequence
Fe	qFE9.2	Chr09	MH09g0470500	1	CP018165.1	1	Oryza sativa Indica Group cultivar Shuhui498 chromosome 9 sequence
Fe	qFE9.2	Chr09	MH09g0470600	1	CP012617.1	1	Oryza sativa Indica Group cultivar RP Bio-226 chromosome 9 sequence
Fe	qFE9.2	Chr09	MH09g0470600	1	CP018165.1	1	Oryza sativa Indica Group cultivar Shuhui498 chromosome 9 sequence
Fe	qFE9.2	Chr09	MH09g0470700	1	CP012617.1	1	Oryza sativa Indica Group cultivar RP Bio-226 chromosome 9 sequence
Fe	qFE9.2	Chr09	MH09g0470700	1	CP018165.1	1	Oryza sativa Indica Group cultivar Shuhui498 chromosome 9 sequence
Zn	qZN1.1	Chr01	MH01g0062300	1	AP002540.2	1	Oryza sativa Japonica Group genomic DNA, chromosome 1, PAC clone:P0434B04
Zn	qZN1.1	Chr01	MH01g0062300	1	AP014957.1	1	Oryza sativa Japonica Group DNA, chromosome 1, cultivar: Nipponbare, complete sequence
Zn	qZN1.1	Chr01	MH01g0062300	1	CP012609.1	1	Oryza sativa Indica Group cultivar RP Bio-226 chromosome 1 sequence
Zn	qZN1.1	Chr01	MH01g0062300	1	CP018157.1	1	Oryza sativa Indica Group cultivar Shuhui498 chromosome 1 sequence
Zn	qZN1.1	Chr01	MH01g0062400	1	AP004778.3	1	Oryza sativa Japonica Group genomic DNA, chromosome 2, PAC clone:P0459B01
Zn	qZN1.1	Chr01	MH01g0062400	4	AP008225.1	4	Oryza sativa Japonica Group genomic DNA, chromosome 9, fosmid clone:OSJNOa109J19
Zn	qZN1.1	Chr01	MH01g0062400	5	AP008245.2	5	Oryza sativa Japonica Group genomic DNA, chromosome 9, BAC clone:OSJNBb0013K10
Zn	qZN1.1	Chr01	MH01g0062400	3	AP009051.1	3	Oryza sativa Japonica Group genomic DNA, chromosome 9, fosmid clone:OSJNOa063K24, complete sequence
Zn	qZN1.1	Chr01	MH01g0062400	1	AP014958.1	1	Oryza sativa Japonica Group DNA, chromosome 2, cultivar: Nipponbare, complete sequence
Zn	qZN1.1	Chr01	MH01g0062400	5	AP014965.1	5	Oryza sativa Japonica Group DNA, chromosome 9, cultivar: Nipponbare, complete sequence
Zn	qZN1.1	Chr01	MH01g0062400	1	CP012611.1	1	Oryza sativa Indica Group cultivar RP Bio-226 chromosome 3 sequence
Zn	qZN1.1	Chr01	MH01g0062400	1	CP012614.1	1	Oryza sativa Indica Group cultivar RP Bio-226 chromosome 6 sequence
Zn	qZN1.1	Chr01	MH01g0062400	4	CP018165.1	4	Oryza sativa Indica Group cultivar Shuhui498 chromosome 9 sequence
Zn	qZN1.1	Chr01	MH01g0062400	13	CP018166.1	13	Oryza sativa Indica Group cultivar Shuhui498 chromosome 10 sequence
Zn	qZN1.1	Chr01	MH01g0062400	1	X54194.1	1	Rice 25S and 17S rDNA intergenic spacer
Zn	qZN1.1	Chr01	MH01g0062400	1	XM_015755623.1	1	PREDICTED: Oryza sativa Japonica Group uncharacterized LOC107278832 (LOC107278832), mRNA
Zn	qZN1.1	Chr01	MH01g0062500	1	AP002540.2	1	Oryza sativa Japonica Group genomic DNA, chromosome 1, PAC clone:P0434B04
Zn	qZN1.1	Chr01	MH01g0062500	1	AP014957.1	1	Oryza sativa Japonica Group DNA, chromosome 1, cultivar: Nipponbare, complete sequence
Zn	qZN1.1	Chr01	MH01g0062500	1	CP012609.1	1	Oryza sativa Indica Group cultivar RP Bio-226 chromosome 1 sequence
Zn	qZN1.1	Chr01	MH01g0062500	1	CP018157.1	1	Oryza sativa Indica Group cultivar Shuhui498 chromosome 1 sequence
Zn	qZN1.1	Chr01	MH01g0062900	1	AP002540.2	1	Oryza sativa Japonica Group genomic DNA, chromosome 1, PAC clone:P0434B04
Zn	qZN1.1	Chr01	MH01g0062900	1	AP014957.1	1	Oryza sativa Japonica Group DNA, chromosome 1, cultivar: Nipponbare, complete sequence
Zn	qZN1.1	Chr01	MH01g0062900	1	CP012609.1	1	Oryza sativa Indica Group cultivar RP Bio-226 chromosome 1 sequence
Zn	qZN1.1	Chr01	MH01g0062900	1	CP018157.1	1	Oryza sativa Indica Group cultivar Shuhui498 chromosome 1 sequence
Zn	qZN1.1	Chr01	MH01g0063100	1	AP002540.2	1	Oryza sativa Japonica Group genomic DNA, chromosome 1, PAC clone:P0434B04
Zn	qZN1.1	Chr01	MH01g0063100	1	AP014957.1	1	Oryza sativa Japonica Group DNA, chromosome 1, cultivar: Nipponbare, complete sequence
Zn	qZN1.1	Chr01	MH01g0063100	1	CP012609.1	1	Oryza sativa Indica Group cultivar RP Bio-226 chromosome 1 sequence
Zn	qZN1.1	Chr01	MH01g0063100	1	CP018157.1	1	Oryza sativa Indica Group cultivar Shuhui498 chromosome 1 sequence
Zn	qZN1.1	Chr01	MH01g0063200	1	CP012609.1	1	Oryza sativa Indica Group cultivar RP Bio-226 chromosome 1 sequence
Zn	qZN1.1	Chr01	MH01g0063700	4	AB379817.1	4	Oryza sativa Japonica Group Pit gene for NBS-LRR disease resistance protein, complete cds, note: NBSt2
Zn	qZN1.1	Chr01	MH01g0063700	4	AP002540.2	4	Oryza sativa Japonica Group genomic DNA, chromosome 1, PAC clone:P0434B04
Zn	qZN1.1	Chr01	MH01g0063700	4	AP014957.1	4	Oryza sativa Japonica Group DNA, chromosome 1, cultivar: Nipponbare, complete sequence
Zn	qZN1.1	Chr01	MH01g0063700	4	CP012609.1	4	Oryza sativa Indica Group cultivar RP Bio-226 chromosome 1 sequence
Zn	qZN1.1	Chr01	MH01g0064300	1	AP002522.1	1	Oryza sativa Japonica Group genomic DNA, chromosome 1, PAC clone:P0009G03
Zn	qZN1.1	Chr01	MH01g0064300	1	AP002540.2	1	Oryza sativa Japonica Group genomic DNA, chromosome 1, PAC clone:P0434B04
Zn	qZN1.1	Chr01	MH01g0064300	1	AP014957.1	1	Oryza sativa Japonica Group DNA, chromosome 1, cultivar: Nipponbare, complete sequence
Zn	qZN1.1	Chr01	MH01g0064300	1	CP012609.1	1	Oryza sativa Indica Group cultivar RP Bio-226 chromosome 1 sequence
Zn	qZN1.1	Chr01	MH01g0064300	1	CP018157.1	1	Oryza sativa Indica Group cultivar Shuhui498 chromosome 1 sequence
Zn	qZN1.1	Chr01	MH01g0064400	1	AP002522.1	1	Oryza sativa Japonica Group genomic DNA, chromosome 1, PAC clone:P0009G03
Zn	qZN1.1	Chr01	MH01g0064400	1	AP014957.1	1	Oryza sativa Japonica Group DNA, chromosome 1, cultivar: Nipponbare, complete sequence
Zn	qZN1.1	Chr01	MH01g0064400	1	CP012609.1	1	Oryza sativa Indica Group cultivar RP Bio-226 chromosome 1 sequence
Zn	qZN1.1	Chr01	MH01g0064400	1	CP018157.1	1	Oryza sativa Indica Group cultivar Shuhui498 chromosome 1 sequence
Zn	qZN1.1	Chr01	MH01g0064500	1	AP002522.1	1	Oryza sativa Japonica Group genomic DNA, chromosome 1, PAC clone:P0009G03
Zn	qZN1.1	Chr01	MH01g0064500	1	AP014957.1	1	Oryza sativa Japonica Group DNA, chromosome 1, cultivar: Nipponbare, complete sequence
Zn	qZN1.1	Chr01	MH01g0064500	1	CP012609.1	1	Oryza sativa Indica Group cultivar RP Bio-226 chromosome 1 sequence
Zn	qZN1.1	Chr01	MH01g0064500	1	CP018157.1	1	Oryza sativa Indica Group cultivar Shuhui498 chromosome 1 sequence
Zn	qZN1.1	Chr01	MH01g0064600	1	AP002522.1	1	Oryza sativa Japonica Group genomic DNA, chromosome 1, PAC clone:P0009G03
Zn	qZN1.1	Chr01	MH01g0064600	1	AP014957.1	1	Oryza sativa Japonica Group DNA, chromosome 1, cultivar: Nipponbare, complete sequence
Zn	qZN1.1	Chr01	MH01g0064600	1	CP012609.1	1	Oryza sativa Indica Group cultivar RP Bio-226 chromosome 1 sequence
Zn	qZN1.1	Chr01	MH01g0064600	1	CP018157.1	1	Oryza sativa Indica Group cultivar Shuhui498 chromosome 1 sequence
Zn	qZN1.1	Chr01	MH01g0064800	1	AP002522.1	1	Oryza sativa Japonica Group genomic DNA, chromosome 1, PAC clone:P0009G03
Zn	qZN1.1	Chr01	MH01g0064800	1	AP014957.1	1	Oryza sativa Japonica Group DNA, chromosome 1, cultivar: Nipponbare, complete sequence
Zn	qZN1.1	Chr01	MH01g0064800	1	CP012609.1	1	Oryza sativa Indica Group cultivar RP Bio-226 chromosome 1 sequence
Zn	qZN1.1	Chr01	MH01g0064900	1	CP018157.1	1	Oryza sativa Indica Group cultivar Shuhui498 chromosome 1 sequence
Zn	qZN1.1	Chr01	MH01g0065000	1	CP012609.1	1	Oryza sativa Indica Group cultivar RP Bio-226 chromosome 1 sequence
Zn	qZN1.1	Chr01	MH01g0065600	1	CP012609.1	1	Oryza sativa Indica Group cultivar RP Bio-226 chromosome 1 sequence
Zn	qZN1.1	Chr01	MH01g0065700	1	CP012609.1	1	Oryza sativa Indica Group cultivar RP Bio-226 chromosome 1 sequence
Zn	qZN1.1	Chr01	MH01g0065800	1	CP012609.1	1	Oryza sativa Indica Group cultivar RP Bio-226 chromosome 1 sequence
Zn	qZN1.1	Chr01	MH01g0066100	1	CP012609.1	1	Oryza sativa Indica Group cultivar RP Bio-226 chromosome 1 sequence
Zn	qZN12.1	Chr12	MH12g0374000	1	AL845342.2	1	Oryza sativa chromosome 12, . BAC OSJNBa0027H05 of library OSJNBa from chromosome 12 of cultivar Nipponbare of ssp. japonica of Oryza sativa (rice), complete sequence
Zn	qZN12.1	Chr12	MH12g0374000	1	AL954871.5	1	Oryza sativa chromosome 12, . BAC OSJNBb0085B24 of library OSJNBb from chromosome 12 of cultivar Nipponbare of ssp. japonica of Oryza sativa (rice), complete sequence
Zn	qZN12.1	Chr12	MH12g0374000	1	AP014968.1	1	Oryza sativa Japonica Group DNA, chromosome 12, cultivar: Nipponbare, complete sequence
Zn	qZN12.1	Chr12	MH12g0374000	1	CP018168.1	1	Oryza sativa Indica Group cultivar Shuhui498 chromosome 12 sequence
Zn	qZN12.1	Chr12	MH12g0374300	2	AL845342.2	2	Oryza sativa chromosome 12, . BAC OSJNBa0027H05 of library OSJNBa from chromosome 12 of cultivar Nipponbare of ssp. japonica of Oryza sativa (rice), complete sequence
Zn	qZN12.1	Chr12	MH12g0374300	2	AP014968.1	2	Oryza sativa Japonica Group DNA, chromosome 12, cultivar: Nipponbare, complete sequence
Zn	qZN12.1	Chr12	MH12g0374300	2	CP012620.1	2	Oryza sativa Indica Group cultivar RP Bio-226 chromosome 12 sequence
Zn	qZN12.1	Chr12	MH12g0374300	2	CP018168.1	2	Oryza sativa Indica Group cultivar Shuhui498 chromosome 12 sequence
Zn	qZN12.1	Chr12	MH12g0374600	1	AL845342.2	1	Oryza sativa chromosome 12, . BAC OSJNBa0027H05 of library OSJNBa from chromosome 12 of cultivar Nipponbare of ssp. japonica of Oryza sativa (rice), complete sequence
Zn	qZN12.1	Chr12	MH12g0374600	1	AP014968.1	1	Oryza sativa Japonica Group DNA, chromosome 12, cultivar: Nipponbare, complete sequence
Zn	qZN12.1	Chr12	MH12g0374600	1	CP012620.1	1	Oryza sativa Indica Group cultivar RP Bio-226 chromosome 12 sequence
Zn	qZN12.1	Chr12	MH12g0374600	1	CP018168.1	1	Oryza sativa Indica Group cultivar Shuhui498 chromosome 12 sequence
Zn	qZN12.1	Chr12	MH12g0384800	2	AL928745.3	2	Oryza sativa chromosome 12, . BAC OSJNBb0092G12 of library OSJNBb from chromosome 12 of cultivar Nipponbare of ssp. japonica of Oryza sativa (rice), complete sequence
Zn	qZN12.1	Chr12	MH12g0384800	2	AP014968.1	2	Oryza sativa Japonica Group DNA, chromosome 12, cultivar: Nipponbare, complete sequence
Zn	qZN12.1	Chr12	MH12g0384800	2	CP018168.1	2	Oryza sativa Indica Group cultivar Shuhui498 chromosome 12 sequence
Zn	qZN12.1	Chr12	MH12g0385000	5	CP018168.1	5	Oryza sativa Indica Group cultivar Shuhui498 chromosome 12 sequence
Zn	qZN12.1	Chr12	MH12g0385300	1	CP018168.1	1	Oryza sativa Indica Group cultivar Shuhui498 chromosome 12 sequence
Zn	qZN12.1	Chr12	MH12g0385400	1	CP018168.1	1	Oryza sativa Indica Group cultivar Shuhui498 chromosome 12 sequence
Zn	qZN12.1	Chr12	MH12g0385500	1	CP018168.1	1	Oryza sativa Indica Group cultivar Shuhui498 chromosome 12 sequence
Zn	qZN12.1	Chr12	MH12g0385600	1	CP018168.1	1	Oryza sativa Indica Group cultivar Shuhui498 chromosome 12 sequence
Zn	qZN12.1	Chr12	MH12g0385900	1	CP012611.1	1	Oryza sativa Indica Group cultivar RP Bio-226 chromosome 3 sequence
Zn	qZN12.1	Chr12	MH12g0385900	1	CP012614.1	1	Oryza sativa Indica Group cultivar RP Bio-226 chromosome 6 sequence
Zn	qZN12.1	Chr12	MH12g0385900	1	CP012616.1	1	Oryza sativa Indica Group cultivar RP Bio-226 chromosome 8 sequence
Zn	qZN12.1	Chr12	MH12g0385900	4	CP018159.1	4	Oryza sativa Indica Group cultivar Shuhui498 chromosome 3 sequence
Zn	qZN12.1	Chr12	MH12g0385900	2	CP018168.1	2	Oryza sativa Indica Group cultivar Shuhui498 chromosome 12 sequence
Zn	qZN12.1	Chr12	MH12g0386100	1	CP012611.1	1	Oryza sativa Indica Group cultivar RP Bio-226 chromosome 3 sequence
Zn	qZN12.1	Chr12	MH12g0386100	3	CP018159.1	3	Oryza sativa Indica Group cultivar Shuhui498 chromosome 3 sequence
Zn	qZN12.1	Chr12	MH12g0386100	2	CP018168.1	2	Oryza sativa Indica Group cultivar Shuhui498 chromosome 12 sequence
Zn	qZN12.1	Chr12	MH12g0386200	1	CP018168.1	1	Oryza sativa Indica Group cultivar Shuhui498 chromosome 12 sequence
Zn	qZN12.1	Chr12	MH12g0386300	1	CP018168.1	1	Oryza sativa Indica Group cultivar Shuhui498 chromosome 12 sequence
Zn	qZN12.1	Chr12	MH12g0386400	1	CP018168.1	1	Oryza sativa Indica Group cultivar Shuhui498 chromosome 12 sequence
Zn	qZN12.1	Chr12	MH12g0386900	1	CP018168.1	1	Oryza sativa Indica Group cultivar Shuhui498 chromosome 12 sequence
Zn	qZN12.1	Chr12	MH12g0388000	1	CP018168.1	1	Oryza sativa Indica Group cultivar Shuhui498 chromosome 12 sequence
Zn	qZN12.1	Chr12	MH12g0388400	2	CP018168.1	2	Oryza sativa Indica Group cultivar Shuhui498 chromosome 12 sequence
Zn	qZN12.1	Chr12	MH12g0389400	1	AL935072.4	1	Oryza sativa chromosome 12, . BAC OSJNBa0028L05 of library OSJNBa from chromosome 12 of cultivar Nipponbare of ssp. japonica of Oryza sativa (rice), complete sequence
Zn	qZN12.1	Chr12	MH12g0389400	1	AP014968.1	1	Oryza sativa Japonica Group DNA, chromosome 12, cultivar: Nipponbare, complete sequence
Zn	qZN12.1	Chr12	MH12g0389400	1	CP018168.1	1	Oryza sativa Indica Group cultivar Shuhui498 chromosome 12 sequence
Zn	qZN12.1	Chr12	MH12g0389600	1	AL935072.4	1	Oryza sativa chromosome 12, . BAC OSJNBa0028L05 of library OSJNBa from chromosome 12 of cultivar Nipponbare of ssp. japonica of Oryza sativa (rice), complete sequence
Zn	qZN12.1	Chr12	MH12g0389600	1	AP014968.1	1	Oryza sativa Japonica Group DNA, chromosome 12, cultivar: Nipponbare, complete sequence
Zn	qZN12.1	Chr12	MH12g0389600	1	CP012620.1	1	Oryza sativa Indica Group cultivar RP Bio-226 chromosome 12 sequence
Zn	qZN12.1	Chr12	MH12g0389600	1	CP018168.1	1	Oryza sativa Indica Group cultivar Shuhui498 chromosome 12 sequence
Zn	qZN12.1	Chr12	MH12g0390200	4	AL928753.3	4	Oryza sativa chromosome 12, . BAC OSJNBb0076G11 of library OSJNBb from chromosome 12 of cultivar Nipponbare of ssp. japonica of Oryza sativa (rice), complete sequence
Zn	qZN12.1	Chr12	MH12g0390200	4	AP014968.1	4	Oryza sativa Japonica Group DNA, chromosome 12, cultivar: Nipponbare, complete sequence
Zn	qZN12.1	Chr12	MH12g0390200	4	CP012620.1	4	Oryza sativa Indica Group cultivar RP Bio-226 chromosome 12 sequence
Zn	qZN12.1	Chr12	MH12g0390200	4	CP018168.1	4	Oryza sativa Indica Group cultivar Shuhui498 chromosome 12 sequence
Zn	qZN12.1	Chr12	MH12g0390400	1	AL928753.3	1	Oryza sativa chromosome 12, . BAC OSJNBb0076G11 of library OSJNBb from chromosome 12 of cultivar Nipponbare of ssp. japonica of Oryza sativa (rice), complete sequence
Zn	qZN12.1	Chr12	MH12g0390400	1	AP014968.1	1	Oryza sativa Japonica Group DNA, chromosome 12, cultivar: Nipponbare, complete sequence
Zn	qZN12.1	Chr12	MH12g0390400	1	CP012620.1	1	Oryza sativa Indica Group cultivar RP Bio-226 chromosome 12 sequence
Zn	qZN12.1	Chr12	MH12g0390400	1	CP018168.1	1	Oryza sativa Indica Group cultivar Shuhui498 chromosome 12 sequence
Zn	qZN12.1	Chr12	MH12g0390600	1	AL928753.3	1	Oryza sativa chromosome 12, . BAC OSJNBb0076G11 of library OSJNBb from chromosome 12 of cultivar Nipponbare of ssp. japonica of Oryza sativa (rice), complete sequence
Zn	qZN12.1	Chr12	MH12g0390600	1	AP014968.1	1	Oryza sativa Japonica Group DNA, chromosome 12, cultivar: Nipponbare, complete sequence
Zn	qZN12.1	Chr12	MH12g0390600	1	CP012620.1	1	Oryza sativa Indica Group cultivar RP Bio-226 chromosome 12 sequence
Zn	qZN12.1	Chr12	MH12g0390600	1	CP018168.1	1	Oryza sativa Indica Group cultivar Shuhui498 chromosome 12 sequence
Zn	qZN12.1	Chr12	MH12g0390800	1	AL928753.3	1	Oryza sativa chromosome 12, . BAC OSJNBb0076G11 of library OSJNBb from chromosome 12 of cultivar Nipponbare of ssp. japonica of Oryza sativa (rice), complete sequence
Zn	qZN12.1	Chr12	MH12g0390800	1	AP014968.1	1	Oryza sativa Japonica Group DNA, chromosome 12, cultivar: Nipponbare, complete sequence
Zn	qZN12.1	Chr12	MH12g0390800	1	CP018168.1	1	Oryza sativa Indica Group cultivar Shuhui498 chromosome 12 sequence
Zn	qZN12.1	Chr12	MH12g0391600	1	AC210441.1	1	Oryza glaberrima clone OG_BBa0001E03, complete sequence
Zn	qZN12.1	Chr12	MH12g0391600	2	AC212416.1	2	Oryza glaberrima clone OG_BBa0011M11, complete sequence
Zn	qZN12.1	Chr12	MH12g0391600	1	AL928753.3	1	Oryza sativa chromosome 12, . BAC OSJNBb0076G11 of library OSJNBb from chromosome 12 of cultivar Nipponbare of ssp. japonica of Oryza sativa (rice), complete sequence
Zn	qZN12.1	Chr12	MH12g0391600	1	AP005179.4	1	Oryza sativa Japonica Group genomic DNA, chromosome 7, BAC clone:OSJNBb0084L07
Zn	qZN12.1	Chr12	MH12g0391600	1	AP005875.2	1	Oryza sativa Japonica Group genomic DNA, chromosome 2, BAC clone:OSJNBa0033K18
Zn	qZN12.1	Chr12	MH12g0391600	1	AP005877.3	1	Oryza sativa Japonica Group genomic DNA, chromosome 7, BAC clone:OSJNBb0002L09
Zn	qZN12.1	Chr12	MH12g0391600	1	AP014958.1	1	Oryza sativa Japonica Group DNA, chromosome 2, cultivar: Nipponbare, complete sequence
Zn	qZN12.1	Chr12	MH12g0391600	1	AP014963.1	1	Oryza sativa Japonica Group DNA, chromosome 7, cultivar: Nipponbare, complete sequence
Zn	qZN12.1	Chr12	MH12g0391600	1	AP014968.1	1	Oryza sativa Japonica Group DNA, chromosome 12, cultivar: Nipponbare, complete sequence
Zn	qZN12.1	Chr12	MH12g0391600	1	CP012612.1	1	Oryza sativa Indica Group cultivar RP Bio-226 chromosome 4 sequence
Zn	qZN12.1	Chr12	MH12g0391600	1	CP012614.1	1	Oryza sativa Indica Group cultivar RP Bio-226 chromosome 6 sequence
Zn	qZN12.1	Chr12	MH12g0391600	1	CP012615.1	1	Oryza sativa Indica Group cultivar RP Bio-226 chromosome 7 sequence
Zn	qZN12.1	Chr12	MH12g0391600	2	CP012616.1	2	Oryza sativa Indica Group cultivar RP Bio-226 chromosome 8 sequence
Zn	qZN12.1	Chr12	MH12g0391600	2	CP012619.1	2	Oryza sativa Indica Group cultivar RP Bio-226 chromosome 11 sequence
Zn	qZN12.1	Chr12	MH12g0391600	3	CP018157.1	3	Oryza sativa Indica Group cultivar Shuhui498 chromosome 1 sequence
Zn	qZN12.1	Chr12	MH12g0391600	1	CP018158.1	1	Oryza sativa Indica Group cultivar Shuhui498 chromosome 2 sequence
Zn	qZN12.1	Chr12	MH12g0391600	2	CP018159.1	2	Oryza sativa Indica Group cultivar Shuhui498 chromosome 3 sequence
Zn	qZN12.1	Chr12	MH12g0391600	1	CP018160.1	1	Oryza sativa Indica Group cultivar Shuhui498 chromosome 4 sequence
Zn	qZN12.1	Chr12	MH12g0391600	2	CP018162.1	2	Oryza sativa Indica Group cultivar Shuhui498 chromosome 6 sequence
Zn	qZN12.1	Chr12	MH12g0391600	1	CP018163.1	1	Oryza sativa Indica Group cultivar Shuhui498 chromosome 7 sequence
Zn	qZN12.1	Chr12	MH12g0391600	2	CP018164.1	2	Oryza sativa Indica Group cultivar Shuhui498 chromosome 8 sequence
Zn	qZN12.1	Chr12	MH12g0391600	1	CP018166.1	1	Oryza sativa Indica Group cultivar Shuhui498 chromosome 10 sequence
Zn	qZN12.1	Chr12	MH12g0391600	1	CP018167.1	1	Oryza sativa Indica Group cultivar Shuhui498 chromosome 11 sequence
Zn	qZN12.1	Chr12	MH12g0391600	1	CP018168.1	1	Oryza sativa Indica Group cultivar Shuhui498 chromosome 12 sequence
Zn	qZN12.1	Chr12	MH12g0391600	1	LC060742.1	1	Oryza nivara DNA, chromosome 7, BAC clone: IRGC105715_0046I04, complete sequence, contains five segmental duplications including DGS2, strain: IRGC 105715
Zn	qZN12.1	Chr12	MH12g0391600	1	LC060743.1	1	Oryza sativa Japonica Group DNA, BAC clone: GN0031H20, complete sequence, covers the candidate region for F1 pollen sterility, cultivar: Taichung 65
Zn	qZN12.1	Chr12	MH12g0392200	1	CP018168.1	1	Oryza sativa Indica Group cultivar Shuhui498 chromosome 12 sequence
Zn	qZN12.1	Chr12	MH12g0393100	1	AL713908.3	1	Oryza sativa chromosome 12, . BAC OSJNBa0011B18 of library OSJNBa from chromosome 12 of cultivar Nipponbare of ssp. japonica of Oryza sativa (rice), complete sequence
Zn	qZN12.1	Chr12	MH12g0393100	1	AP014968.1	1	Oryza sativa Japonica Group DNA, chromosome 12, cultivar: Nipponbare, complete sequence
Zn	qZN12.1	Chr12	MH12g0393100	1	CP012620.1	1	Oryza sativa Indica Group cultivar RP Bio-226 chromosome 12 sequence
Zn	qZN12.1	Chr12	MH12g0393100	1	CP018168.1	1	Oryza sativa Indica Group cultivar Shuhui498 chromosome 12 sequence
Zn	qZN12.1	Chr12	MH12g0393100	1	XM_015765061.1	1	PREDICTED: Oryza sativa Japonica Group uncharacterized LOC4352552 (LOC4352552), mRNA
Zn	qZN12.1	Chr12	MH12g0393300	1	CP012620.1	1	Oryza sativa Indica Group cultivar RP Bio-226 chromosome 12 sequence
Zn	qZN12.1	Chr12	MH12g0393300	1	CP018168.1	1	Oryza sativa Indica Group cultivar Shuhui498 chromosome 12 sequence
Zn	qZN12.1	Chr12	MH12g0393500	3	AL731784.3	3	Oryza sativa chromosome 12, . BAC OSJNBa0016C14 of library OSJNBa from chromosome 12 of cultivar Nipponbare of ssp. japonica of Oryza sativa (rice), complete sequence
Zn	qZN12.1	Chr12	MH12g0393500	3	AP014968.1	3	Oryza sativa Japonica Group DNA, chromosome 12, cultivar: Nipponbare, complete sequence
Zn	qZN12.1	Chr12	MH12g0393500	3	CP012620.1	3	Oryza sativa Indica Group cultivar RP Bio-226 chromosome 12 sequence
Zn	qZN12.1	Chr12	MH12g0393500	3	CP018168.1	3	Oryza sativa Indica Group cultivar Shuhui498 chromosome 12 sequence
Zn	qZN12.1	Chr12	MH12g0394000	1	AL731784.3	1	Oryza sativa chromosome 12, . BAC OSJNBa0016C14 of library OSJNBa from chromosome 12 of cultivar Nipponbare of ssp. japonica of Oryza sativa (rice), complete sequence
Zn	qZN12.1	Chr12	MH12g0394000	1	AP014968.1	1	Oryza sativa Japonica Group DNA, chromosome 12, cultivar: Nipponbare, complete sequence
Zn	qZN12.1	Chr12	MH12g0394000	1	CP012620.1	1	Oryza sativa Indica Group cultivar RP Bio-226 chromosome 12 sequence
Zn	qZN12.1	Chr12	MH12g0394000	1	CP018168.1	1	Oryza sativa Indica Group cultivar Shuhui498 chromosome 12 sequence
Zn	qZN12.1	Chr12	MH12g0394300	1	CP012620.1	1	Oryza sativa Indica Group cultivar RP Bio-226 chromosome 12 sequence
Zn	qZN12.1	Chr12	MH12g0394300	1	CP018168.1	1	Oryza sativa Indica Group cultivar Shuhui498 chromosome 12 sequence
Zn	qZN12.1	Chr12	MH12g0394500	1	AL731784.3	1	Oryza sativa chromosome 12, . BAC OSJNBa0016C14 of library OSJNBa from chromosome 12 of cultivar Nipponbare of ssp. japonica of Oryza sativa (rice), complete sequence
Zn	qZN12.1	Chr12	MH12g0394500	1	AP014968.1	1	Oryza sativa Japonica Group DNA, chromosome 12, cultivar: Nipponbare, complete sequence
Zn	qZN12.1	Chr12	MH12g0394500	1	CP012620.1	1	Oryza sativa Indica Group cultivar RP Bio-226 chromosome 12 sequence
Zn	qZN12.1	Chr12	MH12g0394500	1	CP018168.1	1	Oryza sativa Indica Group cultivar Shuhui498 chromosome 12 sequence
Zn	qZN12.1	Chr12	MH12g0394800	1	AC093612.18	1	Oryza sativa Japonica Group cultivar Nipponbare chromosome 10 clone OSJNBa0003P07, complete sequence
Zn	qZN12.1	Chr12	MH12g0394800	1	AL731784.3	1	Oryza sativa chromosome 12, . BAC OSJNBa0016C14 of library OSJNBa from chromosome 12 of cultivar Nipponbare of ssp. japonica of Oryza sativa (rice), complete sequence
Zn	qZN12.1	Chr12	MH12g0394800	1	AP014966.1	1	Oryza sativa Japonica Group DNA, chromosome 10, cultivar: Nipponbare, complete sequence
Zn	qZN12.1	Chr12	MH12g0394800	1	AP014968.1	1	Oryza sativa Japonica Group DNA, chromosome 12, cultivar: Nipponbare, complete sequence
Zn	qZN12.1	Chr12	MH12g0394800	1	CP012620.1	1	Oryza sativa Indica Group cultivar RP Bio-226 chromosome 12 sequence
Zn	qZN12.1	Chr12	MH12g0394800	1	CP018162.1	1	Oryza sativa Indica Group cultivar Shuhui498 chromosome 6 sequence
Zn	qZN12.1	Chr12	MH12g0394800	1	CP018168.1	1	Oryza sativa Indica Group cultivar Shuhui498 chromosome 12 sequence
Zn	qZN12.1	Chr12	MH12g0395000	1	AL731784.3	1	Oryza sativa chromosome 12, . BAC OSJNBa0016C14 of library OSJNBa from chromosome 12 of cultivar Nipponbare of ssp. japonica of Oryza sativa (rice), complete sequence
Zn	qZN12.1	Chr12	MH12g0395000	1	AP014968.1	1	Oryza sativa Japonica Group DNA, chromosome 12, cultivar: Nipponbare, complete sequence
Zn	qZN12.1	Chr12	MH12g0395000	1	CP012620.1	1	Oryza sativa Indica Group cultivar RP Bio-226 chromosome 12 sequence
Zn	qZN12.1	Chr12	MH12g0395000	1	CP018168.1	1	Oryza sativa Indica Group cultivar Shuhui498 chromosome 12 sequence
Zn	qZN12.1	Chr12	MH12g0395500	1	AB046118.2	1	Oryza sativa retrotransposon Osr1 gene for polyprotein, complete cds
Zn	qZN12.1	Chr12	MH12g0395500	1	AC023240.9	1	Oryza sativa chromosome 10 BAC OSJNBa0051D19 genomic sequence, complete sequence
Zn	qZN12.1	Chr12	MH12g0395500	1	AC084748.11	1	Oryza sativa chromosome 3 BAC OSJNBa0010I09 genomic sequence, complete sequence
Zn	qZN12.1	Chr12	MH12g0395500	1	AC090870.13	1	Oryza sativa chromosome 10 BAC OSJNBb0015K05 genomic sequence, complete sequence
Zn	qZN12.1	Chr12	MH12g0395500	1	AC091122.10	1	Oryza sativa chromosome 10 BAC OSJNBb0091N21 genomic sequence, complete sequence
Zn	qZN12.1	Chr12	MH12g0395500	1	AC136522.3	1	Oryza sativa Japonica Group chromosome 5 clone OSJNBa0037H03, complete sequence
Zn	qZN12.1	Chr12	MH12g0395500	1	AL713943.3	1	Oryza sativa chromosome 12, . BAC OSJNBa0030G16 of library OSJNBa from chromosome 12 of cultivar Nipponbare of ssp. japonica of Oryza sativa (rice), complete sequence
Zn	qZN12.1	Chr12	MH12g0395500	1	AL731637.2	1	Oryza sativa genomic DNA, chromosome 4, BAC clone: OSJNBb0115I09, complete sequence
[truncated: 783 more rows]

## Sheet: unique_No_MSU7_Hit_ir8_genes
Supp Table: List of genes in IR8 that DO NOT map to known sequences
[truncated: 305 more rows]

[truncated: 1 more sheets: unique_No_MSU7_Hit_mh63_genes]
