# Supplementary material for: Genome-Wide Association Mapping in a Rice MAGIC Plus Population Detects QTLs and Genes Useful for Biofortification
Source: Front Plant Sci. 2018 Sep 20;9:1347. doi: 10.3389/fpls.2018.01347 (PMC6158342; doi:10.3389/fpls.2018.01347)
Supplement: TABLE S4 — Polymorphic SNPs in the promoter and coding regions of the selected genes between high and low zinc rice lines. [file Table_4.XLSX]

## Sheet: LOC_Os03g19427_NAS1 
CHROMOSOME	POSITION	NIPPONBARE	IR64A	IR69428-6-1-1-3-3	region
3	10928787	T	A	T	promoter
3	10928806	C	T	C	promoter
3	10928835	C	T	C	promoter
3	10929088	T	G	T	promoter
3	10929290	C	T	C	promoter
3	10929339	G	A	G	promoter
3	10929405	C	G	C	promoter
3	10929508	T	A	T	coding
3	10929520	T	G	T	coding
3	10929660	T	C	T	coding
3	10929789	G	A	G	coding
3	10930517	T	C	T	coding

## Sheet: LOC_Os03g19420_NAS2
CHROMOSOME	POSITION	NIPPONBARE	IR64A	IR69428-6-1-1-3-3	region
3	10925963	C	T	C	promoter
3	10926002	T	C	T	promoter
3	10926089	C	T	C	promoter
3	10926122	T	C	T	promoter
3	10926143	T	C	T	promoter
3	10926483	G	A	G	coding
3	10926850	A	G	A	coding
3	10927332	A	A	G	coding
3	10927335	C	C	A	coding
3	10927340	G	G	T	coding
3	10927738	G	T	G	coding
3	10927936	C	T	C	coding

## Sheet: LOC_Os07g48980_NAS3
CHROMOSOME	POSITION	NIPPONBARE	IR64A	IR69428-6-1-1-3-3	region
7	29322533	T	C	T	promoter
7	29322669	T	G	T	promoter
7	29322683	A	G	A	promoter
7	29322704	C	T	C	promoter
7	29322710	G	A	G	promoter
7	29322742	A	G	A	promoter
7	29322775	C	T	C	promoter
7	29322805	C	T	C	promoter
7	29322819	A	G	A	promoter
7	29322820	C	T	C	promoter
7	29322848	T	C	T	promoter
7	29322873	T	C	T	promoter
7	29323005	C	T	C	promoter
7	29323850	T	C	T	coding
7	29324009	C	T	C	coding

## Sheet: LOC_Os12g39180_NRAMP7
CHROMOSOME	POSITION	NIPPONBARE	IR64A	IR69428-6-1-1-3-3	region
12	24118893	C	G	C	promoter
12	24118933	A	G	A	promoter
12	24119007	C	T	C	promoter
12	24119171	T	C	T	promoter
12	24119343	A	C	A	promoter
12	24119584	G	C	G	promoter
12	24120826	C	T	C	promoter
12	24120915	G	A	G	coding
12	24121014	A	G	A	coding
12	24121934	C	T	C	coding
12	24122381	G	A	G	coding
12	24122382	C	A	C	coding
12	24122387	G	T	G	coding
12	24122689	C	T	C	coding
12	24123003	A	C	A	coding
12	24123500	T	T/C	T	coding

## Sheet: LOC_Os04g38940_VIT1
CHROMOSOME	POSITION	NIPPONBARE	IR64A	IR69428-6-1-1-3-3
No SNPs were polymorphic both on promoter and coding sequence
