# Supplementary material for: Genome-Wide Association Mapping in a Rice MAGIC Plus Population Detects QTLs and Genes Useful for Biofortification
Source: Front Plant Sci. 2018 Sep 20;9:1347. doi: 10.3389/fpls.2018.01347 (PMC6158342; doi:10.3389/fpls.2018.01347)
Supplement: TABLE S5 — Phenoypic data used for the analyses. [file Table_5.XLSX]

## Sheet: E1
MAGIC Plus line	Traits
	DF	PH	NT	NP	PL	FG	TGW	GL	GW	YLD	Zn	Fe
IR 95028:1-B-4-5-12-GBS	89	107.1	20	18	26	171	20.59	8.38	1.91	6911.4	10.57	2
IR 95028:2-B-8-18-9-GBS	90	98.6	20	15	26.5	115	22.96	9.6	1.93	5520	10.2	1.73
IR 95028:3-B-3-7-20-GBS	85	96.6	19	16	22.5	147	22.2	8.75	1.95	6370.7	11.2	1.92
IR 95028:4-B-20-22-14-GBS	88	96.2	14	13	24.2	137	26.09	9.75	2	6508.7	12.93	2.3
IR 95028:5-B-16-17-10-GBS	97	103.3	17	16	24.5	150	20.51	8.48	1.93	5855.5	14.6	2.37
IR 95028:7-B-7-4-16-GBS	94	80.1	17	15	21.2	111	26.18	10.01	1.96	6256.6	10.93	1.72
IR 95028:8-B-11-20-18-GBS	91	93.8	18	14	22.6	117	21.14	9.48	1.96	4932	12.25	1.83
IR 95028:9-B-22-5-7-GBS	93	116.7	18	16	25.8	139	23.56	9.23	1.94	7418.3	12.22	1.48
IR 95028:10-B-15-19-9-GBS	96	108.7	16	14	26.8	126	21.93	8.72	2	7581.6	13.23	1.55
IR 95029:1-B-22-8-15-GBS	84	113.3	15	13	24.1	158	23.28	8.47	2.03	6776.2	10.53	1.83
IR 95029:2-B-23-3-3-GBS	91	96.2	15	13	27.3	130	25.01	8.98	2.05	6570.4	12.57	2.35
IR 95029:3-B-8-20-2-GBS	99	134.1	15	14	23.7	133	21.39	8.55	1.92	4966.3	14.12	2.02
IR 95029:4-B-11-9-10-GBS	91	105.4	18	15	23.7	115	26.48	8.84	2.11	6348.9	10.93	1.83
IR 95029:5-B-22-11-22-GBS	90	97.7	15	13	23.5	106	26.28	9.04	2.02	6158.9	11.62	1.62
IR 95029:6-B-10-3-17-GBS	90	102.1	20	17	26.6	133	27.55	9.21	2.03	7200.2	15.78	1.8
IR 95029:7-B-5-23-21-GBS	86	92.9	16	14	25.7	113	26.94	10.28	1.92	6300.8	11.42	1.57
IR 95029:8-B-6-15-6-GBS	87	91.1	16	13	25.8	138	22.94	8.96	1.98	5611.2	15.13	2.28
IR 95040:1-B-20-20-9-GBS	85	88.3	17	13	27.1	156	21.01	8.71	1.96	7072.4	12.57	2.08
IR 95040:2-B-7-16-20-GBS	88	83.8	17	14	21.8	158	20.01	8.82	1.92	6713.7	14.28	1.87
IR 95040:4-B-23-6-10-GBS	95	98	20	18	25.8	124	19.37	8.96	1.92	5671	13.12	1.6
IR 95040:5-B-17-12-6-GBS	83	94.4	20	17	26.1	131	19.73	8.76	1.87	6190.5	11.03	1.6
IR 95040:6-B-18-10-16-GBS	96	108.7	13	13	29.2	206	21.32	10.45	1.92	6666.7	11.78	1.87
IR 95041:1-B-11-21-18-GBS	87	94.1	15	14	25	154	24.47	9.39	2.1	5606.6	12.88	1.8
IR 95041:2-B-12-5-7-GBS	84	113.7	23	20	24.3	132	22.44	9.7	1.93	5917.5	10.37	1.55
IR 95041:4-B-11-7-15-GBS	85	100.9	19	16	25.3	139	24.47	9.39	2	6537.9	10.65	1.63
IR 95041:5-B-5-22-3-GBS	91	104.6	19	17	27	140	21.21	9.02	1.89	5938.4	9.63	1.37
IR 95041:6-B-12-17-2-GBS	91	108.3	15	14	26.7	91	27.43	9.87	2.12	4515.3	13.5	1.63
IR 95041:8-B-5-4-22-GBS	91	95.3	17	16	26.6	98	22.45	9.72	2.07	4541.4	18.17	2.25
IR 95044:1-B-7-6-10-GBS	91	103.8	17	15	25	134	21.6	8.4	2.05	5050.1	13.55	1.73
IR 95044:2-B-10-12-22-GBS	89	90.3	21	17	26.3	148	21.17	9.14	1.92	5186.3	12.75	1.95
IR 95044:3-B-17-10-17-GBS	90	90.3	20	18	25.4	200	21.47	9.29	1.89	6600.4	11.2	1.72
IR 95044:4-B-7-21-21-GBS	93	114.9	20	18	23.2	158	25.12	9.91	2.05	8944.6	15.03	1.82
IR 95044:5-B-12-5-6-GBS	97	107.9	19	17	24.4	136	22.47	9.53	1.86	8022.5	11.88	1.67
IR 95044:7-B-9-7-11-GBS	86	82.9	22	18	24.9	121	20.9	9.48	1.85	5276.6	11.65	1.9
IR 95044:8-B-5-22-19-GBS	87	89.1	18	16	21.5	116	22.92	8.58	1.92	6529	14.38	2.83
IR 95044:10-B-5-14-23-GBS	89	86.9	23	18	24.3	150	18.48	8.3	1.85	5013	11.37	1.82
IR 95044:11-B-3-2-7-GBS	89	95	17	16	25.3	172	21.35	8.67	1.91	7501.2	12.4	1.62
IR 95044:15-B-7-8-4-GBS	85	92.8	16	14	26.3	146	23.38	9.08	2.03	5432.7	10.23	1.73
IR 95044:17-B-6-18-22-GBS	91	92.6	18	16	27.1	129	22.7	9.13	1.91	6548.5	10.8	1.75
IR 95048:1-B-11-20-10-GBS	83	106	17	15	27.3	115	19.67	8.14	1.92	4531.6	12.67	2.02
IR 95048:2-B-9-5-6-GBS	86	117	18	16	25.7	136	23.7	8.97	1.97	6355.5	9.77	1.57
IR 95051:1-B-7-21-7-GBS	90	93.8	23	18	25.2	125	21.84	8.57	2.02	6502.4	8.68	1.85
IR 95051:2-B-4-5-2-GBS	87	93.6	15	13	27.2	142	22.41	8.29	1.95	7328.3	14.65	1.58
IR 95051:3-B-8-18-13-GBS	88	100.4	17	15	24.9	124	25.85	9.7	2	6671.4	12.75	2.08
IR 95051:4-B-10-7-17-GBS	89	94.1	17	15	26.7	127	26.2	9.26	2.07	6179.6	11.17	1.72
IR 95058:1-B-5-16-22-GBS	87	108.6	19	17	25.1	156	20.81	8.84	1.92	7374.5	10	1.78
IR 95058:2-B-5-4-12-GBS	93	100.6	17	15	25.4	171	20.24	8.03	1.92	6765.2	13.35	1.8
IR 95058:3-B-11-6-15-GBS	88	92.1	21	16	24.3	137	20.33	8.29	1.96	5859.2	12.35	1.83
IR 95058:4-B-6-12-20-GBS	93	91.6	14	12	22.7	153	20.89	8.14	1.83	6762.6	12.22	1.93
IR 95058:5-B-6-10-14-GBS	93	98.8	22	20	24.4	109	23.46	9.27	1.91	7524.1	9.6	1.42
IR 95058:6-B-6-21-10-GBS	92	99.1	18	16	25.8	109	23.42	9.22	1.94	8057.7	10.57	1.78
IR 95058:8-B-5-18-16-GBS	91	98.8	18	16	27.5	150	22.51	8.66	1.94	7234.8	11.82	1.63
IR 95058:11-B-12-17-9-GBS	92	100.1	18	17	23.8	105	23.11	8.77	2.01	7710.6	12.58	2.23
IR 95058:12-B-2-14-15-GBS	90	79.7	22	19	23.3	98	21.17	8.61	1.88	6737.1	11.65	1.82
IR 95095:2-B-11-5-17-GBS	83	95.3	23	20	25.9	113	23.6	8.8	1.96	3719.1	15.87	2.22
IR 95095:3-B-11-19-8-GBS	83	100.2	21	17	22.4	136	21.21	8.26	2.02	6638.4	14.25	1.97
IR 95095:5-B-5-3-12-GBS	84	87.4	18	16	25.2	118	23.2	9.95	2.02	5974.1	13.27	1.97
IR 95095:8-B-7-11-14-GBS	86	101.9	15	13	23.9	177	20.99	9.15	1.98	6253	13.23	1.77
IR 95095:9-B-12-3-10-GBS	90	98.6	16	14	23.6	165	22.67	9.22	1.93	7116.7	11.9	1.53
IR 95095:10-B-19-23-6-GBS	89	91.3	19	15	25.8	126	22.84	10.42	1.91	3667.2	16.62	1.98
IR 95095:11-B-13-15-16-GBS	92	102.9	18	15	24.9	106	22.29	9.53	1.94	5777.5	15.18	1.85
IR 95097:1-B-19-7-13-GBS	88	102.9	22	18	25.3	133	26.1	9.5	2.01	6484.6	12.98	2.37
IR 95097:3-B-16-11-4-GBS	88	107.1	19	17	25.9	119	24.44	8.69	2.06	6089.4	15.93	2.6
IR 95097:4-B-20-18-8-GBS	84	95.6	19	16	20.8	145	20.98	8.14	1.81	5504.3	20.33	2.92
IR 95097:5-B-8-7-22-GBS	85	93.6	19	16	24.2	147	22.74	8.95	1.93	6829.6	11.68	2.03
IR 95097:6-B-3-9-12-GBS	91	106.1	18	15	24.8	94	21.46	8.54	2.07	6247.4	12.32	1.88
IR 95097:9-B-2-10-14-GBS	89	98	24	21	23.8	123	23.57	9.6	1.9	6448.3	14.62	1.92
IR 95097:10-B-23-5-10-GBS	89	86.6	20	17	23.9	82	24.3	9.8	1.94	5014	16.62	2.05
IR 95097:11-B-20-2-6-GBS	95	98	19	17	24.4	72	26.66	9.48	2.04	4427.5	13.08	1.93
IR 95097:12-B-8-15-16-GBS	89	93.6	18	15	25.5	146	24.1	9.11	2.09	6069	13.22	1.73
IR 95097:13-B-15-19-18-GBS	97	106.7	16	15	28.1	137	25.75	8.77	1.93	6563.3	14.07	1.92
IR 95097:14-B-4-8-7-GBS	94	104	16	14	26.4	181	22.69	8.56	1.97	6256.9	10.97	1.58
IR 95097:15-B-22-3-9-GBS	86	96.2	18	16	25.1	85	25.6	9.36	2.03	6120.3	13.85	1.9
IR 95097:17-B-15-16-21-GBS	90	97.1	22	19	24.1	95	27.55	10.14	2.12	5808.1	11.83	1.37
IR 95098:1-B-11-6-3-GBS	86	85.3	19	16	22.4	153	28.36	9.22	2.17	6425.7	13.08	1.53
IR 95098:2-B-8-12-11-GBS	87	92	16	14	24	115	27.95	9.83	2.25	6298	13.93	1.43
IR 95128:1-B-8-3-2-GBS	90	96.2	17	15	22.8	132	28.33	10.22	2.09	6143.6	14.3	1.83
IR 95128:3-B-10-9-22-GBS	90	92.6	19	17	24.6	122	24.35	9.44	1.97	5382.8	13.6	2.02
IR 95128:4-B-4-11-17-GBS	108	103	21	19	27.3	101	25.71	9.16	1.98	5469.1	11.85	2.27
IR 95132:2-B-8-23-3-GBS	108	100.2	12	10	23.2	174	22.82	7.16	2.17	5126.8	16.42	2.5
IR 95132:3-B-18-13-11-GBS	85	87.2	17	15	24.6	121	23.03	9.43	1.95	5944	12.05	1.7
IR 95132:4-B-3-10-19-GBS	102	93.6	16	15	22.8	92	23.13	9.38	2	5324.2	12.12	1.57
IR 95132:5-B-16-5-5-GBS	93	102.9	14	13	25.1	116	24.76	9.93	1.97	6988.1	9.2	1.6
IR 95132:7-B-12-15-7-GBS	85	93.2	21	18	25.5	148	23.09	9.21	1.95	5542.6	11.72	1.55
IR 95132:8-B-16-4-2-GBS	109	108.9	20	18	27.3	116	21.63	9.28	1.76	6511.2	16.12	2.38
IR 95132:9-B-4-6-13-GBS	107	109.8	17	15	28.1	118	21.33	9.28	1.83	6046.8	15.42	2.33
IR 95132:10-B-12-12-17-GBS	87	90.1	21	17	24.9	136	22.35	8.86	1.86	5603.1	13.07	1.92
IR 95132:11-B-18-10-4-GBS	91	92.1	16	15	24.9	137	19.49	9.08	1.76	5135.4	11.57	1.63
IR 95132:12-B-6-21-8-GBS	93	97.8	14	11	24.9	151	23.41	9.18	1.98	5784.9	12.02	2.18
IR 95132:13-B-9-5-22-GBS	104	90.2	16	14	24.5	129	18.56	8.6	1.89	4897.2	15.5	1.78
IR 95132:14-B-7-18-12-GBS	107	106.2	14	12	24.9	107	24.9	10.13	2.01	5140.7	13.82	1.77
IR 95132:17-B-3-17-14-GBS	91	99.2	24	20	25.8	135	21.53	9.1	1.9	4889.9	16.37	2.1
IR 95133:1-B-16-14-10-GBS	86	96.1	22	19	23.3	132	23.39	9.75	1.88	6002.9	13.07	1.9
IR 95133:2-B-19-4-6-GBS	92	104.7	18	17	27.4	168	22.29	9.56	1.85	6297.2	13.9	2.07
IR 95133:3-B-10-20-16-GBS	97	111.2	16	15	27.8	151	25.95	9.4	1.96	7598.1	10.35	2.07
IR 95133:4-B-4-5-18-GBS	104	106.3	19	15	24.2	121	20.87	9.07	1.83	7269.8	12.23	1.65
IR 95133:5-B-19-19-7-GBS	91	103.1	14	13	27.2	163	24.3	9.4	1.99	7023.3	10.23	1.87
IR 95133:6-B-8-8-9-GBS	99	91.7	14	13	24.7	91	25.68	10.1	1.9	7211.9	10.17	1.57
IR 95133:7-B-13-3-15-GBS	100	103.1	21	18	26.3	118	24.71	9.65	1.95	6248.9	15.22	2.08
IR 95133:8-B-4-20-3-GBS	93	103.6	14	12	25.2	131	20	9.6	1.82	5536	16.65	2.33
IR 95133:9-B-8-16-2-GBS	91	108.4	15	14	24.7	152	20.27	9.49	1.76	5529.6	17.25	2.28
IR 95133:10-B-3-4-10-GBS	91	112.4	14	13	24.1	153	21.12	9.31	1.93	5931.6	16.97	2.2
IR 95133:11-B-8-6-22-GBS	105	107.4	16	14	24.6	164	22.37	8.69	1.81	6192	13.18	2.12
IR 95133:12-B-6-12-17-GBS	91	97.2	18	16	24.3	134	22.26	9.73	1.89	7076.2	9.87	2
IR 95133:13-B-19-10-21-GBS	109	122	11	10	26.7	151	19.79	7.98	1.78	4102.6	18.6	2.15
IR 95133:14-B-3-21-6-GBS	104	106.9	17	16	27.3	136	23.19	9.01	1.9	7126	8.1	1.7
IR 95133:15-B-11-5-3-GBS	98	102	18	16	26.5	164	22.62	9.45	2.05	7808.1	10.27	1.78
IR 95133:17-B-21-7-19-GBS	93	85.1	19	17	19	105	20.02	8.31	1.83	7249.3	13.53	1.97
IR 95133:18-B-2-22-5-GBS	86	101.2	18	16	25.6	146	24.13	9.71	1.95	6372.4	17.12	1.88
IR 95040:8-B-6-16-19-GBS	96	122.3	17	15	25.8	139	24.17	9.18	2	7544.9	13	1.95
IR 95040:9-B-22-4-5-GBS	99	122.2	18	16	28.1	127	23.73	9.2	2.08	6146.5	11.73	2.48
IR 95040:10-B-5-6-23-GBS	91	95	18	16	23.6	142	24.56	9.26	2.06	6545.7	11.58	1.97
IR 95040:11-B-5-12-7-GBS	97	98.7	18	16	25.7	141	29.51	9.14	2.13	6202.4	10.47	1.42
IR 95040:12-B-3-10-2-GBS	85	114.6	15	13	24.4	126	26.58	9.87	2.05	6681.5	14.8	2.1
IR 95041:9-B-7-5-17-GBS	94	96	18	16	26.1	124	22.8	9.13	1.9	6569.3	14.22	1.62
IR 95041:10-B-6-18-4-GBS	94	113.9	20	18	25	132	25.9	9.33	2.11	8181.2	10.82	1.57
IR 95041:11-B-4-7-8-GBS	93	119.4	17	15	27.8	155	23.95	8.84	2.06	6770.8	12.27	2.13
IR 95041:12-B-4-22-22-GBS	87	121.2	15	13	26.2	156	25.17	9.96	2.04	7057.6	10.13	1.7
IR 95041:13-B-5-17-12-GBS	96	109	22	19	25.1	108	26.57	9.38	2.07	6949.3	11.78	1.58
IR 95048:4-B-6-12-20-GBS	95	103.6	16	15	24.6	138	26.68	9.44	2.19	8271.5	12.27	1.75
IR 95048:5-B-3-10-14-GBS	90	101	17	15	24.5	169	24.42	9.52	2.03	6273.1	11.87	1.4
IR 95048:6-B-4-21-10-GBS	85	98.6	21	19	23.9	111	23.21	9.16	1.95	5673.8	12.6	1.93
IR 95048:7-B-6-5-6-GBS	89	122.9	18	16	22.8	158	18.65	8.19	1.87	4820.5	14.77	1.43
IR 95048:8-B-3-3-16-GBS	90	94.1	14	12	25.7	175	27.17	9.63	2.25	6435.5	11.77	1.52
IR 95048:10-B-7-22-7-GBS	89	88.2	16	13	24.1	133	22.14	8.44	1.97	4872.1	14.88	1.9
IR 95048:11-B-9-17-9-GBS	106	91.9	16	14	28.2	175	21.13	8.78	2.03	6413.9	10.07	1.57
IR 95048:13-B-11-2-3-GBS	103	92.9	15	13	24.9	127	22.77	9.12	2.04	7740.2	10.38	1.67
IR 95051:6-B-3-13-5-GBS	83	124.4	17	15	27.2	137	23.44	9.58	1.95	5630	11.73	2.42
IR 95051:7-B-3-10-23-GBS	89	105.8	22	20	24.1	152	18.83	8.59	1.84	8300.4	10.18	1.78
IR 95051:8-B-6-5-7-GBS	95	108.7	15	13	29.5	96	26.96	10.58	1.97	5986.4	12.42	1.95
IR 95051:9-B-4-2-2-GBS	104	102	13	12	24	117	29.02	8.95	2.04	6450.3	12.88	1.88
IR 95051:10-B-6-15-13-GBS	88	94.9	25	20	25.6	111	21.54	8.68	1.93	5168.9	12.18	1.97
IR 95051:11-B-9-4-17-GBS	93	94.4	14	12	25.3	126	23.83	9.54	2.05	6054.7	11.2	1.6
IR 95051:12-B-7-6-4-GBS	110	104.2	16	14	30.1	128	27.16	9.41	1.99	7325.1	11.1	1.63
IR 95051:13-B-5-12-8-GBS	94	113.2	15	12	27.3	136	28.55	10.14	2.12	7434.9	12.02	1.95
IR 95098:5-B-10-7-9-GBS	89	103.9	18	17	24.3	147	29.38	9.86	2.16	6330.3	12.2	1.73
IR 95098:7-B-8-23-14-GBS	95	92.6	20	18	26.3	115	18.99	8.88	1.84	5320.7	12.22	1.87
IR 95098:8-B-10-13-10-GBS	91	85.3	19	17	24.6	158	21.53	9.49	2.03	6426.2	14.27	2.37
IR 95098:10-B-4-5-16-GBS	88	99	17	15	27	142	22.11	9.25	1.86	6715	11.38	2.02
IR 95098:13-B-11-4-9-GBS	86	89.4	17	15	25.2	150	19.51	8.93	1.82	6286.2	12.12	2.07
IR 95128:5-B-9-20-19-GBS	105	103	16	15	24.8	130	23.35	8.69	2.07	5154.4	13.95	1.9
IR 95128:9-B-20-3-2-GBS	99	122.1	17	16	27.4	102	32.07	9.99	2.17	6889.2	13.42	2.07
IR 95128:12-B-17-11-4-GBS	93	90.2	18	16	24.9	125	23.35	9.31	1.96	5977.3	10.1	1.78
IR 95128:13-B-15-3-8-GBS	90	121.7	12	11	23.3	138	28.27	9.92	2.11	7717.6	11.38	1.8

## Sheet: E2
MAGIC Plus lines	Traits
	DF	PH	NP	NT	PL	FG	TGW	GW	GL	YLD	Zn	Fe
IR 95028:1-B-4-5-12-GBS	87	117	18.7	20.4	26.2	99.2	19.8	1.9	8.4	5047.2	11.6	3.9
IR 95028:2-B-8-18-9-GBS	86	113	21.3	23.3	26.1	101.8	21.8	1.9	9.6	4653.2	13.2	3.9
IR 95028:3-B-3-7-20-GBS	86	123	16.8	17.6	27.8	122.6	22	1.9	8.6	4106.2	14.4	3.6
IR 95028:4-B-20-22-14-GBS	86	114	18.8	19.7	26.6	112.3	26.4	1.9	9.4	5695.2	17.8	4.9
IR 95028:5-B-16-17-10-GBS	96	119	18.1	19.7	26.8	119.1	20.2	1.9	8.4	4963.9	19.5	5.3
IR 95028:7-B-7-4-16-GBS	91	106	16.6	17	22.2	87.7	26.7	1.9	9.9	4978.1	14	4.3
IR 95028:8-B-11-20-18-GBS	91	112	13.1	14.8	25.1	116.6	23.8	1.9	9.2	4709.6	14.4	3.3
IR 95028:9-B-22-5-7-GBS	93	127	15.1	16.7	26.9	128.7	22.8	1.9	8.8	4894.2	16.8	4.6
IR 95028:10-B-15-19-9-GBS	93	125	17.1	19.3	28	143.6	24.7	1.9	8.7	4990.4	17.7	5.1
IR 95029:1-B-22-8-15-GBS	87	146	18.4	20.3	24.8	132.8	22.7	2	8.3	4399.1	13	5.8
IR 95029:2-B-23-3-3-GBS	89	111	14.7	16.9	28.9	107	25.5	2	9	4174.4	17.9	3.6
IR 95029:3-B-8-20-2-GBS	97	143	19.1	20.4	26	141.7	23.3	1.9	8.6	4200.1	14.2	5.3
IR 95029:4-B-11-9-10-GBS	91	122	17.1	19.4	25.7	97	26.9	2	8.8	4534.6	16.6	5.3
IR 95029:5-B-22-11-22-GBS	86	107	20.6	22.8	26.2	117	22.3	2	9	4275.2	15.1	5.2
IR 95029:6-B-10-3-17-GBS	94	117	18.7	21.2	26.5	118.1	24.8	2	8.9	4130.7	15	4.1
IR 95029:7-B-5-23-21-GBS	91	116	18	19.3	26.2	109	24.1	1.9	10.2	4455.9	15.8	4.3
IR 95029:8-B-6-15-6-GBS	85	115	21.4	24	26.7	111.4	24.3	2	8.8	4961.4	19.6	5.5
IR 95040:1-B-20-20-9-GBS	91	106	18.3	19.3	26.2	127.8	22.5	1.9	8.8	5773.6	13.2	5.8
IR 95040:2-B-7-16-20-GBS	93	106	18.2	19.3	25	116.9	19.7	1.9	8.7	3866.1	14.4	4.3
IR 95040:4-B-23-6-10-GBS	91	115	18.9	21.6	27.5	141.1	19.2	1.8	9	4589.7	13.8	4.9
IR 95040:5-B-17-12-6-GBS	82	122	23.7	25.6	27.9	150.1	21	1.9	8.8	4836.8	15.7	5.4
IR 95040:6-B-18-10-16-GBS	95	134	12.1	12.2	27.8	105.9	21.2	1.8	10.7	4731.3	16.8	5.1
IR 95041:1-B-11-21-18-GBS	93	114	18.1	20.8	27.1	107.1	25.2	2	9.3	3939.5	13.5	4
IR 95041:2-B-12-5-7-GBS	84	131	22.1	23.3	25.8	90.7	26.6	1.9	9.4	4645.8	13.8	5.4
IR 95041:4-B-11-7-15-GBS	84	119	17.4	18.4	25.7	108.9	21.6	2	9.2	3485.2	13	4.1
IR 95041:5-B-5-22-3-GBS	89	121	17	19.2	27.3	119.2	19.1	1.9	8.8	4086.2	15.9	4.8
IR 95041:6-B-12-17-2-GBS	90	119	14.7	15.2	25.3	91.3	28.1	2.1	9.6	3660.3	14.1	5
IR 95041:8-B-5-4-22-GBS	89	123	13.6	15.6	28.1	125.9	25.7	2	9.4	4495.3	14.8	5.5
IR 95044:1-B-7-6-10-GBS	91	128	16.9	19.2	27.9	145.8	20.3	1.9	8.2	4808.3	18.7	6.3
IR 95044:2-B-10-12-22-GBS	86	111	19.7	21.2	25.3	99.1	19.3	1.9	8.9	3641.8	15.2	5
IR 95044:3-B-17-10-17-GBS	87	105	20.7	23.2	26.9	108.9	19.9	1.8	9.1	3682.6	12.5	3.7
IR 95044:4-B-7-21-21-GBS	92	134	19.6	22	25.7	120.1	25.1	2	9.7	5142.1	17.8	4.8
IR 95044:5-B-12-5-6-GBS	96	139	21.1	23.6	25	89.2	23.1	1.8	9.4	5138.3	16.5	4.9
IR 95044:7-B-9-7-11-GBS	84	96	20.1	24.2	25.6	128	20.3	1.8	9.2	3896.7	14.1	4.8
IR 95044:8-B-5-22-19-GBS	84	109	20.6	20.7	21.7	97.3	23.9	1.9	8.6	5157.7	15.8	5.2
IR 95044:10-B-5-14-23-GBS	89	98	20.2	22.4	25.4	148.6	18.4	1.9	8.8	4231.6	14.2	5.8
IR 95044:11-B-3-2-7-GBS	86	111	20.7	22.4	26.5	115.3	20.1	1.8	8.5	4840.9	15	4.7
IR 95044:15-B-7-8-4-GBS	84	112	19.3	22.3	25.4	133.8	21.3	1.9	8.9	4016.8	12.4	5.6
IR 95044:17-B-6-18-22-GBS	88	110	18.4	20	27.4	115.3	22.5	1.9	9.1	4969.6	13.5	5
IR 95048:1-B-11-20-10-GBS	85	129	19	20.2	27.4	115.9	20.7	1.9	8.1	4828.5	12.8	5.6
IR 95048:2-B-9-5-6-GBS	86	119	19.7	20.9	27.9	193.3	24.2	1.9	9	2366.5	12.8	2.8
IR 95051:1-B-7-21-7-GBS	87	100	22.2	22.9	24.9	88.6	21.5	2	8.8	3626.6	14.2	5
IR 95051:2-B-4-5-2-GBS	92	129	15.1	15.7	27	113.7	22.6	1.9	8.3	3363.5	17.4	4.1
IR 95051:3-B-8-18-13-GBS	90	115	15.9	16.8	28.8	114.6	26.2	2	9.2	5190.2	15.7	4.6
IR 95051:4-B-10-7-17-GBS	94	118	13.6	14.8	27.4	102.7	27.1	2	9	4689.6	14.6	3.6
IR 95058:1-B-5-16-22-GBS	84	115	22	23.9	25.3	99.9	19.6	1.9	8.6	4575.3	14.5	5.2
IR 95058:2-B-5-4-12-GBS	92	112	17.1	19.7	25.2	118.9	19.3	1.9	8.2	5398.5	15.9	4.8
IR 95058:3-B-11-6-15-GBS	86	114	19.1	21	25.1	103.7	21.9	1.9	8.2	4512.2	14.5	5.4
IR 95058:4-B-6-12-20-GBS	96	115	14.1	14.2	24.5	103.6	19.7	1.8	8.1	3482.5	14.2	4.7
IR 95058:5-B-6-10-14-GBS	89	118	20.6	22.3	29.6	132.1	22.9	1.9	9	5582.4	13.1	4.8
IR 95058:6-B-6-21-10-GBS	90	106	18	19.2	26.7	111.2	24.5	1.9	9.1	5282	15.5	4.8
IR 95058:8-B-5-18-16-GBS	88	108	16.4	18	27.5	125.4	23.6	1.9	8.7	5328.2	17.3	3.9
IR 95058:11-B-12-17-9-GBS	91	117	20.3	23	29.3	100	24.5	1.9	8.8	4502.5	14	4.6
IR 95058:12-B-2-14-15-GBS	88	84	22.7	24.4	22.8	102.4	18.7	1.8	8.4	3353	13.7	3.7
IR 95095:2-B-11-5-17-GBS	82	105	22	24.1	20.6	64.8	24.4	1.9	9.1	3506.8	21.1	5.3
IR 95095:3-B-11-19-8-GBS	80	117	18.4	19.4	23	93.6	23.8	2	8.2	4556.4	15.1	4
IR 95095:5-B-5-3-12-GBS	92	113	20.9	22.1	28.7	104.1	23.8	1.9	9.9	4795	13.1	4.3
IR 95095:8-B-7-11-14-GBS	89	118	18.8	19.8	24.7	128.7	20.8	1.9	9	4741.2	16.2	5.1
IR 95095:9-B-12-3-10-GBS	89	119	18.3	20.1	27.2	119.9	21.4	1.9	9	4222.4	17.5	4.8
IR 95095:10-B-19-23-6-GBS	85	113	17.7	19	26.3	117.9	23.2	1.8	9.3	3772.3	17.5	6
IR 95095:11-B-13-15-16-GBS	91	111	17.3	19.4	27.2	109.8	23.6	1.9	9	3765.1	19	5.4
IR 95097:1-B-19-7-13-GBS	87	125	17.3	17.7	27.8	98.7	26	2	9.4	4650.3	18.8	4.3
IR 95097:3-B-16-11-4-GBS	86	120	18.7	19.7	26.6	91.7	24.6	2	8.7	4867.4	17	4.6
IR 95097:4-B-20-18-8-GBS	83	110	15	15.9	20.4	100.4	22.1	1.8	8.2	4119	20.9	5.7
IR 95097:5-B-8-7-22-GBS	87	120	20	22.1	26.7	91.4	23.5	1.9	9	5696.1	13.3	4.6
IR 95097:6-B-3-9-12-GBS	91	120	16.9	18.2	27.1	112.3	21.5	1.9	8.5	4715.6	15	4.8
IR 95097:9-B-2-10-14-GBS	82	110	18.8	20.2	25.2	101.2	24.9	1.9	9.5	4796.8	18.1	4.6
IR 95097:10-B-23-5-10-GBS	87	95	26.2	28	23	70.2	24.1	1.9	9.8	4359.8	17.5	6.2
IR 95097:11-B-20-2-6-GBS	94	109	18.2	19.6	26.4	101.4	27.4	2	9	4667.6	16.1	5.8
IR 95097:12-B-8-15-16-GBS	89	104	16	17.9	23.5	90.2	24.9	2	9	3868.6	16	3.8
IR 95097:13-B-15-19-18-GBS	97	136	13.1	13.8	29.4	97.2	24.1	1.9	8.8	4293.8	18.6	5.9
IR 95097:14-B-4-8-7-GBS	95	114	11.4	12.8	26.6	159.6	23.6	1.9	8.7	4412.3	15.8	4.8
IR 95097:15-B-22-3-9-GBS	83	103	16.9	18.8	23.8	73.7	26	2	9.5	3326.6	16.5	5
IR 95097:17-B-15-16-21-GBS	87	119	21.7	23.9	24.1	84	28.5	2	10.1	5034.9	14.4	3.8
IR 95098:1-B-11-6-3-GBS	83	94	18.6	19.8	23.1	103.3	24.5	2.1	9.1	5531.8	17.8	4.2
IR 95098:2-B-8-12-11-GBS	89	115	21	22.4	23.7	87.1	29.3	2.2	9.8	4946.9	14.9	3
IR 95128:1-B-8-3-2-GBS	86	124	18.7	20.2	25.9	93.4	26.8	2	10	3525.9	20.1	3.3
IR 95128:3-B-10-9-22-GBS	88	105	22.3	26	23.7	85.7	23.5	1.9	9	3357.7	18.6	4
IR 95128:4-B-4-11-17-GBS	104	113	20.4	21.6	27.9	103.7	23.7	1.9	9	3637.3	18.1	5
IR 95132:2-B-8-23-3-GBS	108	112	8.1	9	23.8	115	22	2	8.3	3261.2	21.8	5.5
IR 95132:3-B-18-13-11-GBS	95	108	19	21.1	26.8	124	23.8	1.9	9	5025.9	16.6	5.2
IR 95132:4-B-3-10-19-GBS	91	112	19.1	21	23.5	96.3	23.7	2	9	4471.6	15.8	4.4
IR 95132:5-B-16-5-5-GBS	90	117	15.1	16.9	26.5	111.1	23.5	1.9	9.8	4346.8	11.1	3.6
IR 95132:7-B-12-15-7-GBS	84	113	21.9	24.6	25.8	109	24.8	1.9	9	5088.2	13.1	4.1
IR 95132:8-B-16-4-2-GBS	107	115	17.4	17.9	26.7	114.6	20.9	1.8	9.3	4219.4	21.6	6
IR 95132:9-B-4-6-13-GBS	105	118	16.6	16.7	26.9	97.2	20.7	1.9	9	3992.1	22.8	5.3
IR 95132:10-B-12-12-17-GBS	90	125	19.3	20.7	27.3	106.6	22.8	1.8	8.7	4182	13.9	4.5
IR 95132:11-B-18-10-4-GBS	90	122	11.8	14.4	27.2	98.7	18	1.8	9	3811.6	17.1	5
IR 95132:12-B-6-21-8-GBS	89	113	14.3	15.7	27.1	122.9	24	1.9	9	4072.5	15.7	5.1
IR 95132:13-B-9-5-22-GBS	104	116	18.6	18.8	27.1	114.2	17.3	1.8	8.6	3160.8	20.8	5.2
IR 95132:14-B-7-18-12-GBS	91	113	13.4	14.9	24.3	92	24.1	1.9	9.9	3660	15.9	5.1
IR 95132:17-B-3-17-14-GBS	90	114	20	20.9	24.2	125.2	21.2	1.9	9.5	4682.8	17.2	4.4
IR 95133:1-B-16-14-10-GBS	86	128	20.3	23.4	27.5	97.9	24.3	1.8	9.7	4998.9	17.7	3.9
IR 95133:2-B-19-4-6-GBS	91	127	13.4	13.6	26.9	97.6	23.1	1.8	9.6	4230.4	22.4	5.4
IR 95133:3-B-10-20-16-GBS	96	135	15.7	16.1	28.6	117.4	23.1	1.9	9	4443.9	16.1	5.5
IR 95133:4-B-4-5-18-GBS	102	116	18.9	19.4	26.2	94.9	20.6	1.8	9.1	4758	15.4	4.7
IR 95133:5-B-19-19-7-GBS	90	125	16.4	17.8	28	133.4	27.2	2	9.5	5092.7	13.4	5.2
IR 95133:6-B-8-8-9-GBS	97	117	18.2	20.3	25.5	85.6	21.7	1.9	10.2	3946.1	17.9	5.1
IR 95133:7-B-13-3-15-GBS	99	103	14.6	16.2	25.3	100.7	22.8	1.8	9.8	3960.2	14.4	4.5
IR 95133:8-B-4-20-3-GBS	92	131	14.7	17	27.3	165.3	19.5	1.8	9.5	4851.4	17.5	5.7
IR 95133:9-B-8-16-2-GBS	97	125	13.7	15.4	29	181.4	21.4	2	9.5	4952.3	17.6	5.1
IR 95133:10-B-3-4-10-GBS	91	129	14.1	15	28	140.8	23.2	1.9	9.2	4255.2	17.6	5.9
IR 95133:11-B-8-6-22-GBS	103	128	13.2	13.4	25.7	136.1	21.4	1.8	8.7	4934.9	15.9	5.2
IR 95133:12-B-6-12-17-GBS	89	122	18	20.3	26.9	136.2	21.1	1.8	9.5	5057.1	12.3	3.6
IR 95133:13-B-19-10-21-GBS	113	122	10.5	11.3	27.5	82.5	22.9	1.8	7.9	1659.5	21.1	5.4
IR 95133:14-B-3-21-6-GBS	103	116	20.8	23	28.2	111.2	21.9	1.8	9	5228.7	10.7	5.6
IR 95133:15-B-11-5-3-GBS	97	121	11.1	12.6	27	129.6	23.1	2	9.3	5989.9	14.1	4.5
IR 95133:17-B-21-7-19-GBS	93	110	17.7	18.7	22	112.6	18.5	1.8	8.4	4405.4	18.3	4.8
IR 95133:18-B-2-22-5-GBS	89	120	16.7	19.3	26.6	112.6	23.9	1.9	9.4	4013.9	18.4	4.7
IR 95040:8-B-6-16-19-GBS	95	136	16.3	19.1	23.7	104.6	25.1	1.9	9	5382.6	15.9	4.4
IR 95040:9-B-22-4-5-GBS	96	141	17	18.8	26.5	102.6	24.7	2	9	5120.1	14.6	5.8
IR 95040:10-B-5-6-23-GBS	90	117	14.9	17.3	26.6	133.8	24.8	2	9.2	5023.3	13.2	5.1
IR 95040:11-B-5-12-7-GBS	96	108	12.8	14.8	25.9	107.8	25	2.1	9	2995.2	15.2	3.9
IR 95040:12-B-3-10-2-GBS	84	118	16.2	18.6	23.5	90.4	21.8	2	9.9	4189.7	15.6	4.9
IR 95041:9-B-7-5-17-GBS	87	101	18.6	19.6	25.1	102.6	22.9	1.8	9	4752.2	17.6	4.5
IR 95041:10-B-6-18-4-GBS	86	126	11.6	12	25.6	130.7	27	2	8.9	5726.8	13.3	5.2
IR 95041:11-B-4-7-8-GBS	89	131	12.3	14.2	30.4	152.9	24.7	2	8.7	5481.9	13.9	4.4
IR 95041:12-B-4-22-22-GBS	91	149	16.2	17.1	26.4	124.1	24.1	2	9.8	4903.8	15.2	4.8
IR 95041:13-B-5-17-12-GBS	95	89	15.9	18.2	26.6	115.3	27	2	9.2	2922.3	15.1	4.8
IR 95048:4-B-6-12-20-GBS	93	122	11.8	13.2	26.4	118.9	31.8	2.1	9.5	4191.5	14.6	5
IR 95048:5-B-3-10-14-GBS	90	122	19.2	21.6	25.6	135.1	23.2	2	9.3	5195.5	15.2	4.2
IR 95048:6-B-4-21-10-GBS	83	120	20	22.2	25.7	103.7	24.1	1.9	9	4671.4	16.8	4.6
IR 95048:7-B-6-5-6-GBS	88	137	14.9	16.3	23.9	150.4	19.1	1.9	8.5	4580.4	16.7	5.4
IR 95048:8-B-3-3-16-GBS	91	119	14	15.6	26.2	99.4	28.3	2.1	9	4300.4	15.7	4.1
IR 95048:10-B-7-22-7-GBS	85	100	23.3	25.9	24.1	94.3	22.4	1.9	8.5	3895.9	19	3.6
IR 95048:11-B-9-17-9-GBS	103	110	15.8	17.6	26.6	130.9	19.4	1.9	8.7	5404.2	14.9	6.9
IR 95048:13-B-11-2-3-GBS	101	106	12.6	12.7	25.5	114.9	21.5	1.9	8.8	4233.8	13	4.4
IR 95051:6-B-3-13-5-GBS	82	136	15.2	16.1	26.9	141.2	25.5	1.9	9.2	4173.9	13.9	4.1
IR 95051:7-B-3-10-23-GBS	87	119	23	24.8	25.8	126.2	18	1.8	8.9	4779.7	14.1	4.2
IR 95051:8-B-6-5-7-GBS	93	124	19.6	21.3	29	74.9	28.3	1.9	10.5	3958	16.4	6.1
IR 95051:9-B-4-2-2-GBS	106	124	12.2	17.1	24.1	88.9	25	2	8.9	1973	19.9	6
IR 95051:10-B-6-15-13-GBS	86	115	15.8	17	25	101.9	19.8	1.8	8.5	4029.6	14.7	3.9
IR 95051:11-B-9-4-17-GBS	91	115	16	17.6	23.7	126.1	22.1	2	9	4450.5	15.8	4.2
IR 95051:12-B-7-6-4-GBS	107	110	12.2	15.2	28.6	115.9	25	1.9	9	2318.2	18.4	4.5
IR 95051:13-B-5-12-8-GBS	92	137	15.9	17.3	25.9	129.8	26.5	2.1	9.7	4844.7	15.7	4.6
IR 95098:5-B-10-7-9-GBS	85	115	13.6	14.3	29.4	109.8	30.1	2.1	9.7	3841.5	13.4	3.7
IR 95098:7-B-8-23-14-GBS	93	112	20.8	24.1	27.9	119.1	21.2	1.8	8.8	6366.5	14.5	6.2
IR 95098:8-B-10-13-10-GBS	89	110	15.7	17.1	25.6	120.1	24.2	1.9	9	5144.2	17.1	6.4
IR 95098:10-B-4-5-16-GBS	84	125	21.2	23.8	28.1	111.2	20.3	1.8	9	5039.3	14.3	5.7
IR 95098:13-B-11-4-9-GBS	90	110	17.7	19.9	26.7	122.7	19.6	1.7	8.7	5269.4	13.1	4
IR 95128:5-B-9-20-19-GBS	102	103	16.6	17.8	24.9	103.8	19.9	1.9	8.7	2575.6	15.8	4.4
IR 95128:9-B-20-3-2-GBS	97	137	14.9	16.6	26.6	72.9	30.2	2.1	9.9	4008.5	13.3	5.1
IR 95128:12-B-17-11-4-GBS	91	115	17.4	19.4	25.5	111.9	20.6	1.9	9.1	4199.7	15.7	4.6
IR 95128:13-B-15-3-8-GBS	88	137	18	19.1	27.6	107.6	25.1	2	9.8	3849.8	14.4	2.9

## Sheet: E3
MAGIC Plus lines	Traits
	PH	NP	YLD	Zn	Fe
IR 95028:1-B-4-5-12-GBS	107.1	16.4	7261.3	11	1.6
IR 95028:2-B-8-18-9-GBS	102.9	14.8	5708	14.4	1.6
IR 95028:3-B-3-7-20-GBS	105.9	15.8	6931.1	14	1.3
IR 95028:4-B-20-22-14-GBS	87.1	15.8	4036.8	18.9	1.8
IR 95028:5-B-16-17-10-GBS	107.4	15.3	5312.8	21.4	1.9
IR 95028:7-B-7-4-16-GBS	87.9	17.5	4191.9	16.1	2
IR 95028:8-B-11-20-18-GBS	103	22.4	5189.5	12.7	1.7
IR 95028:9-B-22-5-7-GBS	107.9	17.8	7717	16.6	1.8
IR 95028:10-B-15-19-9-GBS	114.8	17.8	5887.3	15.2	1.6
IR 95029:1-B-22-8-15-GBS	127	18.3	6115.3	15.3	1.7
IR 95029:2-B-23-3-3-GBS	112.8	13	5846	17.6	1
IR 95029:3-B-8-20-2-GBS	NA	13.8	4010.5	15.4	2.2
IR 95029:4-B-11-9-10-GBS	114.9	17.1	6320.1	16.4	1.4
IR 95029:5-B-22-11-22-GBS	101.4	17.1	7809.3	18	1.9
IR 95029:6-B-10-3-17-GBS	97.8	19	5848.3	15.6	1.6
IR 95029:7-B-5-23-21-GBS	97.9	15.8	5407	15	1.7
IR 95029:8-B-6-15-6-GBS	99.5	14.4	6441.8	20.2	1.9
IR 95040:1-B-20-20-9-GBS	94.4	18	7449.8	14.2	1.5
IR 95040:2-B-7-16-20-GBS	96.8	16.4	5325	16.2	2
IR 95040:4-B-23-6-10-GBS	94.5	15.6	4933	14.8	1.2
IR 95040:5-B-17-12-6-GBS	103.5	14.5	6685.5	15	1.3
IR 95040:6-B-18-10-16-GBS	105.5	21.1	4139.9	16.9	1.6
IR 95041:1-B-11-21-18-GBS	99.3	NA	5291.7	16.7	1.8
IR 95041:2-B-12-5-7-GBS	101.6	12.9	4566.9	13.9	1.3
IR 95041:4-B-11-7-15-GBS	104.4	17.9	7066.4	14.1	1.4
IR 95041:5-B-5-22-3-GBS	108.8	13.9	6253	18	1.8
IR 95041:6-B-12-17-2-GBS	112.8	18.8	4674.6	21	1.8
IR 95041:8-B-5-4-22-GBS	110	10.3	3033.9	20.7	1.2
IR 95044:1-B-7-6-10-GBS	108.3	14.3	3976.3	19.3	2.1
IR 95044:2-B-10-12-22-GBS	88.8	19.6	3590.9	17.2	2.4
IR 95044:3-B-17-10-17-GBS	90.4	16.6	6672.2	14.5	1.8
IR 95044:4-B-7-21-21-GBS	118.1	13.9	6283.4	17.3	1.7
IR 95044:5-B-12-5-6-GBS	109.3	19.3	6665.2	14.9	1.5
IR 95044:7-B-9-7-11-GBS	81.1	21.1	4253.3	14.8	1.5
IR 95044:8-B-5-22-19-GBS	99.9	17.4	5141.7	19.6	1.5
IR 95044:10-B-5-14-23-GBS	105.9	15.3	5390.8	16.2	1.4
IR 95044:11-B-3-2-7-GBS	94.3	20.3	5127.7	17.4	1.8
IR 95044:15-B-7-8-4-GBS	92.5	18	6537.8	14.2	1.7
IR 95044:17-B-6-18-22-GBS	98	17.9	4736.4	15.2	1.6
IR 95048:1-B-11-20-10-GBS	106.3	15.1	4612	17.2	1.7
IR 95048:2-B-9-5-6-GBS	118.3	16	6242.8	14.1	1.8
IR 95051:1-B-7-21-7-GBS	99.1	18.8	5943.8	14.3	1.4
IR 95051:2-B-4-5-2-GBS	109.4	NA	3744.6	16.9	1.6
IR 95051:3-B-8-18-13-GBS	103.9	15	5681.1	14.3	1.9
IR 95051:4-B-10-7-17-GBS	103.3	16.6	7254.1	15.3	1.8
IR 95058:1-B-5-16-22-GBS	111.4	16.8	7652.2	13.8	1.7
IR 95058:2-B-5-4-12-GBS	101.9	18.5	7910.8	19	2
IR 95058:3-B-11-6-15-GBS	99.6	18.3	8732.2	18.6	1.6
IR 95058:4-B-6-12-20-GBS	97.5	NA	3582.9	19.3	2
IR 95058:5-B-6-10-14-GBS	103.6	21	7415.8	13.5	1.6
IR 95058:6-B-6-21-10-GBS	107.9	16.5	7535.2	16.4	1.5
IR 95058:8-B-5-18-16-GBS	104.5	15.5	8137.1	14.7	1.1
IR 95058:11-B-12-17-9-GBS	97.5	19	5359.1	17.5	1.7
IR 95058:12-B-2-14-15-GBS	83.8	20.3	6818.9	13.2	1.5
IR 95095:2-B-11-5-17-GBS	94	16.5	5191.3	16.8	1.6
IR 95095:3-B-11-19-8-GBS	92.4	15.6	5713.2	15.1	1.5
IR 95095:5-B-5-3-12-GBS	99	14.8	7141.6	13.7	1.4
IR 95095:8-B-7-11-14-GBS	98.5	19.9	4674.5	14	1.5
IR 95095:9-B-12-3-10-GBS	98.3	19.4	6428.2	14	1.5
IR 95095:10-B-19-23-6-GBS	105.4	14.6	5019.3	21.3	1.9
IR 95095:11-B-13-15-16-GBS	107.1	20.4	4933.9	20.5	1.9
IR 95097:1-B-19-7-13-GBS	94.3	14.1	5775.1	21	1.6
IR 95097:3-B-16-11-4-GBS	97.8	17	6591.8	17.3	1.9
IR 95097:4-B-20-18-8-GBS	104.1	14.8	6375.3	20.7	2.2
IR 95097:5-B-8-7-22-GBS	99.8	15.4	7644.8	15.8	1.6
IR 95097:6-B-3-9-12-GBS	96.3	21.9	5731.7	15.8	1.8
IR 95097:9-B-2-10-14-GBS	94.4	21.3	6243.8	17.1	2
IR 95097:10-B-23-5-10-GBS	90	15.3	6347.2	22.9	1.8
IR 95097:11-B-20-2-6-GBS	98.6	16	4558.3	17.7	1.6
IR 95097:12-B-8-15-16-GBS	91.4	15.9	6398.4	16.8	1.6
IR 95097:13-B-15-19-18-GBS	106.9	20.6	5973	20.3	1.9
IR 95097:14-B-4-8-7-GBS	96.1	15	2592.6	21.7	1.9
IR 95097:15-B-22-3-9-GBS	89.4	16.1	5231.2	17.3	1.9
IR 95097:17-B-15-16-21-GBS	98.8	17.8	6135.9	16	1.8
IR 95098:1-B-11-6-3-GBS	87.8	17.9	7360.3	16.8	1.6
IR 95098:2-B-8-12-11-GBS	96	15.4	7994	15.3	1.3
IR 95128:1-B-8-3-2-GBS	105.1	15.9	7246.3	14.6	1.4
IR 95128:3-B-10-9-22-GBS	99.8	20.6	4780.9	17.6	1.5
IR 95128:4-B-4-11-17-GBS	103.5	16.5	3634.9	15.7	1.3
IR 95132:2-B-8-23-3-GBS	125.3	13.9	1699.4	NA	2.1
IR 95132:3-B-18-13-11-GBS	89.8	17.3	6229.7	16.9	1.7
IR 95132:4-B-3-10-19-GBS	102.3	13.5	2877.3	17.6	1.3
IR 95132:5-B-16-5-5-GBS	110.8	15.9	6204.7	12.5	1.6
IR 95132:7-B-12-15-7-GBS	101.3	15.8	6602.4	16.3	1.9
IR 95132:8-B-16-4-2-GBS	105.9	14.9	3764.6	23.1	2.2
IR 95132:9-B-4-6-13-GBS	104.1	10.5	4558.7	18.2	2
IR 95132:10-B-12-12-17-GBS	97.1	16.5	6566	15.9	2
IR 95132:11-B-18-10-4-GBS	106.5	18.5	5340.6	18.1	1.6
IR 95132:12-B-6-21-8-GBS	101.8	18.9	4727.3	17.5	1.7
IR 95132:14-B-7-18-12-GBS	103.3	14.4	6609.7	19.7	1.5
IR 95132:17-B-3-17-14-GBS	97.8	NA	5959.1	14.6	1.6
IR 95133:1-B-16-14-10-GBS	102.3	13.9	6751.8	17.6	1.7
IR 95133:3-B-10-20-16-GBS	110.5	15.3	3331.5	18.7	1.7
IR 95133:4-B-4-5-18-GBS	107.4	11	5252.1	17.7	1.6
IR 95133:5-B-19-19-7-GBS	113.1	11.1	7155	11.4	1.7
IR 95133:6-B-8-8-9-GBS	101.9	11.8	5701.2	15.7	1.6
IR 95133:7-B-13-3-15-GBS	108	15.5	4580.7	13.8	1.6
IR 95133:8-B-4-20-3-GBS	106	16.4	8094.7	19.2	1.9
IR 95133:9-B-8-16-2-GBS	80.4	17	4532.7	16	1.6
IR 95133:10-B-3-4-10-GBS	110.8	14	5759.6	21.5	1.8
IR 95133:11-B-8-6-22-GBS	112.4	15.6	5102.4	14.7	1.7
IR 95133:12-B-6-12-17-GBS	97	19.8	5634.6	12.2	1.5
IR 95133:13-B-19-10-21-GBS	115.3	14.4	5695.9	21.2	2
IR 95133:14-B-3-21-6-GBS	100.6	14.8	3904.1	14.1	1.8
IR 95133:15-B-11-5-3-GBS	104.4	15.6	4033.3	16.2	1.5
IR 95133:17-B-21-7-19-GBS	97.5	14.4	4515.8	19	1.5
IR 95133:18-B-2-22-5-GBS	89.9	15.4	5379.2	17.5	1.9
IR 95040:8-B-6-16-19-GBS	114.6	13.4	4161.2	14	1.6
IR 95040:9-B-22-4-5-GBS	115.3	15.4	4429.9	15.8	1.7
IR 95040:10-B-5-6-23-GBS	94.1	18.5	5425.9	13.6	2
IR 95040:11-B-5-12-7-GBS	89.8	18.9	3978.1	16.5	1.8
IR 95040:12-B-3-10-2-GBS	108.4	15.4	7394	17.3	1.6
IR 95041:9-B-7-5-17-GBS	89.8	13.8	4547.9	16	1.7
IR 95041:10-B-6-18-4-GBS	105.4	16.6	8577.5	14.6	1.9
IR 95041:11-B-4-7-8-GBS	113.5	15.8	4817.1	16.7	1.6
IR 95041:12-B-4-22-22-GBS	122.8	14.9	6690.6	13.8	1.7
IR 95041:13-B-5-17-12-GBS	96.5	17.6	4900.3	16.3	1.6
IR 95048:4-B-6-12-20-GBS	104.1	12.5	5130	15.2	1.8
IR 95048:5-B-3-10-14-GBS	100.1	12.3	5187.3	15.9	1.4
IR 95048:6-B-4-21-10-GBS	96.4	21.6	6418	14.4	1.4
IR 95048:7-B-6-5-6-GBS	115.4	15.6	4560.7	17.8	1.9
IR 95048:8-B-3-3-16-GBS	97.3	18	6174.7	12.9	1.5
IR 95048:10-B-7-22-7-GBS	83.9	13.1	2558	19.1	1.7
IR 95048:11-B-9-17-9-GBS	100.8	NA	6775.4	17.3	1.6
IR 95048:13-B-11-2-3-GBS	94.4	13.5	3092.9	14.2	1.3
IR 95051:6-B-3-13-5-GBS	114	15	4487.8	14.7	1.8
IR 95051:7-B-3-10-23-GBS	106.8	13.9	7226.7	13	1.4
IR 95051:8-B-6-5-7-GBS	109.3	17.5	3918.7	16.8	1.9
IR 95051:9-B-4-2-2-GBS	93.6	16.5	2802.6	13.3	1.3
IR 95051:10-B-6-15-13-GBS	103.3	14.1	4258.1	17.6	1.4
IR 95051:11-B-9-4-17-GBS	97.8	14	3590.4	16.9	1.4
IR 95051:12-B-7-6-4-GBS	107.1	13.5	3656.7	14.5	1.6
IR 95051:13-B-5-12-8-GBS	109.6	18.1	6665.4	14	1.2
IR 95098:5-B-10-7-9-GBS	98.8	17.8	6051.6	17.1	1.3
IR 95098:7-B-8-23-14-GBS	95.9	13.9	2307.2	19.3	2.1
IR 95098:8-B-10-13-10-GBS	97.6	18.5	6784.2	16.7	1.5
IR 95098:10-B-4-5-16-GBS	102.4	16.4	6065.7	14.3	1.6
IR 95098:13-B-11-4-9-GBS	92	15.8	6463.9	14.2	1.6
IR 95128:5-B-9-20-19-GBS	105.1	16.1	4498.8	17.1	1.5
IR 95128:9-B-20-3-2-GBS	106.8	14.3	4002.4	16.5	1.5
IR 95128:12-B-17-11-4-GBS	89.5	14	3588.7	12.4	1.3
IR 95128:13-B-15-3-8-GBS	114	13.3	5668.6	15.7	1.4

## Sheet: E4
MAGIC Lines	Traits
	PH	NP	YLD	Zn	Fe
IR 95028:1-B-4-5-12-GBS	112	15	4262	16.4	4.4
IR 95028:2-B-8-18-9-GBS	120	19	2570	19.8	4.4
IR 95028:3-B-3-7-20-GBS	122	16	3789	16.8	3.2
IR 95028:4-B-20-22-14-GBS	107	14	2872	22.2	4.5
IR 95028:5-B-16-17-10-GBS	115	19	2487	25.7	5.3
IR 95028:7-B-7-4-16-GBS	112	14	3421	19	4.3
IR 95028:8-B-11-20-18-GBS	117	13	2186	20	5.7
IR 95028:9-B-22-5-7-GBS	117	16	4229	19	5.2
IR 95028:10-B-15-19-9-GBS	121	14	2986	20.4	5.6
IR 95029:1-B-22-8-15-GBS	129	14	1755	18	4.2
IR 95029:2-B-23-3-3-GBS	124	15	3664	22	5.8
IR 95029:3-B-8-20-2-GBS	126	11	2073	21.3	5.6
IR 95029:4-B-11-9-10-GBS	121	18	1927	21.5	4.8
IR 95029:5-B-22-11-22-GBS	121	15	2402	20.6	5
IR 95029:6-B-10-3-17-GBS	114	14	2323	19.1	4.1
IR 95029:7-B-5-23-21-GBS	111	15	2274	17.8	4.5
IR 95029:8-B-6-15-6-GBS	110	14	3697	20.9	4.9
IR 95040:1-B-20-20-9-GBS	103	13	2280	18.5	4.3
IR 95040:2-B-7-16-20-GBS	110	16	2104	17.6	5.4
IR 95040:4-B-23-6-10-GBS	108	13	936	17.6	5.2
IR 95040:5-B-17-12-6-GBS	114	14	2775	21.5	4.1
IR 95040:6-B-18-10-16-GBS	135	14	1817	19	3.8
IR 95041:1-B-11-21-18-GBS	114	15	2050	19	3.2
IR 95041:2-B-12-5-7-GBS	110	12	2100	17.1	4
IR 95041:4-B-11-7-15-GBS	107	14	1718	17.6	4.2
IR 95041:5-B-5-22-3-GBS	123	14	1641	19.4	4
IR 95041:6-B-12-17-2-GBS	117	15	2925	22.2	4.5
IR 95041:8-B-5-4-22-GBS	115	15	1121	21.2	4
IR 95044:1-B-7-6-10-GBS	118	14	1601	22.7	4.8
IR 95044:2-B-10-12-22-GBS	118	16	1045	20.8	4.8
IR 95044:3-B-17-10-17-GBS	118	12	2823	18.6	4.3
IR 95044:4-B-7-21-21-GBS	114	20	3856	18.9	3.4
IR 95044:5-B-12-5-6-GBS	120	16	2840	20.3	4.2
IR 95044:7-B-9-7-11-GBS	93	16	1849	18.1	5
IR 95044:8-B-5-22-19-GBS	108	17	2188	23.6	4.5
IR 95044:10-B-5-14-23-GBS	118	17	2489	16.4	2.8
IR 95044:11-B-3-2-7-GBS	108	14	1685	20.2	4.3
IR 95044:15-B-7-8-4-GBS	109	11	2926	20.1	5
IR 95044:17-B-6-18-22-GBS	113	16	2024	21.2	4.9
IR 95048:1-B-11-20-10-GBS	121	14	2825	21.1	3.1
IR 95048:2-B-9-5-6-GBS	122	15	2244	17	3.6
IR 95051:1-B-7-21-7-GBS	116	14	1049	19	3.9
IR 95051:2-B-4-5-2-GBS	121	17	1988	21.7	3.4
IR 95051:3-B-8-18-13-GBS	117	17	1445	16.8	4.8
IR 95051:4-B-10-7-17-GBS	126	13	2643	19.5	4.2
IR 95058:1-B-5-16-22-GBS	119	13	3136	14.4	3
IR 95058:2-B-5-4-12-GBS	114	17	3329	18.8	3.7
IR 95058:3-B-11-6-15-GBS	124	13	3457	21.4	5.1
IR 95058:4-B-6-12-20-GBS	113	20	1814	21.4	3.7
IR 95058:5-B-6-10-14-GBS	110	13	3012	17.7	3.7
IR 95058:6-B-6-21-10-GBS	111	14	2496	19.8	5.3
IR 95058:8-B-5-18-16-GBS	112	13	2558	18.2	4.7
IR 95058:11-B-12-17-9-GBS	115	13	2206	17.9	4.5
IR 95058:12-B-2-14-15-GBS	87	18	2371	16.2	4.3
IR 95095:2-B-11-5-17-GBS	109	16	1691	18.9	4.7
IR 95095:3-B-11-19-8-GBS	116	15	1202	22.9	3.7
IR 95095:5-B-5-3-12-GBS	113	15	3084	15.9	3.9
IR 95095:8-B-7-11-14-GBS	111	13	2010	15.7	3.7
IR 95095:9-B-12-3-10-GBS	115	16	2151	18.9	4.6
IR 95095:10-B-19-23-6-GBS	109	15	2435	21.3	4.1
IR 95095:11-B-13-15-16-GBS	113	14	1983	20.8	4.3
IR 95097:1-B-19-7-13-GBS	104	13	1744	24.5	4.3
IR 95097:3-B-16-11-4-GBS	112	13	2985	19.6	4.7
IR 95097:4-B-20-18-8-GBS	109	16	2390	19.7	6
IR 95097:5-B-8-7-22-GBS	111	15	4144	16.3	4.1
IR 95097:6-B-3-9-12-GBS	118	13	2483	18.6	5.1
IR 95097:9-B-2-10-14-GBS	104	16	3839	19.1	4
IR 95097:10-B-23-5-10-GBS	94	14	2853	22.9	4.3
IR 95097:11-B-20-2-6-GBS	108	14	1952	18.9	3.1
IR 95097:12-B-8-15-16-GBS	110	12	2159	18.7	4.2
IR 95097:13-B-15-19-18-GBS	124	13	3036	21.6	4.9
IR 95097:14-B-4-8-7-GBS	106	15	1939	21.6	2.9
IR 95097:15-B-22-3-9-GBS	101	15	2598	18.7	3.9
IR 95097:17-B-15-16-21-GBS	120	19	2835	17	3.7
IR 95098:1-B-11-6-3-GBS	110	12	2969	17	3.1
IR 95098:2-B-8-12-11-GBS	108	14	1800	17.6	3.5
IR 95128:1-B-8-3-2-GBS	125	14	2636	15.7	4
IR 95128:3-B-10-9-22-GBS	110	18	1511	18.1	4.1
IR 95128:4-B-4-11-17-GBS	115	18	1315	19.4	3.1
IR 95132:2-B-8-23-3-GBS	127	15	1727	NA	4.7
IR 95132:3-B-18-13-11-GBS	112	17	2917	17.1	3.9
IR 95132:4-B-3-10-19-GBS	105	14	3400	16.8	4.2
IR 95132:5-B-16-5-5-GBS	114	15	2953	15	3.8
IR 95132:7-B-12-15-7-GBS	105	13	2550	16.7	4.1
IR 95132:8-B-16-4-2-GBS	109	19	2156	21.2	4.1
IR 95132:9-B-4-6-13-GBS	127	15	2339	17.3	4
IR 95132:10-B-12-12-17-GBS	113	15	2799	18.9	4.1
IR 95132:11-B-18-10-4-GBS	114	13	2540	19.7	4.1
IR 95132:12-B-6-21-8-GBS	115	13	1602	21.9	3.6
IR 95132:14-B-7-18-12-GBS	116	15	3783	21.3	3.2
IR 95132:17-B-3-17-14-GBS	107	16	4049	16.6	3.7
IR 95133:1-B-16-14-10-GBS	114	12	3279	18	4
IR 95133:3-B-10-20-16-GBS	121	15	2006	21.9	4.3
IR 95133:4-B-4-5-18-GBS	120	16	2786	17.6	2.7
IR 95133:5-B-19-19-7-GBS	118	32	4955	15	4
IR 95133:6-B-8-8-9-GBS	114	13	4461	18.6	3.8
IR 95133:7-B-13-3-15-GBS	119	13	1650	15.6	3.6
IR 95133:8-B-4-20-3-GBS	118	13	3109	21.8	5
IR 95133:9-B-8-16-2-GBS	113	15	2553	17.7	3.9
IR 95133:10-B-3-4-10-GBS	141	13	1817	21.8	4
IR 95133:11-B-8-6-22-GBS	111	13	3009	18	4.4
IR 95133:12-B-6-12-17-GBS	117	15	2303	14.6	4.3
IR 95133:13-B-19-10-21-GBS	138	19	1326	32	5.7
IR 95133:14-B-3-21-6-GBS	112	14	1703	16.3	4
IR 95133:15-B-11-5-3-GBS	105	11	3174	17.8	3.4
IR 95133:17-B-21-7-19-GBS	113	15	2912	18	3.3
IR 95133:18-B-2-22-5-GBS	125	13	2151	22	5.4
IR 95040:8-B-6-16-19-GBS	119	13	3011	17.5	3.9
IR 95040:9-B-22-4-5-GBS	124	15	2945	18	3.4
IR 95040:10-B-5-6-23-GBS	125	15	3247	18	3.7
IR 95040:11-B-5-12-7-GBS	109	13	2426	16.9	3.7
IR 95040:12-B-3-10-2-GBS	124	16	2138	16.6	4.3
IR 95041:9-B-7-5-17-GBS	119	16	3021	18.1	3.1
IR 95041:10-B-6-18-4-GBS	130	13	2574	15.7	3.6
IR 95041:11-B-4-7-8-GBS	143	11	2330	18.3	4.1
IR 95041:12-B-4-22-22-GBS	145	12	3460	17.1	4
IR 95041:13-B-5-17-12-GBS	100	13	2215	17.7	5.4
IR 95048:4-B-6-12-20-GBS	121	15	1857	17.8	3.8
IR 95048:5-B-3-10-14-GBS	119	15	2597	16.9	3.7
IR 95048:6-B-4-21-10-GBS	110	14	1219	18.3	3.1
IR 95048:7-B-6-5-6-GBS	150	11	2526	21.6	4.1
IR 95048:8-B-3-3-16-GBS	118	14	1990	16.1	4.5
IR 95048:10-B-7-22-7-GBS	104	14	3245	19.4	4.1
IR 95048:11-B-9-17-9-GBS	96	12	3395	19.7	4.6
IR 95048:13-B-11-2-3-GBS	110	13	1787	16.7	3.7
IR 95051:6-B-3-13-5-GBS	135	13	2540	19.1	4.5
IR 95051:7-B-3-10-23-GBS	120	15	1897	17	4.3
IR 95051:8-B-6-5-7-GBS	125	15	2345	23.2	4.8
IR 95051:9-B-4-2-2-GBS	119	15	1203	20.2	4.2
IR 95051:10-B-6-15-13-GBS	113	17	2336	23.1	5.2
IR 95051:11-B-9-4-17-GBS	106	14	3137	19.6	4.1
IR 95051:12-B-7-6-4-GBS	129	19	1568	20.5	4.4
IR 95051:13-B-5-12-8-GBS	114	12	2712	18.1	3.8
IR 95098:5-B-10-7-9-GBS	111	13	2404	18.4	3.6
IR 95098:7-B-8-23-14-GBS	113	13	3313	17.7	5.1
IR 95098:8-B-10-13-10-GBS	110	14	2930	20.2	4.5
IR 95098:10-B-4-5-16-GBS	119	12	2795	17.3	4.5
IR 95098:13-B-11-4-9-GBS	114	14	2814	16.2	3.4
IR 95128:5-B-9-20-19-GBS	123	16	2633	18.9	3.4
IR 95128:9-B-20-3-2-GBS	120	14	3112	19.4	5.2
IR 95128:12-B-17-11-4-GBS	105	18	1933	14.9	4.5
IR 95128:13-B-15-3-8-GBS	127	15	2302	18.1	3.8

## Sheet: SH
MAGIC Plus lines	Disesase scores for BLB and blast
	PXO61	PXO86	PXO99	PXO341	Blast
IR 95028:1-B-4-5-12-GBS	1.6	7	3.4	2.8	5
IR 95028:2-B-8-18-9-GBS	1	4	1.2	1	1
IR 95028:3-B-3-7-20-GBS	1	5.9	1.2	1	1
IR 95028:4-B-20-22-14-GBS	1	6.2	1	1.2	1
IR 95028:5-B-16-17-10-GBS	3	9	4	3.8	10
IR 95028:6-B-21-14-6-GBS	1.8	11.5	2.2	1.4	4
IR 95028:7-B-7-4-16-GBS	3.2	10	3.2	2.8	1
IR 95028:8-B-11-20-18-GBS	4.2	8.5	5	4	1
IR 95028:9-B-22-5-7-GBS	4.4	6	4.4	4	5
IR 95028:10-B-15-19-9-GBS	3.4	6.5	4	2.2	5
IR 95029:1-B-22-8-15-GBS	2.6	10	3.6	3.2	5
IR 95029:2-B-23-3-3-GBS	2.4	10.5	3	1.4	0
IR 95029:3-B-8-20-2-GBS	13	8.5	17.5	16	1
IR 95029:4-B-11-9-10-GBS	16.5	11.5	22	28	0
IR 95029:5-B-22-11-22-GBS	1.8	9	4	3.4	0
IR 95029:6-B-10-3-17-GBS	1	9	1.6	1	5
IR 95029:7-B-5-23-21-GBS	3.2	8.5	4.4	4.6	25
IR 95029:8-B-6-15-6-GBS	10.6	9	4	4.4	1
IR 95040:1-B-20-20-9-GBS	3.2	4.2	2.4	2.4	1
IR 95040:2-B-7-16-20-GBS	1	4.2	1	1.4	0
IR 95040:3-B-12-4-14-GBS	3	7.1	4	3.4	0
IR 95040:4-B-23-6-10-GBS	2.2	9.5	4.8	3.6	0
IR 95040:5-B-17-12-6-GBS	2.4	9.5	5	3.4	25
IR 95040:6-B-18-10-16-GBS	1	4	1	1	3
IR 95041:1-B-11-21-18-GBS	1	6.5	1	1.2	0
IR 95041:2-B-12-5-7-GBS	1.8	7.5	4.2	3	0
IR 95041:3-B-10-18-9-GBS	2.6	7	3.4	4	1
IR 95041:4-B-11-7-15-GBS	2.4	6.5	3	3	3
IR 95041:5-B-5-22-3-GBS	2.4	7.5	3.4	1.8	0
IR 95041:6-B-12-17-2-GBS	1.8	6.5	3.4	2.6	0
IR 95041:7-B-10-14-10-GBS	1.2	9	2.4	2.6	0
IR 95041:8-B-5-4-22-GBS	3.2	8.5	3.6	4	1
IR 95044:1-B-7-6-10-GBS	3	8	1.6	2.6	1
IR 95044:2-B-10-12-22-GBS	3	6.5	3.8	3.6	1
IR 95044:3-B-17-10-17-GBS	2.2	9	2.6	3.2	0
IR 95044:4-B-7-21-21-GBS	2.8	9	5	4.4	0
IR 95044:5-B-12-5-6-GBS	3	8	5	5	0
IR 95044:6-B-3-3-3-GBS	3.2	7.5	4.4	4.2	1
IR 95044:7-B-9-7-11-GBS	3.4	8	4.4	4.8	1
IR 95044:8-B-5-22-19-GBS	1	4	1	1	1
IR 95044:10-B-5-14-23-GBS	1.6	10	2	2.6	1
IR 95044:11-B-3-2-7-GBS	3.4	11.5	4	3.4	0
IR 95044:12-B-10-21-2-GBS	3.4	10.5	3.6	2.6	0
IR 95044:13-B-5-13-13-GBS	3.2	10.5	3.6	3.2	0
IR 95044:14-B-9-7-17-GBS	2.6	8	3.2	3	0
IR 95044:15-B-7-8-4-GBS	2.8	10.5	2.2	2.4	0
IR 95044:16-B-10-11-8-GBS	1.6	10	3.4	2.4	5
IR 95044:17-B-6-18-22-GBS	2.6	11	3.8	3.4	0
IR 95048:1-B-11-20-10-GBS	4.8	11	23	5.5	0
IR 95048:2-B-9-5-6-GBS	5	11.5	24	3.6	0
IR 95048:3-B-7-19-16-GBS	3	12	23.5	3.2	5
IR 95051:1-B-7-21-7-GBS	3.4	10	17.5	4	15
IR 95051:2-B-4-5-2-GBS	3.8	12	19	3.2	4
IR 95051:3-B-8-18-13-GBS	2.4	11	17.5	3	25
IR 95051:4-B-10-7-17-GBS	4	10	17	3.6	0
IR 95058:1-B-5-16-22-GBS	13.5	10	20	20	0
IR 95058:2-B-5-4-12-GBS	3	8.5	16	5	0
IR 95058:3-B-11-6-15-GBS	4.6	10	17	6	0
IR 95058:4-B-6-12-20-GBS	1.8	9	10.5	1.6	1
IR 95058:5-B-6-10-14-GBS	3.4	10	10.5	3.8	15
IR 95058:6-B-6-21-10-GBS	3	6.5	10.5	1.4	5
IR 95058:8-B-5-18-16-GBS	3	8.5	11	1.8	5
IR 95058:10-B-5-22-7-GBS	5	12	18	5	5
IR 95058:11-B-12-17-9-GBS	3.2	10	18	3.6	5
IR 95058:12-B-2-14-15-GBS	3	10	21.5	4	5
IR 95095:1-B-5-20-22-GBS	4.6	19.5	26.5	5	5
IR 95095:2-B-11-5-17-GBS	4.4	12.5	23	5	5
IR 95095:3-B-11-19-8-GBS	1	9	10	1.2	3
IR 95095:4-B-3-8-22-GBS	3.2	11	14.5	3.4	0
IR 95095:5-B-5-3-12-GBS	3	9	13.5	4.6	0
IR 95095:6-B-18-20-9-GBS	3.2	10	16.5	5	1
IR 95095:7-B-7-9-20-GBS	5	10	14.5	5	0
IR 95095:8-B-7-11-14-GBS	3.4	17.5	28	5	0
IR 95095:9-B-12-3-10-GBS	3.4	10	11	4.4	0
IR 95095:10-B-19-23-6-GBS	5	15	23.5	5	1
IR 95095:11-B-13-15-16-GBS	4.6	16	18	3.8	1
IR 95095:12-B-18-2-18-GBS	1	4	17	1	5
IR 95097:1-B-19-7-13-GBS	3	12.5	18.5	5	5
IR 95097:2-B-3-8-17-GBS	4.6	10	18.5	4.4	4
IR 95097:3-B-16-11-4-GBS	5.5	13.5	21	5	1
IR 95097:4-B-20-18-8-GBS	5	10	22.5	5	5
IR 95097:5-B-8-7-22-GBS	3	14	23.5	5	5
IR 95097:6-B-3-9-12-GBS	3.6	15.5	27	5	0
IR 95097:7-B-2-23-9-GBS	4	16	26	5	1
IR 95097:8-B-16-13-20-GBS	3.8	23	24	3.7	1
IR 95097:9-B-2-10-14-GBS	4.4	11	16	16.5	1
IR 95097:10-B-23-5-10-GBS	4.4	11.5	12	5	5
IR 95097:11-B-20-2-6-GBS	10	12.5	21	10	5
IR 95097:12-B-8-15-16-GBS	5	16	16.5	5	3
IR 95097:13-B-15-19-18-GBS	5	14.5	22	10	5
IR 95097:14-B-4-8-7-GBS	3.8	11	15	4	5
IR 95097:15-B-22-3-9-GBS	4.4	11	14	5	1
IR 95097:17-B-15-16-21-GBS	3.2	14	13.5	3	1
IR 95097:18-B-18-4-6-GBS	5	14.5	18	5.5	5
IR 95098:1-B-11-6-3-GBS	5.1	15.5	17	4.5	0
IR 95098:2-B-8-12-11-GBS	3.4	16	9.5	4	1
IR 95098:3-B-2-10-19-GBS	3.8	8.5	11.5	3.6	5
IR 95128:1-B-8-3-2-GBS	5	14.5	13	3.2	5
IR 95128:2-B-8-20-10-GBS	3.4	20	17	4.7	0
IR 95128:3-B-10-9-22-GBS	4.2	16.5	11	3.6	7
IR 95128:4-B-4-11-17-GBS	4	9	6.5	3	25
IR 95132:1-B-13-9-6-GBS	4.9	15	8.5	5.5	5
IR 95132:2-B-8-23-3-GBS	1.6	5	9.5	2.4	0
IR 95132:3-B-18-13-11-GBS	3	11.5	8	3.2	5
IR 95132:4-B-3-10-19-GBS	2.2	3.6	4.6	1.6	1
IR 95132:5-B-16-5-5-GBS	5.1	11.5	10.5	3.6	1
IR 95132:6-B-13-2-23-GBS	1	4.4	7	1.2	5
IR 95132:7-B-12-15-7-GBS	NA	NA	NA	NA	0
IR 95132:8-B-16-4-2-GBS	5	11	14	5	5
IR 95132:9-B-4-6-13-GBS	1	5	5.5	2	1
IR 95132:10-B-12-12-17-GBS	NA	NA	NA	NA	10
IR 95132:11-B-18-10-4-GBS	3	10.5	5.4	3	25
IR 95132:12-B-6-21-8-GBS	7.5	11	16	3.8	5
IR 95132:13-B-9-5-22-GBS	3.6	11.5	15	5	5
IR 95132:14-B-7-18-12-GBS	5.5	12	14.5	5	0
IR 95132:15-B-8-7-9-GBS	3	5	7.5	1	5
IR 95132:16-B-20-22-20-GBS	5	11.5	8.5	5	5
IR 95132:17-B-3-17-14-GBS	3.6	9.5	9.5	3.6	0
IR 95133:1-B-16-14-10-GBS	3.8	11.5	7.5	2.6	0
IR 95133:2-B-19-4-6-GBS	9.5	12.5	19.5	9.5	0
IR 95133:3-B-10-20-16-GBS	4	13	17	5.5	5
IR 95133:4-B-4-5-18-GBS	3.6	18.5	20	10.5	2
IR 95133:5-B-19-19-7-GBS	5	14.5	10.5	5	5
IR 95133:6-B-8-8-9-GBS	4.8	9.5	8.5	4	0
IR 95133:7-B-13-3-15-GBS	4.6	12	9.5	5	0
IR 95133:8-B-4-20-3-GBS	4.8	10.5	10	5	0
IR 95133:9-B-8-16-2-GBS	5	11.5	10.5	5	3
IR 95133:10-B-3-4-10-GBS	5.5	11.5	18	4.8	0
IR 95133:11-B-8-6-22-GBS	3.2	10	9	3	0
IR 95133:12-B-6-12-17-GBS	3.2	7	8.5	3.4	0
IR 95133:13-B-19-10-21-GBS	4.4	10.5	10.5	7	0
IR 95133:14-B-3-21-6-GBS	2.2	8.5	5.5	3	0
IR 95133:15-B-11-5-3-GBS	3.2	8.5	9.5	5	0
IR 95133:16-B-5-18-11-GBS	8	15.5	23.5	5.5	0
IR 95133:17-B-21-7-19-GBS	3.2	9	7	5	0
IR 95133:18-B-2-22-5-GBS	5	12	17.5	6	5
IR 95040:7-B-7-20-11-GBS	7.5	14.5	15.5	8	5
IR 95040:8-B-6-16-19-GBS	5	13.5	16	5.5	5
IR 95040:9-B-22-4-5-GBS	6	16	17.5	6	5
IR 95040:11-B-5-12-7-GBS	19	15	27	26	0
IR 95040:12-B-3-10-2-GBS	NA	NA	NA	NA	1
IR 95040:13-B-5-21-13-GBS	5.5	19.5	21.5	7	1
IR 95041:9-B-7-5-17-GBS	4.6	16.5	11.5	3.4	1
IR 95041:10-B-6-18-4-GBS	15.5	12.5	16.5	16	3
IR 95041:11-B-4-7-8-GBS	5	10.5	14.5	4	0
IR 95041:12-B-4-22-22-GBS	4.4	10.5	11.5	5.1	5
IR 95041:13-B-5-17-12-GBS	4.4	11	17	4.6	10
IR 95048:4-B-6-12-20-GBS	19.5	12	17	23.5	0
IR 95048:5-B-3-10-14-GBS	3	17	14.5	3.2	25
IR 95048:6-B-4-21-10-GBS	12.5	15	21.5	10.5	5
IR 95048:7-B-6-5-6-GBS	1	3.2	2	1	5
IR 95048:8-B-3-3-16-GBS	13	15.5	27.5	13	0
IR 95048:9-B-2-7-18-GBS	22	11	25.8	5.5	1
IR 95048:10-B-7-22-7-GBS	4.4	4.6	4	3.2	1
IR 95048:11-B-9-17-9-GBS	4	10.5	5.5	4.8	0
IR 95048:12-B-7-14-15-GBS	5	16.5	5.5	6.5	15
IR 95048:13-B-11-2-3-GBS	4.6	10.5	3.6	4.8	0
IR 95051:5-B-5-23-19-GBS	2.6	10	3.4	3	15
IR 95051:6-B-3-13-5-GBS	14	11	19	19.5	0
IR 95051:7-B-3-10-23-GBS	5.5	14	6.5	5	5
IR 95051:8-B-6-5-7-GBS	3	10.5	3	3.2	1
IR 95051:9-B-4-2-2-GBS	3.2	18.5	5	4.8	5
IR 95051:10-B-6-15-13-GBS	2.8	9.5	2.4	3	0
IR 95051:11-B-9-4-17-GBS	5	9	4.8	5	4
IR 95051:12-B-7-6-4-GBS	5	13.5	5	5	5
IR 95051:13-B-5-12-8-GBS	4.4	12	3.6	4	5
IR 95098:5-B-10-7-9-GBS	6	12.5	6	6.5	1
IR 95098:6-B-9-9-20-GBS	NA	NA	NA	NA	5
IR 95098:7-B-8-23-14-GBS	4.4	18.5	4.6	5	0
IR 95098:8-B-10-13-10-GBS	4.2	11	3.8	4.8	1
IR 95098:9-B-8-10-6-GBS	5.5	12.5	4.8	5	0
IR 95098:10-B-4-5-16-GBS	3.8	20	21	4.6	0
IR 95098:11-B-7-2-18-GBS	3.2	18.5	20.5	4.8	0
IR 95098:12-B-5-15-7-GBS	NA	NA	NA	NA	0
IR 95098:13-B-11-4-9-GBS	3.4	17	14.5	3.4	0
IR 95128:5-B-9-20-19-GBS	15.5	10	12.5	18	1
IR 95128:7-B-20-19-23-GBS	4.8	12.5	16	6.5	1
IR 95128:8-B-10-8-7-GBS	3.6	10	18	8.5	5
IR 95128:9-B-20-3-2-GBS	20.5	10	21.5	21.5	1
IR 95128:10-B-17-20-13-GBS	4.6	14.5	21.5	8.5	0
IR 95128:11-B-10-9-17-GBS	3	10	12.5	4.4	3
IR 95128:12-B-17-11-4-GBS	14	10	12	22	1
IR 95128:13-B-15-3-8-GBS	3.4	15.5	20	8	0

## Sheet: MAGIC parents
S.N	MAGIC Plus lines parents
1	Fedearroz 50
2	Shan-Huang Zhan-2 (SHZ-2)
3	IR64633-87-2-2-3-3 (PSBRc82)
4	IR77186-122-2-2-3 (PSBRc 158)
5	IR77298-14-1-2-10
6	IR4630-22-2-5-1-3
7	IR45427-2B-2-2B-1-1
8	Sambha Mahsuri + Sub1
